# Supplementary material for: Genomewide Identification and Characterization of the Genes Involved in the Flowering of Cotton
Source: Int J Mol Sci. 2022 Jul 19;23(14):7940. doi: 10.3390/ijms23147940 (PMC9323069; doi:10.3390/ijms23147940)
Supplement: Supplementary file 1 [file ijms-23-07940-s001.zip › Supplementary Tables.xlsx]

## Sheet: S1
Supplementary Table 1: Flowering-related genes in G. hirsutum detected by the use of A. thaliana flowering-related genes as queries by the BLASTP program.
Gene ID	AGI	Short name	Identity (%)	E-value	Query coverage(%)	Alignment length	Conditions	Pathways	Regulator
Ghir_A01G000620	AT3G18990	VRN1	61.597	3.85e-100	76	263	SD and LD	Ve	+
Ghir_A01G001410	AT5G63110	HDA6, RTS1	71.392	0	84	395	SD and LD	Ve & Au	+
	AT3G44680	HDA9	61.299	8.05e-178	90	395	SD only		-
Ghir_A01G002770	AT5G24860	FPF1	60	3.92e-43	98	115	SD and LD	Ho	+
Ghir_A01G003660	AT1G78440	GA2ox1	59.524	1.67e-138	98	336	SD and LD	Ho & Ph	-
Ghir_A01G004100	AT1G78580	TPS1	80.526	0	99	950	SD and LD	Ag & Su	+
Ghir_A01G007100	AT2G17290	CPK6	61.845	0	88	361	LD [no data under SD]	Ph	+
	AT1G50700	CPK33	74.815	0	100	361	LD [no data under SD]		+
Ghir_A01G011750	AT2G22540	SVP	59.833	1.36e-88	99	226	SD and LD	At & Ag & Ph & Fd & Ve	-
	AT4G24540	AGL24	64.159	1.15e-88	99	226	SD and LD		+
Ghir_A01G012430	AT2G17290	CPK6	70.773	0	76	262	LD [no data under SD]	Ph	+
	AT1G50700	CPK33	60.671	0	80	262	LD [no data under SD]		+
Ghir_A01G013230	AT5G07200	GA20OX3	61.88	2.03e-177	99	323	SD and LD	Ho & Ph	+
	AT5G51810	GA20ox2	66.404	0	99	323	SD only		+
	AT4G25420	GA20ox1	67.021	0	99	323	SD and LD		+
Ghir_A01G014370	AT5G57360	ZTL	67.5	0	89	632	SD only	Ph	-
	AT2G18915	LKP2	63.874	0	92	632	LD only		+
	AT1G68050	FKF1, ADO3	80.696	0	99	632	SD only		+
Ghir_A01G014510	AT1G14920	GAI, RGA2	60.526	0	99	608	SD and LD (ox)	Ho & Ag & Ph	+
	AT2G01570	RGA1	62.802	0	99	608	SD only		-
Ghir_A01G019240	AT3G11910	UBP13	83.796	0	100	1119	SD and LD	Au	-
	AT5G06600	UBP12	85.433	0	100	1119	SD and LD		-
Ghir_A01G021220	AT3G54560	HTA11	60.36	1.17e-33	79	111	SD and LD	Au	-
Ghir_A01G021230	AT2G38810	HTA8	59.813	6.59e-34	77	107	SD and LD	Au	-
	AT3G54560	HTA11	60.748	6.01e-35	77	107	SD and LD		-
Ghir_A02G003090	AT1G54830	NF-YC3	64.602	2.47e-79	88	226	LD only	Ho & Ph	+
	AT1G08970	NF-YC9, HAP5C	62.174	1.36e-81	88	226	LD only		+
Ghir_A02G003450	AT3G22590	PHP, CDC73	67.529	0	100	425	SD and LD	Ve	-
Ghir_A02G004020	AT1G04400	CRY2	63.968	0	98	510	LD only	Ph	+
Ghir_A02G005520	AT5G06170	SUC9	62.076	0	95	472	SD only	Su	-
Ghir_A02G005980	AT2G33810	SPL3	61.224	7.77e-36	75	113	SD and LD	Ho & Ag & Ph & Su	+
Ghir_A02G006230	AT1G50700	CPK33	62.832	0	86	358	LD [no data under SD]	Ph	+
	AT2G17290	CPK6	67.865	0	87	358	LD [no data under SD]		+
Ghir_A02G006360	AT5G06170	SUC9	65.245	0	95	469	SD only	Su	-
Ghir_A02G006530	AT1G22770	GI	74.573	0	99	1172	LD only	Ag & Ph & Su	+
Ghir_A02G011170	AT2G17290	CPK6	65.639	0	83	269	LD [no data under SD]	Ph	+
	AT1G50700	CPK33	66.461	0	93	269	LD [no data under SD]		+
Ghir_A02G011580	AT3G02885	GASA5	64.474	4.49e-30	78	76	SD and LD	Ho	-
Ghir_A02G013110	AT1G79730	ELF7	70.316	0	79	475	SD and LD	Ve & Au	-
Ghir_A02G013840	AT2G38810	HTA8	80.292	3.18e-70	100	136	SD and LD	Au	-
	AT3G54560	HTA11	86.029	5.94e-73	100	136	SD and LD		-
	AT1G52740	HTA9	90.299	5.9e-76	100	136	SD and LD		-
Ghir_A02G014270	AT2G22370	MED18	82.065	5.54e-116	84	184	SD and LD	Au	+
Ghir_A02G017140	AT5G67180	TOE3	59.644	1.76e-103	80	345	LD [no data under SD]	Ag & Ph & Ve	-
Ghir_A03G000930	AT2G44680	CKB4	73.118	1.42e-151	95	293	SD only	Ph	+
	AT3G60250	CKB3	70.99	1.64e-147	100	293	SD and LD		+
Ghir_A03G004920	AT3G46510	PUB13	69.61	0	89	558	LD only	Au	+
	AT2G28830	PUB12	67.921	0	95	558	LD [no data under SD]		+
Ghir_A03G007080	AT5G51230	EMF2, CYR1	64.506	0	99	648	SD and LD	Fd & Ve & Au	-
Ghir_A03G007210	AT5G63110	HDA6, RTS1	77.801	0	100	473	SD and LD	Ve & Au	+
Ghir_A03G008200	AT5G61060	HDA5	64.145	0	99	661	SD and LD	Ve & Au	+
Ghir_A03G008370	AT1G69120	AP1	65.174	1.77e-88	79	226	None	At & Ag & Ph & Su & Fd & Ve	0
	AT5G60910	FUL, AGL8	61.603	6.68e-91	98	226	SD and LD		+
Ghir_A03G010350	AT5G23730	RUP2, EFO2	61.29	5.21e-161	99	336	SD only	Ph	+
Ghir_A03G010720	AT3G26640	LWD2	84.971	0	100	346	SD and LD	Ph	-
	AT1G12910	LWD1, ATAN11	90.462	0	100	346	SD and LD		-
Ghir_A03G010990	AT1G25540	PFT1, MED25	64.327	0	81	698	SD and LD	Ph	+
Ghir_A03G011960	AT5G60910	FUL, AGL8	64.179	1.29e-86	82	216	SD and LD	At & Ag & Ph & Su & Fd & Ve	+
	AT1G69120	AP1	69.163	3.41e-108	89	216	None		0
Ghir_A03G013020	AT1G19330	AFR2	78.112	8.01e-123	94	233	SD and LD	Ph	-
	AT1G75060	AFR1	72.961	6.86e-115	96	233	SD and LD		-
Ghir_A03G017120	AT1G28520	VOZ1	62.005	2.14e-177	88	429	LD only	Ph	+
Ghir_A03G017220	AT5G44200	CBP20	78.21	1.31e-133	100	257	LD [no data under SD]	Fd & Ve & Au	-
Ghir_A03G017660	AT4G28190	ULT1	64.906	2.94e-127	99	265	SD only	Fd	+
Ghir_A03G018780	AT2G17290	CPK6	82.979	0	100	261	LD [no data under SD]	Ph	+
Ghir_A03G019660	AT3G57230	AGL16	62.946	5.93e-97	92	223	LD only	Au & Ph	-
	AT2G22630	AGL17	61.818	2.16e-92	95	223	SD only		+
Ghir_A03G021030	AT3G18990	VRN1	63.557	1.21e-153	99	343	SD and LD	Ve	+
Ghir_A03G023790	AT5G37055	SEF, SWC6	74.138	1.86e-89	100	174	SD and LD	Ve & Au	-
Ghir_A04G001660	AT2G17290	CPK6	60.314	0	93	364	LD [no data under SD]	Ph	+
	AT1G50700	CPK33	76.136	0	100	364	LD [no data under SD]		+
Ghir_A04G002220	AT3G54560	HTA11	62.037	3.19e-37	79	108	SD and LD	Au	-
	AT1G52740	HTA9	62.727	8.34e-39	81	108	SD and LD		-
Ghir_A04G005530	AT2G17290	CPK6	70.933	0	85	262	LD [no data under SD]	Ph	+
	AT1G50700	CPK33	61.184	0	88	262	LD [no data under SD]		+
Ghir_A04G005600	AT1G50700	CPK33	59.735	0	87	262	LD [no data under SD]	Ph	+
	AT2G17290	CPK6	62.873	0	98	262	LD [no data under SD]		+
Ghir_A04G005630	AT3G11910	UBP13	84.87	0	100	1119	SD and LD	Au	-
	AT5G06600	UBP12	86.774	0	100	1119	SD and LD		-
Ghir_A04G009000	AT2G37630	AS1	68.767	5.96e-173	99	365	SD only	Ho & Ph	+
Ghir_A04G011930	AT4G10180	DET1, FUS2	64.954	0	100	545	SD only	Au	-
Ghir_A04G012050	AT1G50700	CPK33	61.969	0	86	261	LD [no data under SD]	Ph	+
	AT2G17290	CPK6	77.737	0	99	261	LD [no data under SD]		+
Ghir_A04G013210	AT3G18990	VRN1	62.356	3.16e-147	99	348	SD and LD	Ve	+
Ghir_A04G015450	AT5G51820	PGM1	60	0	89	580	SD only	Su	+
Ghir_A04G015810	AT5G60910	FUL, AGL8	66.019	1.83e-89	82	179	SD and LD	At & Ag & Ph & Su & Fd & Ve	+
	AT1G69120	AP1	69.884	2.25e-125	100	179	None		0
Ghir_A04G016010	AT1G26830	CUL3A	86.066	0	100	732	LD [no data under SD]	Ve	+
Ghir_A05G000450	AT1G68050	FKF1, ADO3	67.731	0	93	595	SD only	Ph	+
	AT5G57360	ZTL	85.927	0	95	595	SD only		-
	AT2G18915	LKP2	75.693	0	99	595	LD only		+
Ghir_A05G001970	AT1G04870	ATPRMT10	68.378	0	97	370	SD and LD	Au	+
Ghir_A05G003090	AT2G19520	FVE, MSI4	86.724	0	90	467	SD and LD	At & Ve & Au	+
Ghir_A05G003740	AT3G43190	SUS4	85.821	0	99	804	SD and LD	Su	+
Ghir_A05G005880	AT1G15750	TPL	61.892	0	99	1131	LD [no data under SD]	Ag & Ph & Fd	-
Ghir_A05G006760	AT5G24860	FPF1	68.519	5.77e-47	98	108	SD and LD	Ho	+
Ghir_A05G007640	AT1G50700	CPK33	62.214	0	99	269	LD [no data under SD]	Ph	+
Ghir_A05G007950	AT3G11910	UBP13	82.543	0	100	1119	SD and LD	Au	-
	AT5G06600	UBP12	83.467	0	100	1119	SD and LD		-
Ghir_A05G008580	AT1G08260	ESD7, TIL1, ABO4	63.57	0	98	1367	SD and LD	Au	-
	AT1G08260	ESD7, TIL1, ABO4	82.598	0	98	1367	SD and LD		-
Ghir_A05G009840	AT2G28830	PUB12	66.846	0	95	558	LD [no data under SD]	Au	+
	AT3G46510	PUB13	70.755	0	96	558	LD only		+
Ghir_A05G011450	AT4G20400	JMJ14, PKDM7B, JMJ4	64.634	0	84	453	SD and LD	Ph & Au	-
	AT2G34880	JMJ15, MEE27	59.895	0	87	453	SD and LD		-
Ghir_A05G012520	AT1G15750	TPL	78.998	0	100	1138	LD [no data under SD]	Ag & Ph & Fd	-
Ghir_A05G012620	AT1G80070	PRP8, SUS2, EMB33	92.105	0	96	2280	LD [no data under SD]	Au	+
Ghir_A05G012770	AT2G38810	HTA8	81.618	2.37e-71	100	136	SD and LD	Au	-
	AT3G54560	HTA11	86.029	1.02e-73	100	136	SD and LD		-
	AT1G52740	HTA9	91.791	3.19e-77	100	136	SD and LD		-
Ghir_A05G013640	AT4G29130	HXK1, GIN2	72.47	0	99	494	SD only	Ag & Su	+
Ghir_A05G015660	AT1G78580	TPS1	76.793	0	99	948	SD and LD	Ag & Su	+
Ghir_A05G016300	AT1G28520	VOZ1	73.022	0	99	493	LD only	Ph	+
Ghir_A05G017390	AT4G21200	GA2ox8	59.821	1.36e-148	99	303	SD and LD	Ho & Ph	-
Ghir_A05G017710	AT4G22140	EBS	80.734	8.99e-129	93	218	SD and LD	Ph	-
Ghir_A05G018470	AT1G62830	LDL1	71.229	0	92	702	SD [no data under LD]	Ph & Au	+
Ghir_A05G018710	AT1G50700	CPK33	67.49	0	92	262	LD [no data under SD]	Ph	+
Ghir_A05G020070	AT1G19330	AFR2	77.35	2.01e-121	94	233	SD and LD	Ph	-
	AT1G75060	AFR1	70.386	2.87e-110	96	233	SD and LD		-
Ghir_A05G022220	AT3G57230	AGL16	66.667	1.2e-112	98	191	LD only	Au & Ph	-
	AT2G22630	AGL17	65.517	1.7e-104	100	191	SD only		+
Ghir_A05G022540	AT4G24620	PGI1	80.837	0	100	621	SD only	Su	+
Ghir_A05G023090	AT4G08920	CRY1	78.305	0	100	696	LD only	Ph	+
Ghir_A05G023650	AT5G09740	HAM2, HAG5, HAC11	83.221	0	100	446	SD and LD	Au	-
	AT5G64610	HAM1	85.426	0	100	446	SD and LD		-
Ghir_A05G024980	AT1G22770	GI	77.408	0	99	1173	LD only	Ag & Ph & Su	+
Ghir_A05G025490	AT5G06170	SUC9	67.835	0	94	485	SD only	Su	-
Ghir_A05G027150	AT4G08920	CRY1	80.412	0	98	679	LD only	Ph	+
Ghir_A05G028110	AT2G17290	CPK6	70.339	0	87	384	LD [no data under SD]	Ph	+
	AT1G50700	CPK33	60.587	0	92	384	LD [no data under SD]		+
Ghir_A05G029190	AT3G44110	ATJ3	79.412	0	80	340	SD and LD	Au	+
Ghir_A05G029900	AT3G10390	FLD, RSI1	73.127	0	93	841	SD and LD	Ve & Au	+
Ghir_A05G030300	AT5G04240	ELF6	59.755	0	77	897	SD and LD	Ph & Au	-
Ghir_A05G030510	AT2G38880	NF-YB1, HAP3A	67.665	1.43e-70	97	167	LD only	Ho & Ph	-
Ghir_A05G031420	AT1G26830	CUL3A	79.781	0	100	732	LD [no data under SD]	Ve	+
Ghir_A05G037880	AT3G02885	GASA5	62.963	3.77e-30	84	81	SD and LD	Ho	-
Ghir_A05G038740	AT1G50700	CPK33	62.039	0	88	362	LD [no data under SD]	Ph	+
	AT2G17290	CPK6	69.811	0	88	362	LD [no data under SD]		+
Ghir_A06G000080	AT2G17290	CPK6	63.616	0	82	353	LD [no data under SD]	Ph	+
	AT1G50700	CPK33	74.728	0	88	353	LD [no data under SD]		+
Ghir_A06G001110	AT1G19330	AFR2	79.06	1.56e-125	94	233	SD and LD	Ph	-
	AT1G75060	AFR1	71.674	3.65e-115	96	233	SD and LD		-
Ghir_A06G002960	AT2G22630	AGL17	67.337	2.6e-93	88	191	SD only	Ph & Au	+
	AT3G57230	AGL16	64.957	1.29e-103	97	191	LD only		-
Ghir_A06G003180	AT4G24540	AGL24	65.158	1.91e-91	99	221	SD and LD	At & Ag & Ph & Fd & Ve	+
	AT2G22540	SVP	60.417	6.72e-94	99	221	SD and LD		-
Ghir_A06G003230	AT4G24620	PGI1	79.743	0	100	622	SD only	Su	+
Ghir_A06G004260	AT5G09740	HAM2, HAG5, HAC11	93.255	0	76	341	SD and LD	Au	-
	AT5G64610	HAM1	93.842	0	76	341	SD and LD		-
Ghir_A06G005700	AT1G15750	TPL	73.532	0	100	1141	LD [no data under SD]	Ag & Ph & Fd	-
Ghir_A06G005710	AT3G33520	ARP6, SUF3, ESD1	73.611	0	100	432	SD and LD	At & Ve & Au	-
Ghir_A06G007070	AT4G29130	HXK1, GIN2	78.723	0	95	470	SD only	Ag & Su	+
Ghir_A06G007610	AT2G19520	FVE, MSI4	87.284	0	90	464	SD and LD	At & Ve & Au	+
Ghir_A06G007810	AT4G29830	VIP3, SKI8	77.64	2.94e-174	100	253	SD and LD	Ve & Au	-
Ghir_A06G008460	AT3G43190	SUS4	85.839	0	99	805	SD and LD	Su	+
Ghir_A06G012070	AT1G76710	SDG26, ASHH1	65.532	0	94	128	SD and LD	Au	+
Ghir_A06G012250	AT3G20810	JMJ30	67.548	0	96	416	SD and LD	At & Au & Ph	-
Ghir_A06G012290	AT5G06850	FTIP1	67.925	0	93	742	LD only	Ph	+
Ghir_A06G012590	AT5G24860	FPF1	66.667	2.96e-46	98	108	SD and LD	Ho	+
Ghir_A06G014880	AT1G30040	GA2ox2	60.661	6.4e-146	97	331	SD and LD	Ho & Ph	-
Ghir_A06G014900	AT5G46210	CUL4	82.23	0	100	736	SD only	Ph & Au	-
Ghir_A06G016310	AT4G39100	SHL1, SHL	63.208	1.59e-97	93	218	SD and LD	Au & Ph	-
	AT4G22140	EBS	83.945	1.66e-138	93	218	SD and LD		-
Ghir_A06G018560	AT3G44110	ATJ3	83.412	0	100	422	SD and LD	Au	+
Ghir_A06G018640	AT1G17760	CSTF77	64.583	0	99	768	LD [no data under SD]	Ve & Au	+
Ghir_A06G019830	AT1G15750	TPL	84.965	0	100	1144	LD [no data under SD]	Ag & Ph & Fd	-
Ghir_A06G020460	AT2G19520	FVE, MSI4	78.525	0	88	461	SD and LD	At & Ve & Au	+
Ghir_A06G021110	AT5G46210	CUL4	82.772	0	96	732	SD only	Ph & Au	-
Ghir_A06G021120	AT2G34555	GA2ox3	60.828	2.75e-142	92	314	SD and LD	Ho & Ph	-
	AT1G30040	GA2ox2	66.168	4.71e-161	97	314	SD and LD		-
Ghir_A06G022050	AT1G50700	CPK33	71.537	0	100	380	LD [no data under SD]	Ph	+
Ghir_A07G000070	AT4G31120	SKB1, PRMT5	75.952	0	76	499	SD and LD	Au	+
Ghir_A07G001420	AT4G29830	VIP3, SKI8	78.261	0	100	252	SD and LD	Ve & Au	-
Ghir_A07G001560	AT2G06210	ELF8, VIP6	75.069	0	99	1091	SD and LD	Ve & Au	-
Ghir_A07G001780	AT3G43190	SUS4	77.5	0	98	800	SD and LD	Su	+
Ghir_A07G004210	AT3G33520	ARP6, SUF3, ESD1	73.394	0	100	436	SD and LD	At & Ve & Au	-
Ghir_A07G004560	AT4G25420	GA20ox1	69.122	0	93	323	SD and LD	Ho & Ph	+
	AT5G51810	GA20ox2	66.223	0	98	323	SD only		+
	AT5G07200	GA20OX3	63.255	3.62e-179	99	323	SD and LD		+
Ghir_A07G004970	AT5G51230	EMF2, CYR1	63.777	0	99	646	SD and LD	Fd & Ve & Au	-
Ghir_A07G005240	AT5G61850	LFY	65.829	5.37e-157	92	398	SD and LD	At & Ho & Ag & Ph & Su & Fd & Ve	+
Ghir_A07G005650	AT5G63470	NF-YC4	70.751	1.25e-100	100	124	LD only	Ph	+
Ghir_A07G005660	AT5G63470	NF-YC4	70.751	1.25e-100	100	124	LD only	Ph	+
Ghir_A07G006020	AT3G48430	REF6, JMJ12	61.243	0	95	382	SD and LD	Ph & Au	+
Ghir_A07G007370	AT1G69120	AP1	70.854	1.79e-95	78	168	None	At & Ag & Ph & Su & Fd & Ve	0
	AT5G60910	FUL, AGL8	66.807	2.43e-101	97	168	SD and LD		+
Ghir_A07G008600	AT3G02885	GASA5	60.825	6.54e-30	100	97	SD and LD	Ho	-
Ghir_A07G008670	AT3G03450	RGL2	64.299	0	97	551	LD [no data under SD]	Ho & Ag & Ph	-
	AT5G17490	RGL3	60.813	0	99	551	LD [no data under SD]		-
	AT2G01570	RGA1	61.604	0	99	551	SD only		-
	AT1G14920	GAI, RGA2	62.976	0	99	551	SD and LD (ox)		+
	AT1G66350	RGL1	65.556	0	100	551	LD [no data under SD]		-
Ghir_A07G008740	AT5G60910	FUL, AGL8	59.694	3.34e-70	81	198	SD and LD	At & Ag & Ph & Su & Fd & Ve	+
Ghir_A07G010540	AT2G28830	PUB12	68.366	0	97	569	LD [no data under SD]	Au	+
	AT3G46510	PUB13	73.19	0	98	569	LD only		+
Ghir_A07G011710	AT5G03840	TFL1	68.208	3.82e-89	97	175	SD and LD	Fd & Au & Ph	-
	AT5G62040	BFT	62.644	3.72e-81	98	175	LD only		-
	AT2G27550	ATC	77.714	3.25e-102	100	175	SD and LD		-
Ghir_A07G012090	AT3G44110	ATJ3	81.429	0	100	420	SD and LD	Au	+
Ghir_A07G012160	AT3G11910	UBP13	83.167	0	99	1107	SD and LD	Au	-
	AT5G06600	UBP12	83.83	0	99	1107	SD and LD		-
Ghir_A07G012870	AT2G17290	CPK6	64.097	0	83	269	LD [no data under SD]	Ph	+
	AT1G50700	CPK33	63.198	0	99	269	LD [no data under SD]		+
Ghir_A07G013770	AT1G02400	GA2ox6	60.323	2.34e-126	92	309	SD and LD	Ho & Ph	-
Ghir_A07G014170	AT1G01040	DCL1	75.778	0	99	1961	SD and LD	Au	+
Ghir_A07G015030	AT2G46020	BRM, CHR2	69.495	0	95	1485	SD and LD	Au	-
Ghir_A07G015380	AT2G45650	AGL6	62.846	6.44e-109	100	225	SD and LD	Au	+
Ghir_A07G015460	AT4G25420	GA20ox1	60.49	9.58e-162	96	315	SD and LD	Ho & Ph	+
Ghir_A07G015480	AT4G25420	GA20ox1	60.172	3.21e-150	92	316	SD and LD	Ho & Ph	+
Ghir_A07G015530	AT2G45430	#N/A	60.125	4.43e-109	100	321	SD and LD		-
Ghir_A07G017330	AT5G48300	ADG1, APS1	82.375	0	100	522	SD and LD	Su	+
Ghir_A07G019950	AT4G39100	SHL1, SHL	62.15	1.25e-95	93	217	SD and LD	Au & Ph	-
	AT4G22140	EBS	79.263	1.31e-130	93	217	SD and LD		-
Ghir_A07G020930	AT5G48300	ADG1, APS1	90.816	0	94	490	SD and LD	Su	+
Ghir_A07G022330	AT3G01090	AKIN10, SNRK1.1	83.883	0	96	515	LD [no data under SD]	Su	-
Ghir_A07G022450	AT1G52740	HTA9	78.261	4.55e-70	100	138	SD and LD	Au	-
	AT2G38810	HTA8	86.957	6.47e-77	100	138	SD and LD		-
	AT3G54560	HTA11	90.58	5.42e-79	100	138	SD and LD		-
Ghir_A07G024530	AT5G14170	BAF60, CHC1	76.075	0	99	535	LD only	Au	+
Ghir_A08G001480	AT1G50700	CPK33	63.636	0	99	269	LD [no data under SD]	Ph	+
Ghir_A08G002510	AT1G68050	FKF1, ADO3	66.49	0	90	567	SD only	Ph	+
	AT5G57360	ZTL	81.126	0	95	567	SD only		-
	AT2G18915	LKP2	71.782	0	98	567	LD only		+
Ghir_A08G002620	AT3G54560	HTA11	61.818	1.07e-37	80	110	SD and LD	Au	-
	AT1G52740	HTA9	62.963	2.81e-38	80	110	SD and LD		-
	AT2G38810	HTA8	62.727	2.49e-38	80	110	SD and LD		-
Ghir_A08G003490	AT2G44680	CKB4	75.445	8.69e-155	95	294	SD only	Ph	+
	AT3G60250	CKB3	69.728	3.17e-142	100	294	SD and LD		+
Ghir_A08G003780	AT3G61600	LRB2, POB1	72.131	0	97	554	SD and LD	Ve	+
	AT2G46260	LRB1	70.217	0	98	554	SD and LD		+
Ghir_A08G004870	AT3G54560	HTA11	60.748	8.59e-37	78	107	SD and LD	Au	-
	AT2G38810	HTA8	61.682	1.23e-37	78	107	SD and LD		-
Ghir_A08G004990	AT3G49660	WDR5A	60.645	1.98e-139	97	292	LD [no data under SD]	Ve	-
Ghir_A08G007650	AT1G52740	HTA9	60	1.28e-40	85	113	SD and LD	Au	-
Ghir_A08G008470	AT1G55250	HUB2	60.133	0	100	894	SD and LD	Ve & Au	-
Ghir_A08G010840	AT5G03840	TFL1	62.428	1.43e-80	97	175	SD and LD	Fd & Au & Ph	-
	AT5G62040	BFT	69.54	3.53e-88	98	175	LD only		-
	AT2G27550	ATC	66.286	1.68e-84	100	175	SD and LD		-
Ghir_A08G012630	AT3G43190	SUS4	69.42	0	100	811	SD and LD	Su	+
Ghir_A08G013670	AT2G45650	AGL6	64.591	3.23e-114	100	222	SD and LD	Au	+
Ghir_A08G013860	AT5G06850	FTIP1	62.926	0	99	793	LD only	Ph	+
Ghir_A08G014140	AT2G45430	#N/A	64.815	5.69e-99	100	324	SD and LD		-
Ghir_A08G014880	AT2G44680	CKB4	79.167	1.92e-149	90	268	SD only	Ph	+
	AT3G60250	CKB3	71.642	1.65e-138	92	268	SD and LD		+
Ghir_A08G015540	AT5G06850	FTIP1	74.555	0	99	786	LD only	Ph	+
Ghir_A08G015630	AT5G64960	CDKC;2	76.86	0	92	244	LD [no data under SD]	Ve & Au	+
Ghir_A08G017040	AT2G44680	CKB4	75	3.29e-150	94	293	SD only	Ph	+
	AT3G60250	CKB3	69.966	3.3e-143	100	293	SD and LD		+
Ghir_A08G018980	AT5G06850	FTIP1	65.789	0	95	760	LD only	Ph	+
Ghir_A08G019290	AT3G63010	GID1B	79.692	0	91	326	SD and LD	Ho & Ag & Ph	+
	AT3G05120	GID1A	73.313	1.05e-180	94	326	SD and LD		+
	AT5G27320	GID1C	74.154	0	94	326	SD and LD		+
Ghir_A08G019650	AT1G52740	HTA9	79.412	1.21e-70	100	136	SD and LD	Au	-
	AT2G38810	HTA8	89.706	1.01e-80	100	136	SD and LD		-
	AT3G54560	HTA11	92.647	1.26e-81	100	136	SD and LD		-
Ghir_A08G021670	AT1G15750	TPL	62.257	0	98	1134	LD [no data under SD]	Ag & Ph & Fd	-
Ghir_A08G022020	AT1G08970	NF-YC9, HAP5C	62.934	7.8e-93	99	248	LD only	Ho & Ph	+
Ghir_A08G022190	AT3G63010	GID1B	73.256	0	96	345	SD and LD	Ho & Ag & Ph	+
	AT5G27320	GID1C	82.558	0	99	345	SD and LD		+
	AT3G05120	GID1A	81.159	0	100	345	SD and LD		+
Ghir_A08G022200	AT3G54560	HTA11	60.952	9.83e-37	76	105	SD and LD	Au	-
	AT2G38810	HTA8	60.952	5.7e-37	76	105	SD and LD		-
	AT1G52740	HTA9	60.952	1.19e-37	78	105	SD and LD		-
Ghir_A08G022840	AT1G14400	UBC1	95.395	4.61e-109	100	152	SD and LD	Ve & Au	-
	AT2G02760	UBC2	96.711	4.4e-110	100	152	SD and LD		-
Ghir_A08G023430	AT1G15750	TPL	64.132	0	97	1118	LD [no data under SD]	Ag & Ph & Fd	-
Ghir_A08G023890	AT3G12810	PIE1	62.9	0	97	313	SD and LD	Ve & Au	-
Ghir_A08G023940	AT4G20370	TSF	76.023	7.39e-93	97	170	LD only	At & Ho & Ag & Ph & Su & Fd & Ve	+
	AT1G65480	FT	75.882	1.38e-95	97	170	SD and LD		+
Ghir_A08G023960	AT1G55325	MED13, GCT, MAB2	59.52	0	95	2001	LD only	Au	+
Ghir_A09G001280	AT3G01090	AKIN10, SNRK1.1	85.049	0	96	515	LD [no data under SD]	Su	-
Ghir_A09G001920	AT1G26830	CUL3A	78.37	0	92	675	LD [no data under SD]	Ve	+
Ghir_A09G002350	AT3G28730	SSRP1, HMG, NFD	75.659	0	99	645	SD and LD	Ve & Au	-
Ghir_A09G003960	AT5G14170	BAF60, CHC1	76.909	0	99	537	LD only	Au	+
Ghir_A09G006990	AT5G49020	PRMT4A	73.87	0	95	326	SD and LD	Au	+
Ghir_A09G007590	AT4G22140	EBS	84.186	3.18e-137	91	215	SD and LD	Ph & Au	-
	AT4G39100	SHL1, SHL	61.86	2.69e-95	93	215	SD and LD		-
Ghir_A09G008730	AT1G78580	TPS1	75.578	0	83	778	SD and LD	Ag & Su	+
Ghir_A09G008910	AT4G29130	HXK1, GIN2	69.899	0	99	495	SD only	Ag & Su	+
Ghir_A09G008920	AT1G79730	ELF7	66.541	0	84	529	SD and LD	Ve & Au	-
Ghir_A09G009270	AT2G38810	HTA8	80.292	8.72e-70	100	136	SD and LD	Au	-
	AT3G54560	HTA11	86.029	1.41e-72	100	136	SD and LD		-
	AT1G52740	HTA9	89.552	2.86e-75	100	136	SD and LD		-
Ghir_A09G009460	AT1G15750	TPL	85.752	0	100	1137	LD [no data under SD]	Ag & Ph & Fd	-
Ghir_A09G010210	AT3G44680	HDA9	87.972	0	99	416	SD only	Au	-
Ghir_A09G010890	AT3G44110	ATJ3	85.273	0	100	421	SD and LD	Au	+
Ghir_A09G011670	AT3G45880	JMJ32, JMJD5	68.827	1.9e-158	93	324	SD and LD	Au	-
Ghir_A09G011860	AT1G50700	CPK33	62.428	0	99	269	LD [no data under SD]	Ph	+
Ghir_A09G012970	AT3G57300	INO80	67.702	0	99	364	SD and LD	Au & Ve	+
Ghir_A09G013510	AT5G06850	FTIP1	83.501	0	100	794	LD only	Ph	+
Ghir_A09G013530	AT5G06850	FTIP1	68.025	0	99	785	LD only	Ph	+
Ghir_A09G014160	AT2G17290	CPK6	62.095	0	95	263	LD [no data under SD]	Ph	+
Ghir_A09G014780	AT5G03840	TFL1	72.093	6.69e-92	97	175	SD and LD	Fd & Au & Ph	-
	AT5G62040	BFT	65.517	5.45e-81	98	175	LD only		-
	AT2G27550	ATC	72.571	1.38e-92	100	175	SD and LD		-
Ghir_A09G018290	AT5G23730	RUP2, EFO2	59.946	1.15e-157	99	315	SD only	Ph	+
Ghir_A09G018390	AT1G66050	VIM2	65.535	0	92	603	LD [no data under SD]	Au	-
	AT5G39550	VIM3, ORTH1	65.651	0	93	603	LD [no data under SD]		-
	AT1G57820	VIM1, ORTH2	72.968	0	93	603	SD and LD		-
Ghir_A09G018730	AT4G25420	GA20ox1	67.989	2.42e-179	93	320	SD and LD	Ho & Ph	+
	AT5G07200	GA20OX3	60.733	5.15e-168	99	320	SD and LD		+
	AT5G51810	GA20ox2	65.354	0	99	320	SD only		+
Ghir_A09G020090	AT4G23100	CAD2, RML1, GSH1	80.835	0	100	527	LD [no data under SD]	Au	+
Ghir_A09G022090	AT1G06040	STO	61.694	2.13e-100	100	248	SD only	Ph	+
Ghir_A09G024440	AT1G04400	CRY2	67.633	0	97	547	LD only	Ph	+
Ghir_A09G025320	AT5G49020	PRMT4A	75.05	0	93	337	SD and LD	Au	+
Ghir_A09G025390	AT5G24860	FPF1	63.478	3.44e-45	98	115	SD and LD	Ho	+
Ghir_A10G000020	AT4G20400	JMJ14, PKDM7B, JMJ4	63.113	0	94	435	SD and LD	Ph & Au	-
Ghir_A10G000590	AT2G32950	COP1	70.597	0	93	636	SD and LD	Ph	-
Ghir_A10G000830	AT1G50700	CPK33	68.022	0	99	269	LD [no data under SD]	Ph	+
Ghir_A10G002030	AT1G61040	VIP5	68.896	0	96	643	SD and LD	Ve & Au	-
Ghir_A10G002060	AT4G04920	MED16, SFR6	74.347	0	98	1263	LD [no data under SD]	Au	+
Ghir_A10G002400	AT2G33810	SPL3	65.414	8.11e-47	98	74	SD and LD	Ho & Ag & Ph & Su	+
Ghir_A10G003550	AT4G16250	PHYD	61.475	0	94	1116	LD [no data under SD]	Ph	-
	AT2G18790	PHYB	61.635	0	95	1116	SD and LD		-
	AT4G18130	PHYE	66.18	0	98	1116	SD only		-
Ghir_A10G003960	AT5G46210	CUL4	86.9	0	87	701	SD only	Ph & Au	-
Ghir_A10G006230	AT4G29130	HXK1, GIN2	71.581	0	94	468	SD only	Ag & Su	+
Ghir_A10G007060	AT1G80070	PRP8, SUS2, EMB33	91.607	0	100	2359	LD [no data under SD]	Au	+
Ghir_A10G007560	AT1G15550	GA3OX1	61.236	1.13e-155	99	309	LD [no data under SD]	Ho & Ph	+
Ghir_A10G008970	AT2G23380	CLF, SDG1	61.883	0	94	871	SD and LD	Ph & Ve & Au & Fd	-
Ghir_A10G012140	AT5G07200	GA20OX3	61.88	2.03e-177	99	323	SD and LD	Ho & Ph	+
	AT5G51810	GA20ox2	66.404	0	99	323	SD only		+
	AT4G25420	GA20ox1	67.021	0	99	323	SD and LD		+
Ghir_A10G012840	AT3G26640	LWD2	86.416	0	100	346	SD and LD	Ph	-
	AT1G12910	LWD1, ATAN11	92.486	0	100	346	SD and LD		-
Ghir_A10G013820	AT1G05830	ATX2	61.603	0	97	193	SD and LD	Ph & Ve & Au & Fd	-
	AT2G31650	ATX1, SDG27	59.686	0	98	193	SD and LD		-
Ghir_A10G016210	AT5G14170	BAF60, CHC1	73.285	0	99	554	LD only	Au	+
Ghir_A10G016650	AT5G24860	FPF1	61.947	1.3e-44	98	113	SD and LD	Ho	+
Ghir_A10G016750	AT5G49020	PRMT4A	72.045	0	99	344	SD and LD	Au	+
Ghir_A10G016940	AT3G43190	SUS4	62.579	0	95	791	SD and LD	Su	+
Ghir_A10G017100	AT1G15750	TPL	62.369	0	100	1148	LD [no data under SD]	Ag & Ph & Fd	-
Ghir_A10G017640	AT2G18790	PHYB	80.018	0	95	1121	SD and LD	Ph	-
	AT4G16250	PHYD	75.631	0	99	1121	LD [no data under SD]		-
Ghir_A10G018880	AT5G59560	SRR1	62.054	7.33e-96	80	224	SD and LD	Ph	-
Ghir_A10G018890	AT5G13480	FY	67.63	0	96	692	SD and LD	Ve & Au	+
Ghir_A10G019910	AT3G11910	UBP13	83.258	0	99	1101	SD and LD	Au	-
	AT5G06600	UBP12	84.015	0	99	1101	SD and LD		-
Ghir_A10G024000	AT2G40080	ELF4	61.765	6.93e-37	92	102	SD and LD	At & Ph	-
Ghir_A10G024010	AT2G40080	ELF4	61.538	7.07e-34	82	91	SD and LD	At & Ph	-
Ghir_A11G000390	AT1G66050	VIM2	65.961	0	95	613	LD [no data under SD]	Au	-
	AT1G57820	VIM1, ORTH2	73.246	0	95	613	SD and LD		-
	AT5G39550	VIM3, ORTH1	64.583	0	97	613	LD [no data under SD]		-
Ghir_A11G000980	AT5G03840	TFL1	61.85	4e-80	97	175	SD and LD	Fd & Au & Ph	-
	AT5G62040	BFT	66.667	1.26e-82	98	175	LD only		-
	AT2G27550	ATC	66.286	3.95e-85	100	175	SD and LD		-
Ghir_A11G002410	AT1G50700	CPK33	61.8	0	93	270	LD [no data under SD]	Ph	+
Ghir_A11G002420	AT3G61600	LRB2, POB1	67.616	0	98	570	SD and LD	Ve	+
	AT2G46260	LRB1	67.895	0	99	570	SD and LD		+
Ghir_A11G002930	AT2G44680	CKB4	72.34	2.29e-152	95	293	SD only	Ph	+
	AT3G60250	CKB3	68.601	1.58e-145	100	293	SD and LD		+
Ghir_A11G004740	AT5G45600	YAF9A, TAF14B, GAS41	64.615	1.69e-126	96	260	SD and LD	Ve & Au	-
Ghir_A11G005350	AT4G37280	MRG1	74.455	6.05e-169	100	321	LD only	Ph & Au	+
Ghir_A11G005580	AT3G57230	AGL16	59.556	5.73e-92	94	171	LD only	Au & Ph	-
	AT2G22630	AGL17	61.644	7.88e-90	96	171	SD only		+
Ghir_A11G007550	AT3G28730	SSRP1, HMG, NFD	74	0	99	650	SD and LD	Ve & Au	-
Ghir_A11G007720	AT3G01090	AKIN10, SNRK1.1	67.699	0	84	452	LD [no data under SD]	Su	-
Ghir_A11G008110	AT2G44680	CKB4	77.5	2.14e-162	95	293	SD only	Ph	+
	AT3G60250	CKB3	72.696	1.45e-149	100	293	SD and LD		+
Ghir_A11G009000	AT2G45650	AGL6	69.17	7.19e-123	100	222	SD and LD	Au	+
Ghir_A11G009010	AT2G45660	SOC1, AGL20	69.014	2.76e-95	98	221	SD and LD	At & Ho & Ag & Ph & Su & Fd & Ve	+
Ghir_A11G009470	AT5G06850	FTIP1	62.88	0	95	757	LD only	Ph	+
Ghir_A11G009710	AT2G46020	BRM, CHR2	64.912	0	99	2260	SD and LD	Au	-
Ghir_A11G010080	AT3G61600	LRB2, POB1	85.091	0	98	556	SD and LD	Ve & Au	+
	AT2G46260	LRB1	83.094	0	99	556	SD and LD		+
	AT4G00830	LIF2	70.093	0	86	428	SD and LD		-
Ghir_A11G012720	AT3G63010	GID1B	80.175	0	96	346	SD and LD	Ho & Ag & Ph	+
	AT5G27320	GID1C	75.072	0	99	346	SD and LD		+
	AT3G05120	GID1A	72.543	0	100	346	SD and LD		+
Ghir_A11G013390	AT1G52740	HTA9	75.714	1.73e-67	100	140	SD and LD	Au	-
	AT2G38810	HTA8	84.286	9.61e-75	100	140	SD and LD		-
	AT3G54560	HTA11	87.857	3.86e-77	100	140	SD and LD		-
Ghir_A11G015620	AT5G48300	ADG1, APS1	85.221	0	100	521	SD and LD	Su	+
Ghir_A11G015850	AT5G35840	PHYC	66.023	0	79	885	SD only	Ph	-
Ghir_A11G016200	AT2G32950	COP1	81.324	0	100	680	SD and LD	Ph	-
Ghir_A11G020600	AT2G23380	CLF, SDG1	62.884	0	99	943	SD and LD	Ph & Ve & Au & Fd	-
Ghir_A11G021590	AT2G22370	MED18	83.41	1.58e-133	99	217	SD and LD	Au	+
Ghir_A11G022380	AT3G49660	WDR5A	77.994	0	97	252	LD [no data under SD]	Ve	-
Ghir_A11G027870	AT3G04030	MYR2	61.787	5.28e-153	99	209	SD and LD	Ph	-
Ghir_A11G028180	AT3G54560	HTA11	60.748	3.68e-37	78	107	SD and LD	Au	-
	AT2G38810	HTA8	60.748	1.72e-37	78	107	SD and LD		-
Ghir_A11G028200	AT3G63010	GID1B	73.837	0	96	345	SD and LD	Ho & Ag & Ph	+
	AT5G27320	GID1C	82.558	0	99	345	SD and LD		+
	AT3G05120	GID1A	80	0	100	345	SD and LD		+
Ghir_A11G028330	AT1G09570	PHYA	81.301	0	99	1107	SD and LD	Ph	+
Ghir_A11G028560	AT1G54830	NF-YC3	60.833	2.64e-82	96	240	LD only	Ho & Ph	+
	AT1G08970	NF-YC9, HAP5C	64.844	1.19e-90	98	240	LD only		+
Ghir_A11G029800	AT4G10710	SPT16	78.571	0	75	812	SD and LD	Ve & Au	-
Ghir_A11G031090	AT3G15354	SPA3	63.012	0	99	336	SD only	Ph	-
	AT1G53090	SPA4	67.756	0	100	336	SD only		-
Ghir_A11G035110	AT4G14540	NF-YB3, HAP3C	65.278	2.96e-62	88	164	LD only	Ho & Ph	+
	AT2G38880	NF-YB1, HAP3A	63.415	1.92e-64	96	164	LD only		-
Ghir_A12G000720	AT3G63010	GID1B	79.532	0	96	346	SD and LD	Ho & Ag & Ph	+
	AT5G27320	GID1C	75.362	0	99	346	SD and LD		+
	AT3G05120	GID1A	72.832	0	100	346	SD and LD		+
Ghir_A12G001310	AT2G17290	CPK6	81.395	0	99	261	LD [no data under SD]	Ph	+
Ghir_A12G001730	AT3G57230	AGL16	63.111	2.93e-95	92	223	LD only	Au & Ph	-
	AT2G22630	AGL17	64.253	5.33e-95	96	223	SD only		+
Ghir_A12G003930	AT2G21070	FIO1	62.917	0	93	480	SD and LD	Ph	-
Ghir_A12G004100	AT5G45600	YAF9A, TAF14B, GAS41	80.702	1.27e-141	85	228	SD and LD	Ve & Au	-
Ghir_A12G005000	AT1G30970	SUF4	66.755	7.43e-165	100	379	SD and LD	Ve	-
Ghir_A12G009660	AT2G22540	SVP	66.25	1.16e-106	100	225	SD and LD	At & Ag & Ph & Fd & Ve	-
Ghir_A12G010600	AT2G44680	CKB4	80.224	1.35e-162	91	272	SD only	Ph	+
	AT3G60250	CKB3	73.897	9.26e-150	93	272	SD and LD		+
Ghir_A12G011090	AT2G45660	SOC1, AGL20	68.095	2.95e-95	98	220	SD and LD	At & Ho & Ag & Ph & Su & Fd & Ve	+
Ghir_A12G011710	AT2G46020	BRM, CHR2	67.839	0	96	2161	SD and LD	Au	-
Ghir_A12G011850	AT3G61600	LRB2, POB1	83.636	0	98	556	SD and LD	Ve	+
	AT2G46260	LRB1	83.453	0	99	556	SD and LD		+
Ghir_A12G014820	AT4G28190	ULT1	62.264	1.41e-120	99	265	SD only	Fd	+
Ghir_A12G016370	AT5G57360	ZTL	67.914	0	89	628	SD only	Ph	-
	AT2G18915	LKP2	63.748	0	92	628	LD only		+
	AT1G68050	FKF1, ADO3	78.662	0	99	628	SD only		+
Ghir_A12G017710	AT1G14400	UBC1	95.395	4.13e-109	100	152	SD and LD	Ve & Au	-
	AT2G02760	UBC2	96.711	3.13e-110	100	152	SD and LD		-
Ghir_A12G018050	AT1G25560	TEM1, EDF1	62.634	2.37e-155	100	372	LD [no data under SD]	At & Ho & Ph	-
	AT1G68840	TEM2, RAV2	65.761	7.16e-159	100	372	LD [no data under SD]		-
Ghir_A12G018600	AT1G14400	UBC1	83.871	5.43e-91	100	155	SD and LD	Ve & Au	-
	AT2G02760	UBC2	85.161	3.73e-92	100	155	SD and LD		-
Ghir_A12G019270	AT5G61150	VIP4	62.461	0	99	642	SD and LD	Ve & Au	-
Ghir_A12G020040	AT5G14170	BAF60, CHC1	60.708	0	99	537	LD only	Au	+
Ghir_A12G020160	AT5G63470	NF-YC4	82.381	1.22e-100	82	171	LD only	Ph	+
Ghir_A12G022560	AT2G44680	CKB4	68.1	1.16e-138	95	293	SD only	Ph	+
	AT3G60250	CKB3	68.259	1.38e-134	100	293	SD and LD		+
Ghir_A12G023730	AT4G11880	XAL2, AGL14	60.563	2.83e-74	96	169	SD only	Fd	+
	AT4G22950	AGL19	61.137	1.04e-76	96	169	SD and LD		+
Ghir_A12G024600	AT2G17290	CPK6	61.265	0	93	269	LD [no data under SD]	Ph	+
	AT1G50700	CPK33	68.724	0	93	269	LD [no data under SD]		+
Ghir_A12G024680	AT3G61600	LRB2, POB1	71.454	0	98	572	SD and LD	Ve	+
	AT2G46260	LRB1	71.503	0	98	572	SD and LD		+
Ghir_A12G027570	AT5G51820	PGM1	85.786	0	96	598	SD only	Su	+
Ghir_A12G028100	AT1G66050	VIM2	64.239	0	96	664	LD [no data under SD]	Au	-
	AT5G39550	VIM3, ORTH1	64.678	0	99	664	LD [no data under SD]		-
	AT1G57820	VIM1, ORTH2	69.729	0	99	664	SD and LD		-
Ghir_A13G000100	AT1G50700	CPK33	61.319	0	87	285	LD [no data under SD]	Ph	+
	AT2G17290	CPK6	72.025	0	87	285	LD [no data under SD]		+
Ghir_A13G001060	AT5G58230	MSI1	91.274	0	100	441	SD and LD	Ph & Fd & Ve & Au	+
Ghir_A13G002880	AT4G22140	EBS	67.943	2.44e-105	89	209	SD and LD	Ph & Au	-
	AT4G39100	SHL1, SHL	69.014	2.2e-112	93	209	SD and LD		-
Ghir_A13G005180	AT1G25560	TEM1, EDF1	59.786	3.5e-141	99	373	LD [no data under SD]	At & Ho & Ph	-
	AT1G68840	TEM2, RAV2	62.398	8.59e-141	100	373	LD [no data under SD]		-
Ghir_A13G005210	AT1G25540	PFT1, MED25	63.37	0	80	718	SD and LD	Ph	+
Ghir_A13G006450	AT2G17290	CPK6	78.125	0	100	260	LD [no data under SD]	Ph	+
Ghir_A13G006470	AT1G50700	CPK33	62.528	0	85	266	LD [no data under SD]	Ph	+
	AT2G17290	CPK6	90.062	0	89	266	LD [no data under SD]		+
Ghir_A13G007920	AT5G60910	FUL, AGL8	67.317	3.54e-91	82	177	SD and LD	At & Ag & Ph & Su & Fd & Ve	+
	AT1G69120	AP1	72.973	5.06e-128	100	177	None		0
Ghir_A13G012580	AT4G09180	FBH2	66.39	1.43e-102	90	246	SD and LD	Ph	+
	AT1G35460	FBH1	65.854	4.06e-103	91	246	SD and LD		+
Ghir_A13G012730	AT5G06170	SUC9	62.526	0	95	475	SD only	Su	-
Ghir_A13G013190	AT1G79430	APL, WDY, FE	60.773	5.22e-125	96	362	LD only	Ph	+
Ghir_A13G013830	AT5G47640	NF-YB2, HAP3B	68.681	2.36e-76	96	94	LD only	Ho & Ph	+
Ghir_A13G014410	AT1G50700	CPK33	73.84	0	100	361	LD [no data under SD]	Ph	+
Ghir_A13G014530	AT5G63960	GIS5, EMB2780	82.842	0	100	1119	SD and LD	Au	-
Ghir_A13G014800	AT3G20740	FIE1, FIS3	75.749	0	99	367	LD [no data under SD]	Au	-
Ghir_A13G015080	AT3G13682	LDL2	70.267	0	99	697	SD [no data under LD]	Ph & Au	+
Ghir_A13G015990	AT1G78440	GA2ox1	59.524	3.37e-141	98	336	SD and LD	Ho & Ph	-
Ghir_A13G018430	AT3G54560	HTA11	60.748	5.11e-37	78	107	SD and LD	Au	-
	AT2G38810	HTA8	61.682	8.17e-38	78	107	SD and LD		-
Ghir_A13G018450	AT3G63010	GID1B	74.128	0	96	345	SD and LD	Ho & Ag & Ph	+
	AT5G27320	GID1C	82.267	0	99	345	SD and LD		+
	AT3G05120	GID1A	81.449	0	100	345	SD and LD		+
Ghir_A13G018960	AT4G10710	SPT16	71.943	0	98	1055	SD and LD	Ve & Au	-
Ghir_A13G018970	AT4G10710	SPT16	74.478	0	98	1054	SD and LD	Ve & Au	-
Ghir_A13G019100	AT3G49600	UBP26	63.645	0	97	291	SD and LD	Ve & Au	-
Ghir_A13G020210	AT3G43190	SUS4	85.963	0	99	805	SD and LD	Su	+
Ghir_A13G021100	AT2G38810	HTA8	82.353	2.97e-76	100	136	SD and LD	Au	-
	AT3G54560	HTA11	85.294	3.56e-80	100	136	SD and LD		-
	AT1G52740	HTA9	92.537	7e-87	100	136	SD and LD		-
Ghir_A13G022760	AT1G18450	ARP4	76.417	0	100	441	LD [no data under SD]	Ve & Au	-
Ghir_A13G022780	AT5G06850	FTIP1	65.9	0	99	783	LD only	Ph	+
Ghir_A13G022990	AT2G13540	ABH1, CBP80	70.714	0	97	840	SD and LD	Fd & Ve & Au	-
Ghir_A13G023350	AT5G60410	SIZ1	64.038	0	93	837	SD and LD	Au	-
Ghir_A13G023360	AT5G60410	SIZ1	65.76	0	99	882	SD and LD	Au	-
Ghir_D01G000460	AT4G39100	SHL1, SHL	69.856	2.96e-109	91	220	SD and LD	Au & Ph	-
	AT4G22140	EBS	65.909	1.52e-107	94	220	SD and LD		-
Ghir_D01G000600	AT3G18990	VRN1	64.497	5.21e-150	99	338	SD and LD	Ve	+
Ghir_D01G001410	AT5G63110	HDA6, RTS1	71.392	0	84	395	SD and LD	Ve & Au	+
	AT3G44680	HDA9	61.299	8.23e-178	90	395	SD only		-
Ghir_D01G004160	AT1G78580	TPS1	80.737	0	99	950	SD and LD	Ag & Su	+
Ghir_D01G007400	AT1G50700	CPK33	75	0	100	361	LD [no data under SD]	Ph	+
Ghir_D01G013420	AT1G50700	CPK33	59.825	0	88	262	LD [no data under SD]	Ph	+
	AT2G17290	CPK6	62.101	0	95	262	LD [no data under SD]		+
Ghir_D01G015190	AT1G68050	FKF1, ADO3	79.35	0	84	523	SD only	Ph	+
	AT5G57360	ZTL	66.316	0	87	523	SD only		-
	AT2G18915	LKP2	63.362	0	89	523	LD only		+
Ghir_D01G015590	AT5G51820	PGM1	60.345	0	89	580	SD only	Su	+
Ghir_D01G015660	AT5G17490	RGL3	61.072	4.83e-180	78	613	LD [no data under SD]	Ho & Ag & Ph	-
	AT1G14920	GAI, RGA2	63.785	0	99	613	SD and LD (ox)		+
	AT2G01570	RGA1	66.029	0	99	613	SD only		-
Ghir_D01G017370	AT4G38680	CSP2, GRP2	59.898	2.12e-38	97	197	SD [no data under LD]	Au	-
Ghir_D01G020710	AT3G11910	UBP13	83.796	0	100	1119	SD and LD	Au	-
	AT5G06600	UBP12	85.612	0	100	1119	SD and LD		-
Ghir_D01G022800	AT2G38810	HTA8	59.813	8.63e-34	77	111	SD and LD	Au	-
Ghir_D02G003450	AT1G54830	NF-YC3	65.044	5.03e-81	88	226	LD only	Ho & Ph	+
	AT1G08970	NF-YC9, HAP5C	63.043	3.83e-84	88	226	LD only		+
Ghir_D02G003820	AT3G22590	PHP, CDC73	68	0	100	425	SD and LD	Ve	-
Ghir_D02G004360	AT1G04400	CRY2	64.444	0	98	510	LD only	Ph	+
Ghir_D02G005880	AT5G06170	SUC9	62.156	0	95	473	SD only	Su	-
Ghir_D02G006300	AT2G33810	SPL3	60	1.66e-34	76	113	SD and LD	Ho & Ag & Ph & Su	+
Ghir_D02G006620	AT1G50700	CPK33	62.832	0	86	358	LD [no data under SD]	Ph	+
	AT2G17290	CPK6	67.653	0	87	358	LD [no data under SD]		+
Ghir_D02G006740	AT5G06170	SUC9	65.458	0	95	469	SD only	Su	-
Ghir_D02G006910	AT1G22770	GI	74.595	0	99	1173	LD only	Ag & Ph & Su	+
Ghir_D02G009570	AT1G19330	AFR2	78.112	1.04e-122	94	233	SD and LD	Ph	-
	AT1G75060	AFR1	72.961	1.31e-114	96	233	SD and LD		-
Ghir_D02G011690	AT3G26640	LWD2	84.682	0	100	346	SD and LD	Ph	-
	AT1G12910	LWD1, ATAN11	90.173	0	100	346	SD and LD		-
Ghir_D02G011910	AT1G25540	PFT1, MED25	64.327	0	81	698	SD and LD	Ph	+
Ghir_D02G011920	AT1G25560	TEM1, EDF1	62.611	1.4e-135	91	337	LD [no data under SD]	At & Ho & Ph	-
	AT1G68840	TEM2, RAV2	62.222	2.04e-139	100	337	LD [no data under SD]		-
Ghir_D02G012460	AT5G23730	RUP2, EFO2	60.263	9.49e-152	99	333	SD only	Ph	+
Ghir_D02G013430	AT5G60910	FUL, AGL8	62.136	3.96e-84	82	221	SD and LD	At & Ag & Ph & Su & Fd & Ve	+
	AT1G69120	AP1	66.379	1.25e-103	89	221	None		0
Ghir_D02G018490	AT5G44200	CBP20	79.537	3.84e-136	100	259	LD [no data under SD]	Fd & Ve & Au	-
Ghir_D02G018970	AT4G28190	ULT1	64.528	1.98e-126	99	265	SD only	Fd	+
Ghir_D02G019970	AT5G63110	HDA6, RTS1	67.371	0	90	297	SD and LD	Ve & Au	+
Ghir_D02G020140	AT2G17290	CPK6	82.624	0	100	261	LD [no data under SD]	Ph	+
Ghir_D02G021040	AT3G57230	AGL16	61.233	4.82e-94	92	191	LD only	Au & Ph	-
	AT2G22630	AGL17	59.641	6.24e-88	95	191	SD only		+
Ghir_D02G022470	AT3G18990	VRN1	63.848	2.95e-154	99	343	SD and LD	Ve	+
Ghir_D02G023090	AT4G22140	EBS	69.712	3.76e-111	88	208	SD and LD	Ph & Au	-
	AT4G39100	SHL1, SHL	70.423	3.58e-115	93	208	SD and LD		-
Ghir_D03G003930	AT2G22370	MED18	82.609	8.04e-117	84	184	SD and LD	Au	+
Ghir_D03G007440	AT2G38810	HTA8	80.292	3.18e-70	100	136	SD and LD	Au	-
	AT3G54560	HTA11	86.029	5.94e-73	100	136	SD and LD		-
	AT1G52740	HTA9	90.299	5.9e-76	100	136	SD and LD		-
Ghir_D03G010660	AT5G61060	HDA5	60.241	0	99	664	SD and LD	Ve & Au	+
Ghir_D03G010850	AT1G69120	AP1	67.164	8.73e-85	79	170	None	At & Ag & Ph & Su & Fd & Ve	0
	AT5G60910	FUL, AGL8	60.504	9.36e-88	98	170	SD and LD		+
Ghir_D03G011510	AT5G63110	HDA6, RTS1	81.136	0	93	440	SD and LD	Ve & Au	+
Ghir_D03G011690	AT5G51230	EMF2, CYR1	62.148	0	87	568	SD and LD	Fd & Ve & Au	-
Ghir_D03G013860	AT2G28830	PUB12	70.742	0	78	458	LD [no data under SD]	Au	+
Ghir_D03G015730	AT5G37055	SEF, SWC6	74.138	1.86e-89	100	174	SD and LD	Ve & Au	-
Ghir_D03G017000	AT2G45660	SOC1, AGL20	59.563	6.09e-66	84	172	SD and LD	At & Ho & Ag & Ph & Su & Fd & Ve	+
Ghir_D03G017360	AT2G45430	#N/A	64.979	1.36e-70	75	237	SD and LD		-
Ghir_D03G018250	AT2G44680	CKB4	73.477	7.55e-152	95	293	SD only	Ph	+
	AT3G60250	CKB3	70.648	1.41e-146	100	293	SD and LD		+
Ghir_D04G004340	AT1G50700	CPK33	62.256	0	88	362	LD [no data under SD]	Ph	+
	AT2G17290	CPK6	70.021	0	88	362	LD [no data under SD]		+
Ghir_D04G005170	AT3G02885	GASA5	62.5	3.92e-32	91	88	SD and LD	Ho	-
Ghir_D04G010070	AT1G50700	CPK33	61.893	0	75	204	LD [no data under SD]	Ph	+
Ghir_D04G010120	AT2G17290	CPK6	60.323	0	98	255	LD [no data under SD]	Ph	+
Ghir_D04G010150	AT3G11910	UBP13	84.96	0	100	1119	SD and LD	Au	-
	AT5G06600	UBP12	86.863	0	100	1119	SD and LD		-
Ghir_D04G010390	AT3G26640	LWD2	59.77	5.07e-112	75	262	SD and LD	Ph	-
	AT1G12910	LWD1, ATAN11	60.305	3.42e-114	75	262	SD and LD		-
Ghir_D04G011000	AT5G03840	TFL1	75.316	2.14e-85	89	159	SD and LD	At & Ho & Ag & Ph & Su & Fd & Ve & Au	-
	AT1G65480	FT	61.146	2.33e-66	90	159	SD and LD		+
	AT5G62040	BFT	64.78	9.03e-72	90	159	LD only		-
	AT2G27550	ATC	71.069	4.33e-83	91	159	SD and LD		-
Ghir_D04G013160	AT2G37630	AS1	68.767	1.04e-171	99	365	SD only	Ho & Ph	+
Ghir_D04G016250	AT4G10180	DET1, FUS2	68.585	0	76	417	SD only	Au	-
Ghir_D04G016440	AT1G50700	CPK33	61.745	0	86	260	LD [no data under SD]	Ph	+
	AT2G17290	CPK6	78.062	0	99	260	LD [no data under SD]		+
Ghir_D04G017560	AT3G18990	VRN1	61.562	1.08e-132	94	320	SD and LD	Ve	+
Ghir_D04G020270	AT5G51820	PGM1	60.862	0	89	580	SD only	Su	+
Ghir_D04G020630	AT5G60910	FUL, AGL8	67.961	2.61e-92	82	177	SD and LD	At & Ag & Ph & Su & Fd & Ve	+
	AT1G69120	AP1	70.312	1.1e-125	100	177	None		0
Ghir_D04G020830	AT1G26830	CUL3A	86.053	0	92	674	LD [no data under SD]	Ve	+
Ghir_D05G000590	AT1G68050	FKF1, ADO3	67.395	0	93	595	SD only	Ph	+
	AT5G57360	ZTL	85.762	0	95	595	SD only		-
	AT2G18915	LKP2	75.327	0	99	595	LD only		+
Ghir_D05G002130	AT1G04870	ATPRMT10	68.378	0	97	370	SD and LD	Au	+
Ghir_D05G003220	AT2G19520	FVE, MSI4	86.724	0	90	467	SD and LD	At & Ve & Au	+
Ghir_D05G003850	AT3G43190	SUS4	80.669	0	99	807	SD and LD	Su	+
Ghir_D05G005940	AT1G15750	TPL	60.689	0	99	1132	LD [no data under SD]	Ag & Ph & Fd	-
Ghir_D05G007720	AT1G50700	CPK33	62.405	0	99	269	LD [no data under SD]	Ph	+
Ghir_D05G008010	AT3G11910	UBP13	82.722	0	100	1119	SD and LD	Au	-
	AT5G06600	UBP12	83.646	0	100	1119	SD and LD		-
Ghir_D05G008570	AT1G08260	ESD7, TIL1, ABO4	69.833	0	99	2221	SD and LD	Au	-
Ghir_D05G009560	AT2G28830	PUB12	70.344	0	94	553	LD [no data under SD]	Au	+
	AT3G46510	PUB13	73.217	0	95	553	LD only		+
Ghir_D05G011180	AT4G20400	JMJ14, PKDM7B, JMJ4	62.069	5.28e-48	86	453	SD and LD	Ph & Au	-
Ghir_D05G012250	AT1G15750	TPL	85.677	0	100	1138	LD [no data under SD]	Ag & Ph & Fd	-
Ghir_D05G012370	AT1G80070	PRP8, SUS2, EMB33	94.348	0	99	2353	LD [no data under SD]	Au	+
Ghir_D05G012560	AT2G38810	HTA8	81.618	4.88e-70	100	136	SD and LD	Au	-
	AT3G54560	HTA11	86.029	1.01e-72	100	136	SD and LD		-
	AT1G52740	HTA9	91.791	4.06e-76	100	136	SD and LD		-
Ghir_D05G015490	AT1G78580	TPS1	76.899	0	99	948	SD and LD	Ag & Su	+
Ghir_D05G016130	AT1G28520	VOZ1	72.617	0	99	493	LD only	Ph	+
Ghir_D05G017200	AT4G21200	GA2ox8	60.417	7.64e-150	99	303	SD and LD	Ho & Ph	-
Ghir_D05G017710	AT4G39100	SHL1, SHL	63.033	4.56e-96	92	218	SD and LD	Au & Ph	-
	AT4G22140	EBS	86.697	3.03e-143	93	218	SD and LD		-
Ghir_D05G018470	AT1G62830	LDL1	71.665	0	92	707	SD [no data under LD]	Ph & Au	+
	AT2G17290	CPK6	59.565	0	84	355	LD [no data under SD]		+
	AT1G50700	CPK33	69.583	0	92	355	LD [no data under SD]		+
Ghir_D05G020080	AT1G75060	AFR1	72.477	4.76e-110	90	218	SD and LD	Ph	-
	AT1G19330	AFR2	76.923	3.79e-121	94	218	SD and LD		-
Ghir_D05G022440	AT4G24620	PGI1	79.167	0	93	576	SD only	Su	+
Ghir_D05G023000	AT4G08920	CRY1	78.017	0	100	696	LD only	Ph	+
Ghir_D05G023520	AT5G09740	HAM2, HAG5, HAC11	83.632	0	100	446	SD and LD	Au	-
	AT5G64610	HAM1	85.65	0	100	446	SD and LD		-
Ghir_D05G025020	AT1G22770	GI	77.408	0	99	1173	LD only	Ag & Ph & Su	+
Ghir_D05G025490	AT5G06170	SUC9	65.37	0	99	514	SD only	Su	-
Ghir_D05G027160	AT4G08920	CRY1	80.118	0	98	679	LD only	Ph	+
Ghir_D05G028130	AT2G17290	CPK6	67.909	0	87	395	LD [no data under SD]	Ph	+
Ghir_D05G029280	AT3G44110	ATJ3	80.294	0	80	340	SD and LD	Au	+
Ghir_D05G029990	AT3G10390	FLD, RSI1	71.615	0	93	842	SD and LD	Ve & Au	+
Ghir_D05G030460	AT2G38880	NF-YB1, HAP3A	67.665	1.3e-70	97	167	LD only	Ho & Ph	-
Ghir_D05G031260	AT1G26830	CUL3A	82.923	0	100	732	LD [no data under SD]	Ve	+
Ghir_D05G034570	AT1G78580	TPS1	80.297	0	99	944	SD and LD	Ag & Su	+
Ghir_D05G037300	AT3G54560	HTA11	62.037	3.19e-37	79	108	SD and LD	Au	-
	AT1G52740	HTA9	62.727	8.34e-39	81	108	SD and LD		-
Ghir_D05G037820	AT1G50700	CPK33	84.653	0	78	313	LD [no data under SD]	Ph	+
Ghir_D06G000960	AT1G19330	AFR2	77.682	4.2e-126	94	233	SD and LD	Ph	-
	AT1G75060	AFR1	71.674	2.57e-115	96	233	SD and LD		-
Ghir_D06G002940	AT3G57230	AGL16	69.856	3.06e-103	87	191	LD only	Au & Ph	-
	AT2G22630	AGL17	66.332	1.42e-90	88	191	SD only		+
Ghir_D06G003190	AT4G24540	AGL24	64.253	8.61e-86	99	221	SD and LD	Fd & Ve	+
Ghir_D06G003250	AT4G24620	PGI1	79.549	0	100	621	SD only	Su	+
Ghir_D06G004350	AT5G09740	HAM2, HAG5, HAC11	83.929	0	100	446	SD and LD	Au	-
	AT5G64610	HAM1	84.753	0	100	446	SD and LD		-
Ghir_D06G005750	AT1G15750	TPL	73.357	0	100	1141	LD [no data under SD]	Ag & Ph & Fd	-
Ghir_D06G005760	AT3G33520	ARP6, SUF3, ESD1	72.454	0	100	432	SD and LD	At & Ve & Au	-
Ghir_D06G007260	AT4G29130	HXK1, GIN2	76.445	0	94	467	SD only	Ag & Su	+
Ghir_D06G007770	AT2G19520	FVE, MSI4	87.284	0	90	464	SD and LD	At & Ve & Au	+
Ghir_D06G008020	AT4G29830	VIP3, SKI8	77.926	2.55e-158	93	245	SD and LD	Ve & Au	-
Ghir_D06G008650	AT3G43190	SUS4	74.369	0	98	792	SD and LD	Su	+
Ghir_D06G008680	AT3G43190	SUS4	86.692	0	99	804	SD and LD	Su	+
Ghir_D06G011780	AT5G24860	FPF1	66.667	2.96e-46	98	108	SD and LD	Ho	+
Ghir_D06G012210	AT5G06850	FTIP1	64.676	0	99	787	LD only	Ph	+
Ghir_D06G012240	AT3G20810	JMJ30	68.486	0	94	403	SD and LD	At & Au & Ph	-
Ghir_D06G012440	AT1G76710	SDG26, ASHH1	65.319	0	94	128	SD and LD	Au	+
Ghir_D06G014660	AT1G28520	VOZ1	67.14	0	99	493	LD only	Ph	+
Ghir_D06G015620	AT5G46210	CUL4	82.152	0	100	739	SD only	Ph & Au	-
Ghir_D06G017140	AT4G39100	SHL1, SHL	60.28	4.17e-90	93	222	SD and LD	Au & Ph	-
	AT4G22140	EBS	81.532	3.82e-132	93	222	SD and LD		-
Ghir_D06G019240	AT3G10390	FLD, RSI1	81.614	0	85	756	SD and LD	Ve & Au	+
Ghir_D06G019440	AT3G44110	ATJ3	81.991	0	100	422	SD and LD	Au	+
Ghir_D06G020680	AT2G44150	SDG7, ASSH3	67.63	1.21e-148	95	216	SD [no data under LD]	Ve	-
Ghir_D06G020960	AT1G15750	TPL	84.33	0	97	1104	LD [no data under SD]	Ag & Ph & Fd	-
Ghir_D06G021580	AT2G19520	FVE, MSI4	77.874	0	88	461	SD and LD	At & Ve & Au	+
Ghir_D06G022160	AT5G46210	CUL4	82.642	0	96	739	SD only	Ph & Au	-
Ghir_D06G022170	AT2G34555	GA2ox3	60.577	1.18e-140	92	314	SD and LD	Ho & Ph	-
	AT1G30040	GA2ox2	66.168	1.31e-162	97	314	SD and LD		-
Ghir_D06G023100	AT1G50700	CPK33	70.968	0	100	361	LD [no data under SD]	Ph	+
Ghir_D07G000090	AT4G31120	SKB1, PRMT5	76.769	0	100	650	SD and LD	Au	+
Ghir_D07G001430	AT4G29830	VIP3, SKI8	77.329	0	100	252	SD and LD	Ve & Au	-
Ghir_D07G001580	AT2G06210	ELF8, VIP6	75.115	0	99	1089	SD and LD	Ve & Au	-
Ghir_D07G001820	AT3G43190	SUS4	77.875	0	98	800	SD and LD	Su	+
Ghir_D07G004590	AT4G25420	GA20ox1	66.102	1.89e-172	93	300	SD and LD	Ho & Ph	+
	AT5G51810	GA20ox2	63.13	8.71e-171	98	300	SD only		+
Ghir_D07G005010	AT5G51230	EMF2, CYR1	62.946	0	99	645	SD and LD	Fd & Ve & Au	-
Ghir_D07G005690	AT5G63470	NF-YC4	71.146	1.11e-106	100	166	LD only	Ph	+
Ghir_D07G005700	AT5G63470	NF-YC4	71.146	1.11e-106	100	166	LD only	Ph	+
Ghir_D07G007370	AT5G60910	FUL, AGL8	60.465	3.59e-94	97	139	SD and LD	At & Ag & Ph & Su & Fd & Ve	+
Ghir_D07G008680	AT3G02885	GASA5	62.887	4.34e-30	100	97	SD and LD	Ho	-
Ghir_D07G008730	AT3G03450	RGL2	64.299	0	97	551	LD [no data under SD]	Ho & Ag & Ph	-
	AT5G17490	RGL3	60.628	0	99	551	LD [no data under SD]		-
	AT2G01570	RGA1	61.263	0	99	551	SD only		-
	AT1G14920	GAI, RGA2	62.613	0	99	551	SD and LD (ox)		+
	AT1G66350	RGL1	65.37	0	100	551	LD [no data under SD]		-
Ghir_D07G010580	AT2G28830	PUB12	68.014	0	97	569	LD [no data under SD]	Au	+
	AT3G46510	PUB13	72.492	0	99	569	LD only		+
Ghir_D07G011770	AT5G03840	TFL1	68.208	2.21e-89	97	175	SD and LD	Fd & Au & Ph	-
	AT5G62040	BFT	62.069	9.97e-81	98	175	LD only		-
	AT2G27550	ATC	77.143	8.63e-102	100	175	SD and LD		-
Ghir_D07G012170	AT3G44110	ATJ3	83.571	0	100	420	SD and LD	Au	+
Ghir_D07G012250	AT3G11910	UBP13	82.1	0	98	1097	SD and LD	Au	-
	AT5G06600	UBP12	82.589	0	98	1097	SD and LD		-
Ghir_D07G013040	AT2G17290	CPK6	64.537	0	83	269	LD [no data under SD]	Ph	+
	AT1G50700	CPK33	69.079	0	88	269	LD [no data under SD]		+
Ghir_D07G014020	AT1G02400	GA2ox6	61.29	8.6e-131	92	309	SD and LD	Ho & Ph	-
Ghir_D07G014430	AT1G01040	DCL1	73.245	0	99	1966	SD and LD	Au	+
Ghir_D07G015370	AT2G46020	BRM, CHR2	67.601	0	96	2176	SD and LD	Au	-
Ghir_D07G015720	AT4G25420	GA20ox1	62.178	6.13e-163	92	315	SD and LD	Ho & Ph	+
Ghir_D07G015780	AT2G45430	#N/A	59.877	3.12e-106	100	324	SD and LD		-
Ghir_D07G017840	AT5G48300	ADG1, APS1	82.759	0	100	522	SD and LD	Su	+
Ghir_D07G020240	AT4G39100	SHL1, SHL	62.15	6.96e-95	93	217	SD and LD	Au & Ph	-
	AT4G22140	EBS	79.724	5.4e-131	93	217	SD and LD		-
Ghir_D07G020810	AT4G14540	NF-YB3, HAP3C	80.451	5.08e-69	80	102	LD only	Ho & Ph	+
Ghir_D07G021050	AT5G48300	ADG1, APS1	90.204	0	94	490	SD and LD	Su	+
Ghir_D07G022410	AT3G01090	AKIN10, SNRK1.1	84.466	0	96	515	LD [no data under SD]	Su	-
Ghir_D07G022530	AT1G52740	HTA9	78.261	4.55e-70	100	138	SD and LD	Au	-
	AT2G38810	HTA8	86.957	6.47e-77	100	138	SD and LD		-
	AT3G54560	HTA11	90.58	5.42e-79	100	138	SD and LD		-
Ghir_D07G024590	AT5G14170	BAF60, CHC1	75.881	0	99	539	LD only	Au	+
Ghir_D08G002610	AT1G68050	FKF1, ADO3	69.42	0	91	569	SD only	Ph	+
	AT5G57360	ZTL	85.81	0	95	569	SD only		-
	AT2G18915	LKP2	75.329	0	99	569	LD only		+
Ghir_D08G002730	AT3G54560	HTA11	61.818	1.04e-37	80	110	SD and LD	Au	-
	AT1G52740	HTA9	62.963	2.36e-38	80	110	SD and LD		-
	AT2G38810	HTA8	62.727	2.25e-38	80	110	SD and LD		-
Ghir_D08G003570	AT2G44680	CKB4	75.972	8.78e-155	95	294	SD only	Ph	+
	AT3G60250	CKB3	69.728	2.78e-142	100	294	SD and LD		+
Ghir_D08G003960	AT3G61600	LRB2, POB1	79.599	0	97	554	SD and LD	Ve	+
	AT2G46260	LRB1	78.159	0	98	554	SD and LD		+
Ghir_D08G005030	AT3G54560	HTA11	60.748	4.21e-37	78	107	SD and LD	Au	-
	AT2G38810	HTA8	61.682	7.19e-38	78	107	SD and LD		-
Ghir_D08G007720	AT1G52740	HTA9	60	1.28e-40	85	113	SD and LD	Au	-
Ghir_D08G008560	AT1G55250	HUB2	61.875	0	89	816	SD and LD	Ve & Au	-
Ghir_D08G010790	AT5G03840	TFL1	62.428	6.68e-79	97	175	SD and LD	Fd & Au & Ph	-
	AT5G62040	BFT	68.966	6.16e-86	98	175	LD only		-
	AT2G27550	ATC	65.143	1.2e-82	100	175	SD and LD		-
Ghir_D08G013300	AT3G43190	SUS4	69.051	0	100	811	SD and LD	Su	+
Ghir_D08G014760	AT5G06850	FTIP1	60.782	0	99	793	LD only	Ph	+
Ghir_D08G015050	AT2G45430	#N/A	64.198	3.77e-97	100	324	SD and LD		-
Ghir_D08G015680	AT3G60250	CKB3	73.279	2.86e-132	84	247	SD and LD	Ph	+
	AT2G44680	CKB4	79.352	1.34e-141	84	247	SD only		+
Ghir_D08G016310	AT5G06850	FTIP1	73.511	0	99	789	LD only	Ph	+
Ghir_D08G016430	AT5G64960	CDKC;2	77.524	0	99	285	LD [no data under SD]	Ve & Au	+
Ghir_D08G017900	AT2G44680	CKB4	73.333	4.44e-151	95	292	SD only	Ph	+
	AT3G60250	CKB3	69.863	6.99e-145	100	292	SD and LD		+
Ghir_D08G019870	AT5G06850	FTIP1	65.921	0	95	760	LD only	Ph	+
Ghir_D08G020190	AT3G63010	GID1B	76.968	0	96	345	SD and LD	Ho & Ag & Ph	+
	AT3G05120	GID1A	70.725	0	99	345	SD and LD		+
	AT5G27320	GID1C	71.802	0	99	345	SD and LD		+
Ghir_D08G020540	AT1G52740	HTA9	79.412	1.21e-70	100	136	SD and LD	Au	-
	AT2G38810	HTA8	89.706	1.01e-80	100	136	SD and LD		-
	AT3G54560	HTA11	92.647	1.26e-81	100	136	SD and LD		-
Ghir_D08G022440	AT1G15750	TPL	62.367	0	98	1132	LD [no data under SD]	Ag & Ph & Fd	-
Ghir_D08G022780	AT1G08970	NF-YC9, HAP5C	62.548	6.56e-92	99	248	LD only	Ho & Ph	+
Ghir_D08G022960	AT3G63010	GID1B	73.547	0	96	345	SD and LD	Ho & Ag & Ph	+
	AT5G27320	GID1C	82.558	0	99	345	SD and LD		+
	AT3G05120	GID1A	81.159	0	100	345	SD and LD		+
Ghir_D08G022970	AT3G54560	HTA11	60.952	9.62e-37	76	105	SD and LD	Au	-
	AT2G38810	HTA8	60.952	4.63e-37	76	105	SD and LD		-
	AT1G52740	HTA9	60.952	1.12e-37	78	105	SD and LD		-
Ghir_D08G024350	AT1G15750	TPL	67.411	0	97	1120	LD [no data under SD]	Ag & Ph & Fd	-
Ghir_D08G024810	AT3G12810	PIE1	62.112	0	99	313	SD and LD	Ve & Au	-
Ghir_D08G024850	AT5G03840	TFL1	60.355	6.99e-71	95	169	SD and LD	At & Ho & Ag & Ph & Su & Fd & Ve & Au	-
	AT5G62040	BFT	60.588	2.18e-72	96	169	LD only		-
	AT4G20370	TSF	79.412	5.95e-101	97	169	LD only		+
	AT1G65480	FT	79.29	9.11e-104	97	169	SD and LD		+
Ghir_D08G024870	AT1G55325	MED13, GCT, MAB2	62.149	0	95	1992	LD only	Au	+
Ghir_D09G001240	AT3G01090	AKIN10, SNRK1.1	84.63	0	96	514	LD [no data under SD]	Su	-
Ghir_D09G001870	AT1G26830	CUL3A	78.718	0	100	733	LD [no data under SD]	Ve	+
Ghir_D09G002260	AT3G28730	SSRP1, HMG, NFD	74.884	0	99	645	SD and LD	Ve & Au	-
Ghir_D09G003130	AT5G40490	HLP1	64.417	3.68e-104	77	326	SD and LD	Ve & Au	+
Ghir_D09G003910	AT5G14170	BAF60, CHC1	77.095	0	99	537	LD only	Au	+
Ghir_D09G006810	AT1G15750	TPL	63.685	0	98	1129	LD [no data under SD]	Ag & Ph & Fd	-
Ghir_D09G007380	AT4G22140	EBS	83.721	6.48e-136	91	215	SD and LD	Ph & Au	-
	AT4G39100	SHL1, SHL	61.86	2.78e-95	93	215	SD and LD		-
Ghir_D09G008400	AT1G78580	TPS1	67.058	0	99	938	SD and LD	Ag & Su	+
Ghir_D09G008420	AT1G78580	TPS1	72.128	0	99	940	SD and LD	Ag & Su	+
Ghir_D09G008610	AT4G29130	HXK1, GIN2	72.881	0	95	472	SD only	Ag & Su	+
Ghir_D09G008620	AT1G79730	ELF7	64.905	0	78	473	SD and LD	Ve & Au	-
Ghir_D09G008980	AT2G38810	HTA8	82.353	1.43e-71	100	136	SD and LD	Au	-
	AT3G54560	HTA11	85.294	2.07e-73	100	136	SD and LD		-
	AT1G52740	HTA9	89.63	6.45e-74	100	136	SD and LD		-
Ghir_D09G009160	AT1G15750	TPL	85.664	0	100	1137	LD [no data under SD]	Ag & Ph & Fd	-
Ghir_D09G009940	AT3G44680	HDA9	87.5	0	99	424	SD only	Au	-
Ghir_D09G010620	AT3G44110	ATJ3	84.798	0	100	421	SD and LD	Au	+
Ghir_D09G011230	AT3G45880	JMJ32, JMJD5	62.357	7.33e-104	75	263	SD and LD	Au	-
Ghir_D09G011400	AT1G50700	CPK33	60.754	0	85	269	LD [no data under SD]	Ph	+
Ghir_D09G012450	AT3G57300	INO80	70.779	0	99	358	SD and LD	Au & Ve	+
Ghir_D09G012980	AT5G06850	FTIP1	83.968	0	79	630	LD only	Ph	+
Ghir_D09G013000	AT5G06850	FTIP1	69.614	0	78	622	LD only	Ph	+
Ghir_D09G013620	AT2G17290	CPK6	62.476	0	95	263	LD [no data under SD]	Ph	+
Ghir_D09G014340	AT5G03840	TFL1	72.093	1.44e-91	97	175	SD and LD	Fd & Au & Ph	-
	AT5G62040	BFT	65.517	2.5e-81	98	175	LD only		-
	AT2G27550	ATC	72.571	1.55e-92	100	175	SD and LD		-
Ghir_D09G017780	AT5G23730	RUP2, EFO2	60.582	8.98e-163	99	331	SD only	Ph	+
Ghir_D09G018280	AT4G25420	GA20ox1	70.427	8.18e-175	87	323	SD and LD	Ho & Ph	+
	AT5G51810	GA20ox2	63.255	3.6e-176	99	323	SD only		+
Ghir_D09G019570	AT4G23100	CAD2, RML1, GSH1	81.132	0	100	530	LD [no data under SD]	Au	+
Ghir_D09G023590	AT1G04400	CRY2	66.452	0	97	547	LD only	Ph	+
Ghir_D09G024450	AT5G49020	PRMT4A	73.635	0	99	319	SD and LD	Au	+
Ghir_D09G024540	AT5G24860	FPF1	63.478	5.09e-45	98	115	SD and LD	Ho	+
Ghir_D09G025660	AT5G07200	GA20OX3	61.88	3.39e-173	99	323	SD and LD	Ho & Ph	+
	AT5G51810	GA20ox2	65.354	0	99	323	SD only		+
	AT4G25420	GA20ox1	65.691	0	99	323	SD and LD		+
Ghir_D10G000830	AT4G20400	JMJ14, PKDM7B, JMJ4	63.283	0	94	435	SD and LD	Ph & Au	-
Ghir_D10G001350	AT2G32950	COP1	69.953	0	94	639	SD and LD	Ph	-
Ghir_D10G001600	AT1G50700	CPK33	70.472	0	98	269	LD [no data under SD]	Ph	+
Ghir_D10G002830	AT1G61040	VIP5	69.865	0	100	667	SD and LD	Ve & Au	-
Ghir_D10G002860	AT4G04920	MED16, SFR6	76.089	0	98	1263	LD [no data under SD]	Au	+
Ghir_D10G003180	AT2G33810	SPL3	63.433	4.01e-47	98	85	SD and LD	Ho & Ag & Ph & Su	+
Ghir_D10G004340	AT2G18790	PHYB	60.147	0	80	951	SD and LD	Ph	-
	AT4G18130	PHYE	63.743	0	83	951	SD only		-
Ghir_D10G004610	AT1G30040	GA2ox2	65.269	2.88e-162	97	312	SD and LD	Ho & Ph	-
Ghir_D10G004710	AT5G46210	CUL4	82.908	0	97	739	SD only	Ph & Au	-
Ghir_D10G007700	AT1G15550	GA3OX1	60.674	4.2e-153	99	309	LD [no data under SD]	Ho & Ph	+
Ghir_D10G008300	AT1G80070	PRP8, SUS2, EMB33	91.914	0	100	2362	LD [no data under SD]	Au	+
Ghir_D10G008880	AT5G14170	BAF60, CHC1	73.723	0	99	548	LD only	Au	+
Ghir_D10G013790	AT1G05830	ATX2	63.501	0	97	193	SD and LD	Ph & Ve & Au & Fd	-
	AT2G31650	ATX1, SDG27	61.27	0	98	193	SD and LD		-
Ghir_D10G014890	AT3G26640	LWD2	86.416	0	100	346	SD and LD	Ph	-
	AT1G12910	LWD1, ATAN11	92.486	0	100	346	SD and LD		-
Ghir_D10G018110	AT5G24860	FPF1	61.947	9.99e-45	98	113	SD and LD	Ho	+
Ghir_D10G018190	AT5G49020	PRMT4A	72.901	0	98	344	SD and LD	Au	+
Ghir_D10G018560	AT1G15750	TPL	62.021	0	100	1148	LD [no data under SD]	Ag & Ph & Fd	-
Ghir_D10G019100	AT2G18790	PHYB	80.86	0	83	979	SD and LD	Ph	-
	AT4G18130	PHYE	59.533	0	85	979	SD only		-
	AT4G16250	PHYD	76.663	0	87	979	LD [no data under SD]		-
Ghir_D10G020400	AT5G13480	FY	67.341	0	96	692	SD and LD	Ve & Au	+
Ghir_D10G021620	AT3G11910	UBP13	83.408	0	100	1117	SD and LD	Au	-
	AT5G06600	UBP12	84.064	0	100	1117	SD and LD		-
Ghir_D10G021750	AT1G50700	CPK33	61.099	0	87	285	LD [no data under SD]	Ph	+
	AT2G17290	CPK6	67.742	0	96	285	LD [no data under SD]		+
Ghir_D10G023020	AT2G38880	NF-YB1, HAP3A	66.038	1.27e-63	93	159	LD only	Ho & Ph	-
Ghir_D10G026440	AT2G40080	ELF4	61.538	8.28e-35	82	91	SD and LD	At & Ph	-
Ghir_D11G000460	AT5G39550	VIM3, ORTH1	63.355	0	95	617	LD [no data under SD]	Au	-
	AT1G66050	VIM2	63.799	0	95	617	LD [no data under SD]		-
	AT1G57820	VIM1, ORTH2	70.016	0	95	617	SD and LD		-
Ghir_D11G001030	AT5G03840	TFL1	63.584	2.78e-83	97	175	SD and LD	Fd & Au & Ph	-
	AT5G62040	BFT	67.816	1.43e-84	98	175	LD only		-
	AT2G27550	ATC	65.714	1.38e-84	100	175	SD and LD		-
Ghir_D11G002390	AT1G50700	CPK33	61.8	0	93	270	LD [no data under SD]	Ph	+
Ghir_D11G002400	AT2G46260	LRB1	69.727	0	89	512	SD and LD	Ve	+
	AT3G61600	LRB2, POB1	69.574	0	90	512	SD and LD		+
Ghir_D11G002940	AT2G44680	CKB4	70.714	1.58e-145	95	293	SD only	Ph	+
	AT3G60250	CKB3	68.259	2.94e-141	100	293	SD and LD		+
Ghir_D11G004640	AT5G45600	YAF9A, TAF14B, GAS41	64.231	1.17e-126	96	260	SD and LD	Ve & Au	-
Ghir_D11G005310	AT4G37280	MRG1	74.766	5.6e-170	100	321	LD only	Ph & Au	+
Ghir_D11G005540	AT3G57230	AGL16	65.158	1.93e-100	92	204	LD only	Au & Ph	-
	AT2G22630	AGL17	64.84	2.58e-97	96	204	SD only		+
Ghir_D11G007660	AT3G01090	AKIN10, SNRK1.1	70.813	0	76	418	LD [no data under SD]	Su	-
Ghir_D11G008100	AT2G44680	CKB4	83.704	1.99e-167	95	283	SD only	Ph	+
	AT3G60250	CKB3	73.852	1.65e-151	100	283	SD and LD		+
Ghir_D11G008300	AT3G44110	ATJ3	74.057	0	100	424	SD and LD	Au	+
Ghir_D11G008970	AT2G45650	AGL6	68.379	1.29e-120	100	222	SD and LD	Au	+
Ghir_D11G009460	AT5G06850	FTIP1	62.625	0	88	701	LD only	Ph	+
Ghir_D11G009680	AT2G46020	BRM, CHR2	65.773	0	99	2276	SD and LD	Au	-
Ghir_D11G010040	AT3G61600	LRB2, POB1	85.091	0	98	556	SD and LD	Ve	+
	AT2G46260	LRB1	82.914	0	99	556	SD and LD		+
Ghir_D11G010740	AT4G00830	LIF2	69.86	0	86	428	SD and LD	Ve & Au	-
Ghir_D11G012660	AT3G63010	GID1B	79.883	0	96	346	SD and LD	Ho & Ag & Ph	+
	AT5G27320	GID1C	74.783	0	99	346	SD and LD		+
	AT3G05120	GID1A	72.254	0	100	346	SD and LD		+
Ghir_D11G013390	AT1G52740	HTA9	78.261	5.98e-70	100	138	SD and LD	Au	-
	AT2G38810	HTA8	87.681	1.29e-77	100	138	SD and LD		-
	AT3G54560	HTA11	90.58	7.29e-79	100	138	SD and LD		-
Ghir_D11G015640	AT5G48300	ADG1, APS1	85.029	0	100	521	SD and LD	Su	+
Ghir_D11G015880	AT5G35840	PHYC	67.266	0	99	1122	SD only	Ph	-
Ghir_D11G016270	AT2G32950	COP1	84.351	0	77	524	SD and LD	Ph	-
Ghir_D11G020640	AT2G23380	CLF, SDG1	64.61	0	99	154	SD and LD	Ph & Ve & Au & Fd	-
Ghir_D11G022000	AT3G49660	WDR5A	78.317	0	97	252	LD [no data under SD]	Ve	-
Ghir_D11G022840	AT2G22370	MED18	82.692	1.72e-124	95	208	SD and LD	Au	+
Ghir_D11G025200	AT1G14400	UBC1	96.053	3.03e-110	100	152	SD and LD	Ve & Au	-
	AT2G02760	UBC2	97.368	2.45e-111	100	152	SD and LD		-
Ghir_D11G028040	AT3G04030	MYR2	61.042	1.35e-150	99	176	SD and LD	Ph	-
Ghir_D11G028360	AT3G54560	HTA11	60.748	3.64e-37	78	107	SD and LD	Au	-
	AT2G38810	HTA8	60.748	1.59e-37	78	107	SD and LD		-
Ghir_D11G028510	AT1G09570	PHYA	81.391	0	99	1107	SD and LD	Ph	+
Ghir_D11G028730	AT1G54830	NF-YC3	60.417	7.36e-81	96	240	LD only	Ho & Ph	+
	AT1G08970	NF-YC9, HAP5C	64.062	1.05e-88	98	240	LD only		+
Ghir_D11G029970	AT4G10710	SPT16	75.237	0	98	1054	SD and LD	Ve & Au	-
Ghir_D11G031420	AT1G53090	SPA4	62.934	0	77	166	SD only	Ph	-
Ghir_D11G035980	AT4G14540	NF-YB3, HAP3C	64.583	7.26e-62	88	164	LD only	Ho & Ph	+
	AT2G38880	NF-YB1, HAP3A	62.805	8.99e-64	96	164	LD only		-
Ghir_D12G000700	AT3G63010	GID1B	79.24	0	96	346	SD and LD	Ho & Ag & Ph	+
	AT5G27320	GID1C	75.362	0	99	346	SD and LD		+
	AT3G05120	GID1A	72.832	0	100	346	SD and LD		+
Ghir_D12G001340	AT2G17290	CPK6	81.038	0	99	260	LD [no data under SD]	Ph	+
Ghir_D12G003180	AT5G45600	YAF9A, TAF14B, GAS41	76.829	2.31e-138	91	246	SD and LD	Ve & Au	-
Ghir_D12G003360	AT2G21070	FIO1	63.958	0	93	480	SD and LD	Ph	-
Ghir_D12G004970	AT1G30970	SUF4	63.692	1.2e-124	86	325	SD and LD	Ve	-
Ghir_D12G008300	AT4G24540	AGL24	59.77	1.27e-67	79	174	SD and LD	At & Ag & Ph & Fd & Ve	+
	AT2G22540	SVP	66.372	3.7e-99	94	174	SD and LD		-
Ghir_D12G010800	AT2G44680	CKB4	79.478	6.12e-156	91	272	SD only	Ph	+
	AT3G60250	CKB3	72.426	1.21e-143	93	272	SD and LD		+
Ghir_D12G011260	AT2G45660	SOC1, AGL20	71.292	1.67e-104	98	219	SD and LD	At & Ho & Ag & Ph & Su & Fd & Ve	+
Ghir_D12G011920	AT2G46020	BRM, CHR2	67.067	0	99	2250	SD and LD	Au	-
Ghir_D12G012070	AT3G61600	LRB2, POB1	83.455	0	98	556	SD and LD	Ve	+
	AT2G46260	LRB1	83.094	0	99	556	SD and LD		+
Ghir_D12G014970	AT4G28190	ULT1	62.791	7.12e-120	96	258	SD only	Fd	+
Ghir_D12G016580	AT5G57360	ZTL	66.49	0	89	627	SD only	Ph	-
	AT2G18915	LKP2	63.262	0	90	627	LD only		+
	AT1G68050	FKF1, ADO3	77.831	0	99	627	SD only		+
Ghir_D12G017960	AT1G14400	UBC1	96.053	3.03e-110	100	152	SD and LD	Ve & Au	-
	AT2G02760	UBC2	97.368	2.45e-111	100	152	SD and LD		-
Ghir_D12G018350	AT1G25560	TEM1, EDF1	62.366	2.06e-154	100	372	LD [no data under SD]	At & Ho & Ph	-
	AT1G68840	TEM2, RAV2	65.489	6.96e-158	100	372	LD [no data under SD]		-
Ghir_D12G018890	AT1G14400	UBC1	95.395	5.48e-110	100	152	SD and LD	Ve & Au	-
	AT2G02760	UBC2	96.711	4.95e-111	100	152	SD and LD		-
Ghir_D12G020290	AT5G14170	BAF60, CHC1	59.963	0	99	537	LD only	Au	+
Ghir_D12G020400	AT5G63470	NF-YC4	77.178	1.29e-100	94	171	LD only	Ph	+
Ghir_D12G022540	AT2G44680	CKB4	69.718	6e-141	94	294	SD only	Ph	+
	AT3G60250	CKB3	65.986	2.41e-134	100	294	SD and LD		+
Ghir_D12G024580	AT2G17290	CPK6	63.061	0	90	269	LD [no data under SD]	Ph	+
	AT1G50700	CPK33	68.789	0	92	269	LD [no data under SD]		+
Ghir_D12G024670	AT2G46260	LRB1	71.504	0	98	565	SD and LD	Ve	+
	AT3G61600	LRB2, POB1	72.035	0	98	565	SD and LD		+
Ghir_D12G027600	AT5G51820	PGM1	83.494	0	98	624	SD only	Su	+
Ghir_D12G028250	AT1G66050	VIM2	64.239	0	96	638	LD [no data under SD]	Au	-
	AT1G57820	VIM1, ORTH2	71.63	0	98	638	SD and LD		-
	AT5G39550	VIM3, ORTH1	64.678	0	99	638	LD [no data under SD]		-
Ghir_D13G001350	AT5G58230	MSI1	91.509	0	100	441	SD and LD	Ph & Fd & Ve & Au	+
Ghir_D13G002950	AT2G38810	HTA8	76.378	3.85e-60	87	132	SD and LD	Au	-
	AT3G54560	HTA11	74.242	4.35e-61	90	132	SD and LD		-
Ghir_D13G003180	AT4G22140	EBS	67.943	6.5e-104	89	209	SD and LD	Ph & Au	-
	AT4G39100	SHL1, SHL	69.484	3.44e-111	93	209	SD and LD		-
Ghir_D13G005790	AT2G17290	CPK6	77.39	0	100	260	LD [no data under SD]	Ph	+
Ghir_D13G005800	AT1G50700	CPK33	62.302	0	85	266	LD [no data under SD]	Ph	+
	AT2G17290	CPK6	83.088	0	100	266	LD [no data under SD]		+
Ghir_D13G007240	AT1G68840	TEM2, RAV2	67.105	1.65e-128	84	312	LD [no data under SD]	At & Ho & Ph	-
	AT1G25560	TEM1, EDF1	64.744	9.03e-130	85	312	LD [no data under SD]		-
Ghir_D13G007280	AT1G25540	PFT1, MED25	62.813	0	80	718	SD and LD	Ph	+
Ghir_D13G008830	AT5G60910	FUL, AGL8	66.346	6.47e-91	82	177	SD and LD	At & Ag & Ph & Su & Fd & Ve	+
	AT1G69120	AP1	72.519	3.47e-128	100	177	None		0
Ghir_D13G013150	AT4G09180	FBH2	65.975	1.79e-100	90	245	SD and LD	Ph	+
	AT1G35460	FBH1	65.306	1.49e-101	91	245	SD and LD		+
Ghir_D13G013400	AT5G06170	SUC9	62.737	0	95	475	SD only	Su	-
Ghir_D13G013910	AT1G79430	APL, WDY, FE	61.376	8.73e-136	100	378	LD only	Ph	+
Ghir_D13G014500	AT5G47640	NF-YB2, HAP3B	68.966	1.91e-76	92	94	LD only	Ho & Ph	+
Ghir_D13G015090	AT1G50700	CPK33	73.469	0	100	361	LD [no data under SD]	Ph	+
Ghir_D13G015220	AT5G63960	GIS5, EMB2780	84.045	0	96	1078	SD and LD	Au	-
Ghir_D13G015490	AT3G20740	FIE1, FIS3	75.477	0	99	367	LD [no data under SD]	Au	-
Ghir_D13G015550	AT3G54560	HTA11	62.037	3.19e-37	79	108	SD and LD	Au	-
	AT1G52740	HTA9	62.727	8.52e-39	81	108	SD and LD		-
Ghir_D13G015770	AT3G13682	LDL2	76.78	0	79	533	SD [no data under LD]	Ph & Au	+
Ghir_D13G016670	AT1G78440	GA2ox1	62.46	7.57e-141	93	309	SD and LD	Ho & Ph	-
Ghir_D13G019070	AT3G63010	GID1B	73.939	0	92	330	SD and LD	Ho & Ag & Ph	+
	AT5G27320	GID1C	82.979	0	95	330	SD and LD		+
	AT3G05120	GID1A	82.121	0	96	330	SD and LD		+
Ghir_D13G019080	AT3G63010	GID1B	74.128	0	96	345	SD and LD	Ho & Ag & Ph	+
	AT5G27320	GID1C	81.977	0	99	345	SD and LD		+
	AT3G05120	GID1A	81.159	0	100	345	SD and LD		+
Ghir_D13G019670	AT4G10710	SPT16	71.917	0	98	1054	SD and LD	Ve & Au	-
Ghir_D13G019680	AT4G10710	SPT16	75.522	0	98	1054	SD and LD	Ve & Au	-
Ghir_D13G019820	AT3G49600	UBP26	63.828	0	99	291	SD and LD	Ve & Au	-
Ghir_D13G021050	AT3G43190	SUS4	85.714	0	99	805	SD and LD	Su	+
Ghir_D13G021730	AT4G29130	HXK1, GIN2	79.104	0	95	469	SD only	Ag & Su	+
Ghir_D13G021930	AT2G38810	HTA8	82.353	2.21e-76	100	136	SD and LD	Au	-
	AT3G54560	HTA11	86.029	1.42e-80	100	136	SD and LD		-
	AT1G52740	HTA9	91.791	1.86e-86	100	136	SD and LD		-
Ghir_D13G023430	AT1G18450	ARP4	75.964	0	100	441	LD [no data under SD]	Ve & Au	-
Ghir_D13G023450	AT5G06850	FTIP1	66.411	0	99	783	LD only	Ph	+
Ghir_D13G023630	AT2G13540	ABH1, CBP80	71.512	0	99	860	SD and LD	Fd & Ve & Au	-
Ghir_D13G023730	AT1G50700	CPK33	62.764	0	99	275	LD [no data under SD]	Ph	+
Ghir_D13G023990	AT5G60410	SIZ1	65.685	0	99	883	SD and LD	Au	-
Ghir_D13G024000	AT5G60410	SIZ1	65.76	0	99	882	SD and LD	Au	-
Ghir_A11G010800	AT4G00830	LIF2	70.093	0	86	428	SD and LD	Ve & Au	-
Ghir_D05G018740	AT1G50700	CPK33	69.583	0	92	355	LD [no data under SD]	Ph	+

## Sheet: S2
Supplementary Table 2: Flowering-related genes in G. barbadense detected by the use of A. thaliana flowering-related genes as queries by the BLASTP program.
Gene ID	AGI	Short name	identity (%)	E-value	Query coverage (%)	Alignment length	Conditions	Pathways	Regulator
Gbar_A01G000430	AT3G18990	VRN1	63.529	1.33e-149	99	340	SD and LD	Ve	+
Gbar_A01G001180	AT3G44680	HDA9	69.398	0	88	415	SD only	Au & Ve	-
	AT5G63110	HDA6, RTS1	69.398	0	88	415	SD and LD		+
Gbar_A01G002460	AT5G24860	FPF1	60	2.53e-42	98	115	SD and LD	Ho	+
Gbar_A01G007130	AT1G50700	CPK33	35.18	2.34e-51	64	361	LD [no data under SD]	Ph	+
	AT2G17290	CPK6	35.18	2.34e-51	64	361	LD [no data under SD]		+
Gbar_A01G008140	AT5G47640	NF-YB2, HAP3B	80.851	9.12e-54	57	94	LD only	Ho & Ph	+
Gbar_A01G012130	AT2G22540	SVP	64.159	1.19e-88	99	226	SD and LD	At & Ag & Ph & Fd & Ve	-
	AT4G24540	AGL24	64.159	1.19e-88	99	226	SD and LD		+
Gbar_A01G012750	AT1G50700	CPK33	39.313	9.61e-49	47	262	LD [no data under SD]	Ph	+
	AT2G17290	CPK6	39.313	9.61e-49	47	262	LD [no data under SD]		+
Gbar_A01G014670	AT1G68050	FKF1, ADO3	79.087	0	84	526	SD only	Ph	+
	AT2G18915	LKP2	79.087	0	84	526	LD only		+
	AT5G57360	ZTL	79.087	0	84	526	SD only		-
Gbar_A01G014820	AT1G14920	GAI, RGA2	63.054	0	99	609	SD and LD (ox)	Ho & Ag & Ph	+
	AT2G01570	RGA1	63.054	0	99	609	SD only		-
Gbar_A01G019690	AT3G11910	UBP13	85.433	0	100	1119	SD and LD	Au	-
	AT5G06600	UBP12	85.433	0	100	1119	SD and LD		-
Gbar_A01G021430	AT2G38880	NF-YB1, HAP3A	60.465	6e-46	79	129	LD only	Ho & Ph	-
Gbar_A01G021680	AT3G54560	HTA11	59.813	4.27e-34	77	107	SD and LD	Au	-
Gbar_A01G021690	AT2G38810	HTA8	58.559	7.47e-35	80	111	SD and LD	Au	-
Gbar_A01G021700	AT2G38810	HTA8	60.748	6.21e-35	77	107	SD and LD	Au	-
	AT3G54560	HTA11	60.748	6.21e-35	77	107	SD and LD		-
Gbar_A02G002910	AT1G08970	NF-YC9, HAP5C	65.044	5.31e-80	88	226	LD only	Ho & Ph	+
	AT1G54830	NF-YC3	65.044	5.31e-80	88	226	LD only		+
Gbar_A02G003270	AT3G22590	PHP, CDC73	65.664	0	94	399	SD and LD	Ve	-
Gbar_A02G005390	AT5G06170	SUC9	62.076	0	95	472	SD only	Su	-
Gbar_A02G005820	AT2G33810	SPL3	53.982	2.61e-28	31	113	SD and LD	Ho & Ag & Ph & Su	+
Gbar_A02G006050	AT1G50700	CPK33	34.916	1.34e-49	63	358	LD [no data under SD]	Ph	+
	AT2G17290	CPK6	34.916	1.34e-49	63	358	LD [no data under SD]		+
Gbar_A02G006180	AT5G06170	SUC9	65.245	0	95	469	SD only	Su	-
Gbar_A02G006340	AT1G22770	GI	75.939	0	99	1172	LD only	Ag & Ph & Su	+
Gbar_A02G009610	AT5G42400	ATXR7, SDG25	59.544	2.36e-117	25	351	SD and LD	Ph & Ve & Au	-
Gbar_A02G010980	AT1G50700	CPK33	37.918	6.91e-47	49	269	LD [no data under SD]	Ph	+
	AT2G17290	CPK6	37.918	6.91e-47	49	269	LD [no data under SD]		+
Gbar_A02G012820	AT1G79730	ELF7	68.522	0	79	467	SD and LD	Ve & Au	-
Gbar_A02G013520	AT1G52740	HTA9	92	2.54e-63	74	100	SD and LD	Au	-
Gbar_A02G013940	AT2G22370	MED18	83.41	3.48e-134	99	217	SD and LD	Au	+
Gbar_A03G000900	AT2G44680	CKB4	70.99	2.28e-147	100	293	SD only	Ph	+
	AT3G60250	CKB3	70.99	2.28e-147	100	293	SD and LD		+
Gbar_A03G001960	AT2G45660	SOC1, AGL20	41.86	5.13e-30	77	172	SD and LD	At & Ho & Ag & Ph & Su & Fd & Ve	+
Gbar_A03G003310	AT5G37055	SEF, SWC6	74.138	1.92e-89	100	174	SD and LD	Ve & Au	-
Gbar_A03G004930	AT2G28830	PUB12	67.679	0	95	560	LD [no data under SD]	Au	+
	AT3G46510	PUB13	67.679	0	95	560	LD only		+
Gbar_A03G007100	AT5G51230	EMF2, CYR1	64.506	0	99	648	SD and LD	Fd & Ve & Au	-
Gbar_A03G007250	AT5G63110	HDA6, RTS1	77.801	0	100	473	SD and LD	Ve & Au	+
Gbar_A03G008200	AT5G61060	HDA5	63.528	0	99	669	SD and LD	Ve & Au	+
Gbar_A03G008390	AT1G69120	AP1	41.765	1.43e-32	75	170	None	At & Ag & Ph & Su & Fd & Ve	0
	AT5G60910	FUL, AGL8	41.765	1.43e-32	75	170	SD and LD		+
Gbar_A03G010300	AT5G23730	RUP2, EFO2	33.333	2.41e-52	45	336	SD only	Ph	+
Gbar_A03G010670	AT1G12910	LWD1, ATAN11	90.462	0	100	346	SD and LD	Ph	-
	AT3G26640	LWD2	90.462	0	100	346	SD and LD		-
Gbar_A03G010950	AT1G25540	PFT1, MED25	63.494	0	81	704	SD and LD	Ph	+
Gbar_A03G010960	AT1G25560	TEM1, EDF1	63.804	2.79e-135	88	326	LD [no data under SD]	Ho & Ph & At	-
	AT1G68840	TEM2, RAV2	63.804	2.79e-135	88	326	LD [no data under SD]		-
Gbar_A03G012000	AT1G69120	AP1	37.037	2.26e-33	98	216	None	At & Ag & Ph & Su & Fd & Ve	0
	AT5G60910	FUL, AGL8	37.037	2.26e-33	98	216	SD and LD		+
Gbar_A03G013250	AT1G19330	AFR2	72.961	7.1e-115	96	233	SD and LD	Ph	-
	AT1G75060	AFR1	72.961	7.1e-115	96	233	SD and LD		-
Gbar_A03G017140	AT1G28520	VOZ1	62.005	2.66e-177	88	429	LD only	Ph	+
Gbar_A03G017250	AT5G44200	CBP20	78.21	1.35e-133	100	257	LD [no data under SD]	Fd & Ve & Au	-
Gbar_A03G017720	AT4G28190	ULT1	64.906	8.06e-127	99	265	SD only	Fd	+
Gbar_A03G018690	AT5G63110	HDA6, RTS1	67.371	0	90	426	SD and LD	Ve & Au	+
Gbar_A03G018860	AT2G17290	CPK6	40.23	1.07e-48	47	261	LD [no data under SD]	Ph	+
Gbar_A03G019740	AT2G22630	AGL17	36.323	1.1e-37	99	223	SD only	Ph & Au	+
	AT3G57230	AGL16	36.323	1.1e-37	99	223	LD only		-
Gbar_A03G021070	AT3G18990	VRN1	63.265	1.26e-151	99	343	SD and LD	Ve	+
Gbar_A03G021090	AT3G18990	VRN1	64.516	1.62e-153	99	341	SD and LD	Ve	+
Gbar_A03G021680	AT4G22140	EBS	70.192	1.69e-111	88	208	SD and LD	Ph，Au	-
	AT4G39100	SHL1, SHL	70.192	1.69e-111	88	208	SD and LD		-
Gbar_A03G023950	AT2G45430	#N/A	64.979	2.86e-70	75	237	SD and LD	Au	-
Gbar_A04G001480	AT1G50700	CPK33	34.89	2.09e-49	64	364	LD [no data under SD]	Ph	+
	AT2G17290	CPK6	34.89	2.09e-49	64	364	LD [no data under SD]		+
Gbar_A04G001990	AT1G52740	HTA9	62.037	3.3e-37	79	108	SD and LD	Au	-
	AT3G54560	HTA11	62.037	3.3e-37	79	108	SD and LD		-
Gbar_A04G004240	AT1G78580	TPS1	82.745	0	81	765	SD and LD	Ag & Su	+
Gbar_A04G005140	AT1G50700	CPK33	39.544	6.26e-49	47	263	LD [no data under SD]	Ph	+
	AT2G17290	CPK6	39.544	6.26e-49	47	263	LD [no data under SD]		+
Gbar_A04G005240	AT1G50700	CPK33	41.221	1.39e-55	47	262	LD [no data under SD]	Ph	+
	AT2G17290	CPK6	41.221	1.39e-55	47	262	LD [no data under SD]		+
Gbar_A04G005270	AT3G11910	UBP13	86.685	0	100	1119	SD and LD	Au	-
	AT5G06600	UBP12	86.685	0	100	1119	SD and LD		-
Gbar_A04G006400	AT1G65480	FT	69.811	1.1e-81	91	159	SD and LD	At & Ho & Ag & Ph & Su & Fd & Ve&Au	+
	AT2G27550	ATC	69.811	1.1e-81	91	159	SD and LD		-
	AT5G03840	TFL1	69.811	1.1e-81	91	159	SD and LD		-
	AT5G62040	BFT	69.811	1.1e-81	91	159	LD only		-
Gbar_A04G008650	AT2G37630	AS1	68.767	1.09e-172	99	365	SD only	Ho & Ph	+
Gbar_A04G011790	AT4G10180	DET1, FUS2	66.789	0	100	545	SD only	Au	-
Gbar_A04G013040	AT3G18990	VRN1	62.356	3.27e-147	99	348	SD and LD	Ve	+
Gbar_A04G015310	AT5G51820	PGM1	59.828	0	89	580	SD only	Su	+
Gbar_A04G015690	AT1G69120	AP1	39.665	3.77e-33	79	179	None	At & Ag & Ph & Su & Fd & Ve	0
	AT5G60910	FUL, AGL8	39.665	3.77e-33	79	179	SD and LD		+
Gbar_A04G015840	AT1G26830	CUL3A	85.792	0	100	732	LD [no data under SD]	Ve	+
Gbar_A05G000430	AT1G68050	FKF1, ADO3	67.731	0	93	595	SD only	Ph	+
	AT2G18915	LKP2	67.731	0	93	595	LD only		+
	AT5G57360	ZTL	67.731	0	93	595	SD only		-
Gbar_A05G002020	AT1G04870	ATPRMT10	68.378	0	97	370	SD and LD	Au	+
Gbar_A05G003200	AT3G43190	SUS4	85.821	0	99	804	SD and LD	Su	+
Gbar_A05G007110	AT1G50700	CPK33	38.662	7.14e-50	49	269	LD [no data under SD]	Ph	+
Gbar_A05G007410	AT3G11910	UBP13	83.467	0	100	1119	SD and LD	Au	-
	AT5G06600	UBP12	83.467	0	100	1119	SD and LD		-
Gbar_A05G008050	AT1G08260	ESD7, TIL1, ABO4	66.913	0	91	2028	SD and LD	Au	-
Gbar_A05G009290	AT2G28830	PUB12	70.674	0	93	549	LD [no data under SD]	Au	+
	AT3G46510	PUB13	70.674	0	93	549	LD only		+
Gbar_A05G010860	AT2G34880	JMJ15, MEE27	32.23	1.13e-50	32	453	SD and LD	Ph & Au	-
	AT4G20400	JMJ14, PKDM7B, JMJ4	32.23	1.13e-50	32	453	SD and LD		-
Gbar_A05G011920	AT1G15750	TPL	86.544	0	100	1137	LD [no data under SD]	Ag & Ph & Fd	-
Gbar_A05G012030	AT1G80070	PRP8, SUS2, EMB33	92.474	0	99	2352	LD [no data under SD]	Au	+
Gbar_A05G012190	AT1G52740	HTA9	86.029	1.05e-73	100	136	SD and LD	Au	-
	AT2G38810	HTA8	86.029	1.05e-73	100	136	SD and LD		-
	AT3G54560	HTA11	86.029	1.05e-73	100	136	SD and LD		-
Gbar_A05G013040	AT4G29130	HXK1, GIN2	72.47	0	99	494	SD only	Ag & Su	+
Gbar_A05G015130	AT1G78580	TPS1	76.793	0	99	948	SD and LD	Ag & Su	+
Gbar_A05G015740	AT1G28520	VOZ1	73.022	0	99	493	LD only	Ph	+
Gbar_A05G016810	AT4G21200	GA2ox8	26.733	1.42e-28	87	303	SD and LD	Ho & Ph	-
Gbar_A05G017280	AT4G22140	EBS	86.697	6.7e-143	93	218	SD and LD	Ph & Au	-
	AT4G39100	SHL1, SHL	86.697	6.7e-143	93	218	SD and LD		-
Gbar_A05G017840	AT1G62830	LDL1	58.12	0	79	702	SD [no data under LD]	Ph & Au	+
Gbar_A05G018090	AT1G50700	CPK33	34.93	4.78e-52	63	355	LD [no data under SD]	Ph	+
	AT2G17290	CPK6	34.93	4.78e-52	63	355	LD [no data under SD]		+
Gbar_A05G019420	AT1G19330	AFR2	70.386	2.97e-110	96	233	SD and LD	Ph	-
	AT1G75060	AFR1	70.386	2.97e-110	96	233	SD and LD		-
Gbar_A05G021510	AT2G22630	AGL17	36.649	5.55e-36	87	191	SD only	Ph & Au	+
	AT3G57230	AGL16	36.649	5.55e-36	87	191	LD only		-
Gbar_A05G021810	AT4G24620	PGI1	80.676	0	100	621	SD only	Su	+
Gbar_A05G022360	AT4G08920	CRY1	78.305	0	100	696	LD only	Ph	+
Gbar_A05G022880	AT5G09740	HAM2, HAG5, HAC11	85.65	0	100	446	SD and LD	Au	-
	AT5G64610	HAM1	85.65	0	100	446	SD and LD		-
Gbar_A05G024520	AT5G06170	SUC9	67.423	0	94	485	SD only	Su	-
Gbar_A05G026160	AT4G08920	CRY1	80.412	0	98	679	LD only	Ph	+
Gbar_A05G027120	AT1G50700	CPK33	33.594	8.99e-53	66	384	LD [no data under SD]	Ph	+
	AT2G17290	CPK6	33.594	8.99e-53	66	384	LD [no data under SD]		+
Gbar_A05G028270	AT3G44110	ATJ3	81.991	0	100	422	SD and LD	Au	+
Gbar_A05G029030	AT3G10390	FLD, RSI1	73.722	0	93	841	SD and LD	Ve & Au	+
Gbar_A05G029630	AT2G38880	NF-YB1, HAP3A	67.665	1.35e-70	97	167	LD only	Ho & Ph	-
Gbar_A05G030400	AT1G26830	CUL3A	80.055	0	100	732	LD [no data under SD]	Ve	+
Gbar_A05G037100	AT3G02885	GASA5	62.963	3.9e-30	84	81	SD and LD	Ho	-
Gbar_A05G037890	AT1G50700	CPK33	35.359	2.52e-55	64	362	LD [no data under SD]	Ph	+
	AT2G17290	CPK6	35.359	2.52e-55	64	362	LD [no data under SD]		+
Gbar_A05G042310	AT5G24860	FPF1	68.519	5.97e-47	98	108	SD and LD	Ho	+
Gbar_A05G043350	AT1G08260	ESD7, TIL1, ABO4	61.628	0	61	1376	SD and LD	Au	-
	AT1G08260	ESD7, TIL1, ABO4	61.628	0	61	1376	SD and LD		-
Gbar_A05G043460	AT2G19520	FVE, MSI4	86.51	0	90	467	SD and LD	At & Ve & Au	+
Gbar_A05G043830	AT1G22770	GI	77.494	0	99	1173	LD only	Ag & Ph & Su	+
Gbar_A06G001000	AT1G19330	AFR2	72.103	4.61e-116	96	233	SD and LD	Ph	-
	AT1G75060	AFR1	72.103	4.61e-116	96	233	SD and LD		-
Gbar_A06G002830	AT2G22630	AGL17	41.52	3.17e-38	78	171	SD only	Ph & Au	+
	AT3G57230	AGL16	41.52	3.17e-38	78	171	LD only		-
Gbar_A06G003050	AT2G22540	SVP	64.706	6.86e-91	99	221	SD and LD	At & Ag & Ph & Fd & Ve	-
	AT4G24540	AGL24	64.706	6.86e-91	99	221	SD and LD		+
Gbar_A06G003110	AT4G24620	PGI1	79.299	0	100	628	SD only	Su	+
Gbar_A06G004080	AT5G09740	HAM2, HAG5, HAC11	83.857	0	100	446	SD and LD	Au	-
	AT5G64610	HAM1	83.857	0	100	446	SD and LD		-
Gbar_A06G005490	AT1G15750	TPL	73.205	0	100	1142	LD [no data under SD]	Ag & Ph & Fd	-
Gbar_A06G005500	AT3G33520	ARP6, SUF3, ESD1	73.843	0	100	432	SD and LD	At & Ve & Au	-
Gbar_A06G007030	AT4G29130	HXK1, GIN2	78.723	0	95	470	SD only	Ag & Su	+
Gbar_A06G007530	AT2G19520	FVE, MSI4	87.284	0	90	464	SD and LD	At & Ve & Au	+
Gbar_A06G007770	AT4G29830	VIP3, SKI8	29.249	6.8e-26	75	253	SD and LD	Ve & Au	-
Gbar_A06G008450	AT3G43190	SUS4	85.839	0	99	805	SD and LD	Su	+
Gbar_A06G011320	AT5G24860	FPF1	66.667	3.06e-46	98	108	SD and LD	Ho	+
Gbar_A06G011630	AT5G06850	FTIP1	66.156	0	99	783	LD only	Ph	+
Gbar_A06G011670	AT3G20810	JMJ30	66.216	7.08e-176	85	370	SD and LD	At & Au & Ph	-
Gbar_A06G011860	AT1G76710	SDG26, ASHH1	42.188	6.99e-26	9	128	SD and LD	Au	+
Gbar_A06G014850	AT5G46210	CUL4	40.489	1.97e-180	99	736	SD only	Ph & Au	-
Gbar_A06G016310	AT4G22140	EBS	83.945	1.71e-138	93	218	SD and LD	Ph & Au	-
	AT4G39100	SHL1, SHL	83.945	1.71e-138	93	218	SD and LD		-
Gbar_A06G018580	AT3G44110	ATJ3	81.991	0	100	422	SD and LD	Au	+
Gbar_A06G018660	AT1G17760	CSTF77	65.535	0	99	766	LD [no data under SD]	Ve & Au	+
Gbar_A06G019550	AT2G44150	SDG7, ASSH3	39.815	4.92e-40	12	216	SD [no data under LD]	Ve	-
Gbar_A06G019840	AT1G15750	TPL	85.364	0	100	1141	LD [no data under SD]	Ag & Ph & Fd	-
Gbar_A06G020170	AT1G15550	GA3OX1	30.744	5.67e-43	91	309	LD [no data under SD]	Ho & Ph	+
Gbar_A06G020490	AT2G19520	FVE, MSI4	78.742	0	88	461	SD and LD	At & Ve & Au	+
Gbar_A06G021090	AT5G46210	CUL4	39.648	1.77e-176	99	739	SD only	Ph & Au	-
Gbar_A06G021100	AT1G30040	GA2ox2	58.599	1.09e-134	95	314	SD and LD	Ho & Ph	-
	AT2G34555	GA2ox3	58.599	1.09e-134	95	314	SD and LD		-
Gbar_A06G022020	AT1G50700	CPK33	31.579	1.24e-48	66	380	LD [no data under SD]	Ph	+
Gbar_A07G000080	AT4G31120	SKB1, PRMT5	77.538	0	100	650	SD and LD	Au	+
Gbar_A07G001450	AT4G29830	VIP3, SKI8	28.571	1.78e-25	75	252	SD and LD	Ve & Au	-
Gbar_A07G001580	AT2G06210	ELF8, VIP6	75.069	0	99	1091	SD and LD	Ve & Au	-
Gbar_A07G001820	AT3G43190	SUS4	77.375	0	98	800	SD and LD	Su	+
Gbar_A07G003980	AT3G33520	ARP6, SUF3, ESD1	73.165	0	100	436	SD and LD	At & Ve & Au	-
Gbar_A07G004340	AT4G25420	GA20ox1	29.412	1.6e-37	92	323	SD and LD	Ho & Ph	+
	AT5G07200	GA20OX3	29.412	1.6e-37	92	323	SD and LD		+
	AT5G51810	GA20ox2	29.412	1.6e-37	92	323	SD only		+
Gbar_A07G004780	AT5G51230	EMF2, CYR1	63.133	0	98	632	SD and LD	Fd & Ve & Au	-
Gbar_A07G005050	AT5G61850	LFY	66.332	1.79e-160	92	398	SD and LD	At & Ho & Ag & Ph & Su & Fd & Ve	+
Gbar_A07G005500	AT5G63470	NF-YC4	74.194	6.06e-61	56	124	LD only	Ph	+
Gbar_A07G007170	AT1G69120	AP1	41.071	2.79e-31	76	168	None	At & Ag & Ph & Su & Fd & Ve	0
	AT5G60910	FUL, AGL8	41.071	2.79e-31	76	168	SD and LD		+
Gbar_A07G008440	AT3G02885	GASA5	59.794	5.11e-30	100	97	SD and LD	Ho	-
Gbar_A07G008500	AT1G14920	GAI, RGA2	62.976	0	99	551	SD and LD (ox)	Ho & Ag & Ph	+
	AT1G66350	RGL1	62.976	0	99	551	LD [no data under SD]		-
	AT2G01570	RGA1	62.976	0	99	551	SD only		-
	AT3G03450	RGL2	62.976	0	99	551	LD [no data under SD]		-
	AT5G17490	RGL3	62.976	0	99	551	LD [no data under SD]		-
Gbar_A07G010260	AT2G28830	PUB12	68.366	0	97	569	LD [no data under SD]	Au	+
	AT3G46510	PUB13	68.366	0	97	569	LD only		+
Gbar_A07G011520	AT2G27550	ATC	77.714	3.36e-102	100	175	SD and LD	Ph & Fd & Au	-
	AT5G03840	TFL1	77.714	3.36e-102	100	175	SD and LD		-
	AT5G62040	BFT	77.714	3.36e-102	100	175	LD only		-
Gbar_A07G011900	AT3G44110	ATJ3	83.095	0	100	420	SD and LD	Au	+
Gbar_A07G012000	AT3G11910	UBP13	84.45	0	100	1119	SD and LD	Au	-
	AT5G06600	UBP12	84.45	0	100	1119	SD and LD		-
Gbar_A07G012750	AT1G50700	CPK33	39.033	7.16e-52	49	269	LD [no data under SD]	Ph	+
	AT2G17290	CPK6	39.033	7.16e-52	49	269	LD [no data under SD]		+
Gbar_A07G013690	AT1G02400	GA2ox6	46.278	2.18e-89	92	309	SD and LD	Ho & Ph	-
Gbar_A07G014130	AT1G01040	DCL1	75.727	0	99	1961	SD and LD	Au	+
Gbar_A07G015050	AT2G46020	BRM, CHR2	67.371	0	96	2176	SD and LD	Au	-
Gbar_A07G015390	AT2G45650	AGL6	40.444	7.41e-37	99	225	SD and LD	Au	+
Gbar_A07G015460	AT4G25420	GA20ox1	31.746	7.38e-38	91	315	SD and LD	Ho & Ph	+
	AT5G07200	GA20OX3	31.746	7.38e-38	91	315	SD and LD		+
Gbar_A07G015510	AT2G45430	#N/A	59.813	1.87e-108	100	321	SD and LD	Au	-
Gbar_A07G017360	AT5G48300	ADG1, APS1	82.375	0	100	522	SD and LD	Su	+
Gbar_A07G019780	AT4G22140	EBS	79.263	1.36e-130	93	217	SD and LD	Ph & Au	-
	AT4G39100	SHL1, SHL	79.263	1.36e-130	93	217	SD and LD		-
Gbar_A07G020700	AT5G48300	ADG1, APS1	90.816	0	94	490	SD and LD	Su	+
Gbar_A07G022050	AT3G01090	AKIN10, SNRK1.1	84.078	0	96	515	LD [no data under SD]	Su	-
Gbar_A07G022190	AT1G52740	HTA9	90.58	5.61e-79	100	138	SD and LD	Au	-
	AT2G38810	HTA8	90.58	5.61e-79	100	138	SD and LD		-
	AT3G54560	HTA11	90.58	5.61e-79	100	138	SD and LD		-
Gbar_A07G024250	AT5G14170	BAF60, CHC1	76.673	0	98	523	LD only	Au	+
Gbar_A08G000340	AT3G54560	HTA11	59.459	1.37e-35	80	111	SD and LD	Au	-
Gbar_A08G000350	AT3G54560	HTA11	59.459	1.37e-35	80	111	SD and LD	Au	-
Gbar_A08G001430	AT1G50700	CPK33	39.405	3.11e-51	49	269	LD [no data under SD]	Ph	+
Gbar_A08G002390	AT1G68050	FKF1, ADO3	69.406	0	91	572	SD only	Ph	+
	AT2G18915	LKP2	69.406	0	91	572	LD only		+
	AT5G57360	ZTL	69.406	0	91	572	SD only		-
Gbar_A08G002510	AT1G52740	HTA9	61.818	1.07e-37	80	110	SD and LD	Au	-
	AT2G38810	HTA8	61.818	1.07e-37	80	110	SD and LD		-
	AT3G54560	HTA11	61.818	1.07e-37	80	110	SD and LD		-
Gbar_A08G003370	AT2G44680	CKB4	69.728	3.28e-142	100	294	SD only	Ph	+
	AT3G60250	CKB3	69.728	3.28e-142	100	294	SD and LD		+
Gbar_A08G003800	AT2G46260	LRB1	77.798	0	98	554	SD and LD	Ve	+
	AT3G61600	LRB2, POB1	77.798	0	98	554	SD and LD		+
Gbar_A08G004870	AT2G38810	HTA8	60.748	4.45e-37	78	107	SD and LD	Au	-
	AT3G54560	HTA11	60.748	4.45e-37	78	107	SD and LD		-
Gbar_A08G004980	AT3G49660	WDR5A	26.027	2.81e-21	43	292	LD [no data under SD]	Ve	-
Gbar_A08G007730	AT1G52740	HTA9	57.522	1.11e-38	82	113	SD and LD	Au	-
Gbar_A08G008510	AT1G55250	HUB2	33.669	4.71e-151	99	894	SD and LD	Ve & Au	-
Gbar_A08G010890	AT2G27550	ATC	66.286	8.91e-85	100	175	SD and LD	Ph & Fd & Au	-
	AT5G03840	TFL1	66.286	8.91e-85	100	175	SD and LD		-
	AT5G62040	BFT	66.286	8.91e-85	100	175	LD only		-
Gbar_A08G013050	AT3G43190	SUS4	69.42	0	100	811	SD and LD	Su	+
Gbar_A08G014190	AT2G45650	AGL6	39.269	1.59e-36	98	219	SD and LD	Au	+
Gbar_A08G014400	AT5G06850	FTIP1	62.673	0	99	793	LD only	Ph	+
Gbar_A08G014680	AT2G45430	#N/A	65.123	2.52e-99	100	324	SD and LD	Au	-
Gbar_A08G015430	AT2G44680	CKB4	68.621	8.28e-142	100	290	SD only	Ph	+
	AT3G60250	CKB3	68.621	8.28e-142	100	290	SD and LD		+
Gbar_A08G016130	AT5G06850	FTIP1	74.555	0	99	786	LD only	Ph	+
Gbar_A08G016220	AT5G64960	CDKC;2	29.474	7.79e-26	44	285	LD [no data under SD]	Ve & Au	+
Gbar_A08G017660	AT2G44680	CKB4	68.942	1.98e-138	100	293	SD only	Ph	+
	AT3G60250	CKB3	68.942	1.98e-138	100	293	SD and LD		+
Gbar_A08G019540	AT5G06850	FTIP1	65.658	0	95	760	LD only	Ph	+
Gbar_A08G019820	AT3G05120	GID1A	71.304	0	99	345	SD and LD	Ho & Ag & Ph	+
	AT3G63010	GID1B	71.304	0	99	345	SD and LD		+
	AT5G27320	GID1C	71.304	0	99	345	SD and LD		+
Gbar_A08G020180	AT1G52740	HTA9	92.647	1.3e-81	100	136	SD and LD	Au	-
	AT2G38810	HTA8	92.647	1.3e-81	100	136	SD and LD		-
	AT3G54560	HTA11	92.647	1.3e-81	100	136	SD and LD		-
Gbar_A08G022300	AT1G15750	TPL	62.257	0	98	1134	LD [no data under SD]	Ag & Ph & Fd	-
Gbar_A08G022690	AT1G08970	NF-YC9, HAP5C	58.065	4.55e-80	98	248	LD only	Ho & Ph	+
Gbar_A08G022860	AT3G05120	GID1A	80.58	0	100	345	SD and LD	Ho & Ag & Ph	+
	AT3G63010	GID1B	80.58	0	100	345	SD and LD		+
	AT5G27320	GID1C	80.58	0	100	345	SD and LD		+
Gbar_A08G022870	AT1G52740	HTA9	60.952	1.02e-36	76	105	SD and LD	Au	-
	AT2G38810	HTA8	60.952	1.02e-36	76	105	SD and LD		-
	AT3G54560	HTA11	60.952	1.02e-36	76	105	SD and LD		-
Gbar_A08G023610	AT1G14400	UBC1	95.395	4.76e-109	100	152	SD and LD	Ve & Au	-
	AT2G02760	UBC2	95.395	4.76e-109	100	152	SD and LD		-
Gbar_A08G024280	AT1G15750	TPL	67.857	0	97	1120	LD [no data under SD]	Ag & Ph & Fd	-
Gbar_A08G024760	AT3G12810	PIE1	39.297	2.31e-64	14	313	SD and LD	Ve & Au	-
Gbar_A08G024800	AT1G65480	FT	57.396	2.08e-67	97	169	SD and LD	At & Ho & Ag & Ph & Su & Fd & Ve & Au	+
	AT4G20370	TSF	57.396	2.08e-67	97	169	LD only		+
	AT5G03840	TFL1	57.396	2.08e-67	97	169	SD and LD		-
	AT5G62040	BFT	57.396	2.08e-67	97	169	LD only		-
Gbar_A08G024820	AT1G55325	MED13, GCT, MAB2	63.252	0	95	1962	LD only	Au	+
Gbar_A09G001380	AT3G01090	AKIN10, SNRK1.1	85.049	0	96	515	LD [no data under SD]	Su	-
Gbar_A09G002000	AT1G26830	CUL3A	78.718	0	100	733	LD [no data under SD]	Ve	+
Gbar_A09G002430	AT3G28730	SSRP1, HMG, NFD	75.659	0	99	645	SD and LD	Ve & Au	-
Gbar_A09G003400	AT5G40490	HLP1	63.804	6.95e-103	77	326	SD and LD	Ve & Au	+
Gbar_A09G004170	AT5G14170	BAF60, CHC1	77.922	0	99	539	LD only	Au	+
Gbar_A09G004360	AT4G25420	GA20ox1	30.031	1.27e-39	92	323	SD and LD	Ho & Ph	+
	AT5G07200	GA20OX3	30.031	1.27e-39	92	323	SD and LD		+
	AT5G51810	GA20ox2	30.031	1.27e-39	92	323	SD only		+
Gbar_A09G007140	AT5G49020	PRMT4A	37.117	7.02e-53	82	326	SD and LD	Au	+
Gbar_A09G007270	AT1G15750	TPL	63.149	0	98	1137	LD [no data under SD]	Ag & Ph & Fd	-
Gbar_A09G007810	AT4G22140	EBS	84.186	3.29e-137	91	215	SD and LD	Ph & Au	-
	AT4G39100	SHL1, SHL	84.186	3.29e-137	91	215	SD and LD		-
Gbar_A09G009040	AT1G78580	TPS1	72.37	0	99	941	SD and LD	Ag & Su	+
Gbar_A09G009170	AT4G29130	HXK1, GIN2	72.121	0	99	495	SD only	Ag & Su	+
Gbar_A09G009180	AT1G79730	ELF7	66.352	0	84	529	SD and LD	Ve & Au	-
Gbar_A09G009540	AT1G52740	HTA9	86.029	1.46e-72	100	136	SD and LD	Au	-
	AT2G38810	HTA8	86.029	1.46e-72	100	136	SD and LD		-
	AT3G54560	HTA11	86.029	1.46e-72	100	136	SD and LD		-
Gbar_A09G009700	AT1G15750	TPL	85.664	0	100	1137	LD [no data under SD]	Ag & Ph & Fd	-
Gbar_A09G010450	AT3G44680	HDA9	56.25	8.68e-172	88	416	SD only	Au	-
Gbar_A09G011130	AT3G44110	ATJ3	85.273	0	100	421	SD and LD	Au	+
Gbar_A09G011720	AT3G45880	JMJ32, JMJD5	69.136	4.9e-159	93	324	SD and LD	Au	-
Gbar_A09G011890	AT1G50700	CPK33	39.405	3.08e-50	49	269	LD [no data under SD]	Ph	+
Gbar_A09G013030	AT3G57300	INO80	36.592	1.88e-64	16	358	SD and LD	Au & Ve	+
Gbar_A09G013540	AT5G06850	FTIP1	83.627	0	100	794	LD only	Ph	+
Gbar_A09G013560	AT5G06850	FTIP1	67.771	0	99	785	LD only	Ph	+
Gbar_A09G014190	AT2G17290	CPK6	40.304	1.76e-52	48	263	LD [no data under SD]	Ph	+
Gbar_A09G014870	AT2G27550	ATC	72.571	1.42e-92	100	175	SD and LD	Ph & Fd & Au	-
	AT5G03840	TFL1	72.571	1.42e-92	100	175	SD and LD		-
	AT5G62040	BFT	72.571	1.42e-92	100	175	LD only		-
Gbar_A09G018540	AT5G23730	RUP2, EFO2	33.535	6.65e-59	45	331	SD only	Ph	+
Gbar_A09G018640	AT1G57820	VIM1, ORTH2	73.134	0	93	603	SD and LD	Au	-
	AT1G66050	VIM2	73.134	0	93	603	LD [no data under SD]		-
	AT5G39550	VIM3, ORTH1	73.134	0	93	603	LD [no data under SD]		-
Gbar_A09G018990	AT4G25420	GA20ox1	29.721	2.66e-39	92	323	SD and LD	Ho & Ph	+
	AT5G07200	GA20OX3	29.721	2.66e-39	92	323	SD and LD		+
	AT5G51810	GA20ox2	29.721	2.66e-39	92	323	SD only		+
Gbar_A09G020300	AT4G23100	CAD2, RML1, GSH1	80.835	0	100	527	LD [no data under SD]	Au	+
Gbar_A09G022210	AT1G06040	STO	61.694	2.2e-100	100	248	SD only	Ph	+
Gbar_A09G024640	AT1G04400	CRY2	58.135	0	80	547	LD only	Ph	+
Gbar_A09G025530	AT5G49020	PRMT4A	35.417	4.93e-51	86	336	SD and LD	Au	+
Gbar_A09G025610	AT5G24860	FPF1	63.478	3.56e-45	98	115	SD and LD	Ho	+
Gbar_A10G000600	AT4G20400	JMJ14, PKDM7B, JMJ4	31.724	3.08e-47	32	435	SD and LD	Ph & Au	-
Gbar_A10G001170	AT2G32950	COP1	71.157	0	77	527	SD and LD	Ph	-
Gbar_A10G001420	AT1G50700	CPK33	37.918	1.36e-49	49	269	LD [no data under SD]	Ph	+
Gbar_A10G002610	AT1G61040	VIP5	69.565	0	100	667	SD and LD	Ve & Au	-
Gbar_A10G002640	AT4G04920	MED16, SFR6	74.584	0	98	1263	LD [no data under SD]	Au	+
Gbar_A10G002960	AT2G33810	SPL3	68.919	9.63e-31	21	74	SD and LD	Ho & Ag & Ph & Su	+
Gbar_A10G004160	AT2G18790	PHYB	49.372	0	99	1114	SD and LD	Ph	-
	AT4G16250	PHYD	49.372	0	99	1114	LD [no data under SD]		-
	AT4G18130	PHYE	49.372	0	99	1114	SD only		-
Gbar_A10G004440	AT1G30040	GA2ox2	59.615	1.52e-136	95	312	SD and LD	Ho & Ph	-
	AT1G78440	GA2ox1	59.615	1.52e-136	95	312	SD and LD		-
Gbar_A10G004560	AT5G46210	CUL4	39.946	1.83e-178	99	736	SD only	Ph & Au	-
Gbar_A10G006940	AT4G29130	HXK1, GIN2	71.642	0	95	469	SD only	Ag & Su	+
Gbar_A10G007810	AT1G80070	PRP8, SUS2, EMB33	95.553	0	100	2361	LD [no data under SD]	Au	+
Gbar_A10G008380	AT1G15550	GA3OX1	29.904	3.18e-43	91	311	LD [no data under SD]	Ho & Ph	+
Gbar_A10G009790	AT2G23380	CLF, SDG1	35.065	5.2e-22	11	154	SD and LD	Ph & Ve & Au & Fd	-
Gbar_A10G013740	AT1G12910	LWD1, ATAN11	92.486	0	100	346	SD and LD	Ph	-
	AT3G26640	LWD2	92.486	0	100	346	SD and LD		-
Gbar_A10G014670	AT1G05830	ATX2	43.523	6.48e-38	14	193	SD and LD	Ph & Ve & Au & Fd	-
	AT2G31650	ATX1, SDG27	43.523	6.48e-38	14	193	SD and LD		-
Gbar_A10G017130	AT5G14170	BAF60, CHC1	73.188	0	99	552	LD only	Au	+
Gbar_A10G017600	AT5G24860	FPF1	61.947	1.34e-44	98	113	SD and LD	Ho	+
Gbar_A10G017690	AT5G49020	PRMT4A	35.756	1.5e-51	86	344	SD and LD	Au	+
Gbar_A10G017890	AT3G43190	SUS4	63.59	0	95	791	SD and LD	Su	+
Gbar_A10G018040	AT1G15750	TPL	62.282	0	100	1148	LD [no data under SD]	Ag & Ph & Fd	-
Gbar_A10G018470	AT2G18790	PHYB	53.791	0	99	1121	SD and LD	Ph	-
	AT4G16250	PHYD	53.791	0	99	1121	LD [no data under SD]		-
Gbar_A10G019760	AT5G59560	SRR1	62.5	1.13e-96	80	224	SD and LD	Ph	-
Gbar_A10G019770	AT5G13480	FY	67.486	0	96	692	SD and LD	Ve & Au	+
Gbar_A10G020910	AT3G11910	UBP13	83.617	0	100	1117	SD and LD	Au	-
	AT5G06600	UBP12	83.617	0	100	1117	SD and LD		-
Gbar_A10G021070	AT1G50700	CPK33	38.947	5.69e-50	51	285	LD [no data under SD]	Ph	+
	AT2G17290	CPK6	38.947	5.69e-50	51	285	LD [no data under SD]		+
Gbar_A10G022320	AT2G38880	NF-YB1, HAP3A	67.089	3.26e-65	93	158	LD only	Ho & Ph	-
Gbar_A10G025170	AT2G40080	ELF4	61.765	7.17e-37	92	102	SD and LD	At & Ph	-
Gbar_A10G025180	AT2G40080	ELF4	61.538	7.31e-34	82	91	SD and LD	At & Ph	-
Gbar_A11G000560	AT2G27550	ATC	65.714	3.66e-84	100	175	SD and LD	Ph & Fd & Au	-
	AT5G03840	TFL1	65.714	3.66e-84	100	175	SD and LD		-
	AT5G62040	BFT	65.714	3.66e-84	100	175	LD only		-
Gbar_A11G001960	AT1G50700	CPK33	40.741	6.65e-52	49	270	LD [no data under SD]	Ph	+
Gbar_A11G001970	AT2G46260	LRB1	68.07	0	99	570	SD and LD	Ve	+
	AT3G61600	LRB2, POB1	68.07	0	99	570	SD and LD		+
Gbar_A11G002460	AT2G44680	CKB4	68.327	2.45e-136	96	281	SD only	Ph	+
	AT3G60250	CKB3	68.327	2.45e-136	96	281	SD and LD		+
Gbar_A11G004310	AT5G45600	YAF9A, TAF14B, GAS41	64.615	1.74e-126	96	260	SD and LD	Ve & Au	-
Gbar_A11G004790	AT3G44110	ATJ3	69.767	2.69e-155	80	344	SD and LD	Au	+
Gbar_A11G005000	AT4G37280	MRG1	74.455	6.26e-169	100	321	LD only	Ph & Au	+
Gbar_A11G007170	AT3G28730	SSRP1, HMG, NFD	74	0	99	650	SD and LD	Ve & Au	-
Gbar_A11G007340	AT3G01090	AKIN10, SNRK1.1	59.884	0	96	516	LD [no data under SD]	Su	-
Gbar_A11G007760	AT2G44680	CKB4	73.379	3.57e-151	100	293	SD only	Ph	+
	AT3G60250	CKB3	73.379	3.57e-151	100	293	SD and LD		+
Gbar_A11G008410	AT2G45430	#N/A	63.43	4.76e-89	97	309	SD and LD	Au	-
Gbar_A11G008590	AT2G45650	AGL6	40.541	3.92e-38	98	222	SD and LD	Au	+
Gbar_A11G008600	AT2G45660	SOC1, AGL20	38.914	3.48e-36	99	221	SD and LD	At & Ho & Ag & Ph & Su & Fd & Ve	+
Gbar_A11G009060	AT5G06850	FTIP1	63.012	0	95	757	LD only	Ph	+
Gbar_A11G009320	AT2G46020	BRM, CHR2	67.52	0	99	2266	SD and LD	Au	-
Gbar_A11G009720	AT2G46260	LRB1	82.914	0	99	556	SD and LD	Ve	+
	AT3G61600	LRB2, POB1	82.914	0	99	556	SD and LD		+
Gbar_A11G010460	AT4G00830	LIF2	70.093	0	86	428	SD and LD	Ve & Au	-
Gbar_A11G012390	AT3G05120	GID1A	67.63	1.4e-171	100	346	SD and LD	Ho & Ag & Ph	+
	AT3G63010	GID1B	67.63	1.4e-171	100	346	SD and LD		+
	AT5G27320	GID1C	67.63	1.4e-171	100	346	SD and LD		+
Gbar_A11G013030	AT1G52740	HTA9	87.143	1.28e-75	100	140	SD and LD	Au	-
	AT2G38810	HTA8	87.143	1.28e-75	100	140	SD and LD		-
	AT3G54560	HTA11	87.143	1.28e-75	100	140	SD and LD		-
Gbar_A11G015240	AT5G48300	ADG1, APS1	85.221	0	100	521	SD and LD	Su	+
Gbar_A11G015460	AT5G35840	PHYC	58.534	0	92	1037	SD only	Ph	-
Gbar_A11G015850	AT2G32950	COP1	81.471	0	100	680	SD and LD	Ph	-
Gbar_A11G020010	AT2G23380	CLF, SDG1	34.416	1.82e-21	11	154	SD and LD	Ph & Ve & Au & Fd	-
Gbar_A11G020900	AT2G22370	MED18	83.871	2.67e-134	99	217	SD and LD	Au	+
Gbar_A11G021680	AT3G49660	WDR5A	28.175	2.96e-21	37	252	LD [no data under SD]	Ve	-
Gbar_A11G027270	AT3G04030	MYR2	50.239	3.91e-57	54	209	SD and LD	Ph	-
Gbar_A11G027420	AT3G04030	MYR2	55.114	4.91e-56	45	176	SD and LD	Ph	-
Gbar_A11G027750	AT2G38810	HTA8	60.748	4.2e-37	78	107	SD and LD	Au	-
	AT3G54560	HTA11	60.748	4.2e-37	78	107	SD and LD		-
Gbar_A11G027760	AT3G05120	GID1A	76.88	0	100	359	SD and LD	Ho & Ag & Ph	+
	AT3G63010	GID1B	76.88	0	100	359	SD and LD		+
	AT5G27320	GID1C	76.88	0	100	359	SD and LD		+
Gbar_A11G027920	AT1G09570	PHYA	81.12	0	99	1107	SD and LD	Ph	+
Gbar_A11G028150	AT1G08970	NF-YC9, HAP5C	60.417	1.4e-81	96	240	LD only	Ho & Ph	+
	AT1G54830	NF-YC3	60.417	1.4e-81	96	240	LD only		+
Gbar_A11G029390	AT4G10710	SPT16	75.427	0	98	1054	SD and LD	Ve & Au	-
Gbar_A11G030120	AT1G53090	SPA4	48.81	1.4e-104	49	336	SD only	Ph	-
	AT3G15354	SPA3	48.81	1.4e-104	49	336	SD only		-
Gbar_A11G034510	AT2G38880	NF-YB1, HAP3A	63.415	6.27e-64	96	164	LD only	Ho & Ph	-
	AT5G47640	NF-YB2, HAP3B	63.415	6.27e-64	96	164	LD only		+
Gbar_A12G000640	AT3G05120	GID1A	73.121	0	100	346	SD and LD	Ho & Ag & Ph	+
	AT3G63010	GID1B	73.121	0	100	346	SD and LD		+
	AT5G27320	GID1C	73.121	0	100	346	SD and LD		+
Gbar_A12G001200	AT2G17290	CPK6	40.996	7.5e-48	47	261	LD [no data under SD]	Ph	+
Gbar_A12G001650	AT2G22630	AGL17	36.323	7.95e-39	99	223	SD only	Ph & Au	+
	AT3G57230	AGL16	36.323	7.95e-39	99	223	LD only		-
Gbar_A12G003810	AT2G21070	FIO1	64.796	0	76	392	SD and LD	Ph	-
Gbar_A12G004010	AT5G45600	YAF9A, TAF14B, GAS41	76.604	1.05e-148	98	265	SD and LD	Ve & Au	-
Gbar_A12G004980	AT1G30970	SUF4	65	3.36e-150	95	360	SD and LD	Ve	-
Gbar_A12G009320	AT2G22540	SVP	53.125	4.53e-71	99	224	SD and LD	At & Ag & Ph & Fd & Ve	-
Gbar_A12G010660	AT2G44680	CKB4	72.294	9.97e-118	78	231	SD only	Ph	+
	AT3G60250	CKB3	72.294	9.97e-118	78	231	SD and LD		+
Gbar_A12G011120	AT2G45660	SOC1, AGL20	42.009	1.83e-39	99	219	SD and LD	At & Ho & Ag & Ph & Su & Fd & Ve	+
Gbar_A12G011800	AT2G46020	BRM, CHR2	67.215	0	99	2251	SD and LD	Au	-
Gbar_A12G014880	AT4G28190	ULT1	62.264	1.46e-120	99	265	SD only	Fd	+
Gbar_A12G016460	AT1G68050	FKF1, ADO3	78.503	0	99	628	SD only	Ph	+
	AT2G18915	LKP2	78.503	0	99	628	LD only		+
	AT5G57360	ZTL	78.503	0	99	628	SD only		-
Gbar_A12G017830	AT1G14400	UBC1	95.395	4.27e-109	100	152	SD and LD	Ve & Au	-
	AT2G02760	UBC2	95.395	4.27e-109	100	152	SD and LD		-
Gbar_A12G018220	AT1G25560	TEM1, EDF1	62.634	2.45e-155	100	372	LD [no data under SD]	At & Ho & Ph	-
	AT1G68840	TEM2, RAV2	62.634	2.45e-155	100	372	LD [no data under SD]		-
Gbar_A12G019410	AT5G61150	VIP4	62.942	0	83	537	SD and LD	Ve & Au	-
Gbar_A12G020140	AT5G14170	BAF60, CHC1	60.521	0	99	537	LD only	Au	+
Gbar_A12G020250	AT5G63470	NF-YC4	62.573	3.51e-64	74	171	LD only	Ph	+
Gbar_A12G022690	AT2G44680	CKB4	66.667	1.1e-98	80	237	SD only	Ph	+
	AT3G60250	CKB3	66.667	1.1e-98	80	237	SD and LD		+
Gbar_A12G023850	AT4G11880	XAL2, AGL14	42.012	1.34e-31	77	169	SD only	Fd & Ve	+
	AT4G22950	AGL19	42.012	1.34e-31	77	169	SD and LD		+
Gbar_A12G024370	AT1G50700	CPK33	39.777	6.52e-49	49	269	LD [no data under SD]	Ph	+
	AT2G17290	CPK6	39.777	6.52e-49	49	269	LD [no data under SD]		+
Gbar_A12G024470	AT2G46260	LRB1	72.035	0	98	565	SD and LD	Ve	+
	AT3G61600	LRB2, POB1	72.035	0	98	565	SD and LD		+
Gbar_A12G027420	AT5G51820	PGM1	85.953	0	96	598	SD only	Su	+
Gbar_A12G028030	AT1G57820	VIM1, ORTH2	69.729	0	99	664	SD and LD	Au	-
	AT1G66050	VIM2	69.729	0	99	664	LD [no data under SD]		-
	AT5G39550	VIM3, ORTH1	69.729	0	99	664	LD [no data under SD]		-
Gbar_A13G000350	AT1G50700	CPK33	38.596	1.22e-50	51	285	LD [no data under SD]	Ph	+
	AT2G17290	CPK6	38.596	1.22e-50	51	285	LD [no data under SD]		+
Gbar_A13G001270	AT5G58230	MSI1	32.426	2.29e-64	84	441	SD and LD	Ph & Fd & Ve & Au	+
Gbar_A13G003080	AT4G22140	EBS	67.943	2.52e-105	89	209	SD and LD	Ph & Au	-
	AT4G39100	SHL1, SHL	67.943	2.52e-105	89	209	SD and LD		-
Gbar_A13G005280	AT1G25560	TEM1, EDF1	60.322	1.17e-141	99	373	LD [no data under SD]	At & Ho & Ph	-
	AT1G68840	TEM2, RAV2	60.322	1.17e-141	99	373	LD [no data under SD]		-
Gbar_A13G005320	AT1G25540	PFT1, MED25	63.37	0	80	718	SD and LD	Ph	+
Gbar_A13G006640	AT2G17290	CPK6	40.769	1.23e-52	47	260	LD [no data under SD]	Ph	+
Gbar_A13G006660	AT2G17290	CPK6	41.353	6.97e-51	48	266	LD [no data under SD]	Ph	+
Gbar_A13G008230	AT1G69120	AP1	37.853	9.66e-31	80	177	None	At & Ag & Ph & Su & Fd & Ve	0
	AT5G60910	FUL, AGL8	37.853	9.66e-31	80	177	SD and LD		+
Gbar_A13G013330	AT1G35460	FBH1	65.854	4.2e-103	91	246	SD and LD	Ph	+
	AT4G09180	FBH2	65.854	4.2e-103	91	246	SD and LD		+
Gbar_A13G013530	AT5G06170	SUC9	62.526	0	95	475	SD only	Su	-
Gbar_A13G013990	AT1G79430	APL, WDY, FE	61.64	5.23e-137	100	378	LD only	Ph	+
Gbar_A13G014640	AT5G47640	NF-YB2, HAP3B	81.915	2.34e-53	57	94	LD only	Ho & Ph	+
Gbar_A13G014780	AT1G52740	HTA9	62.037	2.78e-36	79	108	SD and LD	Au	-
	AT3G54560	HTA11	62.037	2.78e-36	79	108	SD and LD		-
Gbar_A13G014840	AT3G20740	FIE1, FIS3	75.135	0	99	370	LD [no data under SD]	Au	-
Gbar_A13G015120	AT5G63960	GIS5, EMB2780	82.216	0	100	1119	SD and LD	Au	-
Gbar_A13G015270	AT1G50700	CPK33	34.626	1.16e-49	64	361	LD [no data under SD]	Ph	+
Gbar_A13G015960	AT3G13682	LDL2	54.232	0	79	697	SD [no data under LD]	Ph & Au	+
Gbar_A13G016640	AT1G78440	GA2ox1	59.524	3.49e-141	98	336	SD and LD	Ho & Ph	-
Gbar_A13G019010	AT2G38810	HTA8	60.748	5.29e-37	78	107	SD and LD	Au	-
	AT3G54560	HTA11	60.748	5.29e-37	78	107	SD and LD		-
Gbar_A13G019020	AT3G05120	GID1A	79.42	0	100	345	SD and LD	Ho & Ag & Ph	+
	AT3G63010	GID1B	79.42	0	100	345	SD and LD		+
	AT5G27320	GID1C	79.42	0	100	345	SD and LD		+
Gbar_A13G019030	AT3G05120	GID1A	81.159	0	100	345	SD and LD	Ho & Ag & Ph	+
	AT3G63010	GID1B	81.159	0	100	345	SD and LD		+
	AT5G27320	GID1C	81.159	0	100	345	SD and LD		+
Gbar_A13G019070	AT1G09570	PHYA	80.957	0	99	1108	SD and LD	Ph	+
Gbar_A13G019630	AT3G49600	UBP26	34.021	2.8e-31	25	291	SD and LD	Ve & Au	-
Gbar_A13G020660	AT3G43190	SUS4	85.963	0	99	805	SD and LD	Su	+
Gbar_A13G021350	AT4G29130	HXK1, GIN2	78.252	0	95	469	SD only	Ag & Su	+
Gbar_A13G021500	AT1G52740	HTA9	85.294	3.69e-80	100	136	SD and LD	Au	-
	AT2G38810	HTA8	85.294	3.69e-80	100	136	SD and LD		-
	AT3G54560	HTA11	85.294	3.69e-80	100	136	SD and LD		-
Gbar_A13G023010	AT1G18450	ARP4	76.417	0	100	441	LD [no data under SD]	Ve & Au	-
Gbar_A13G023030	AT5G06850	FTIP1	66.539	0	99	783	LD only	Ph	+
Gbar_A13G023210	AT2G13540	ABH1, CBP80	71.628	0	99	860	SD and LD	Fd & Ve & Au	-
Gbar_A13G023330	AT1G50700	CPK33	37.818	7.76e-49	49	275	LD [no data under SD]	Ph	+
Gbar_A13G023540	AT5G60410	SIZ1	65.079	0	99	882	SD and LD	Au	-
Gbar_A13G023550	AT5G60410	SIZ1	65.986	0	99	882	SD and LD	Au	-
Gbar_D01G000410	AT4G22140	EBS	68.421	4.51e-108	89	209	SD and LD	Ph & Au	-
	AT4G39100	SHL1, SHL	68.421	4.51e-108	89	209	SD and LD		-
Gbar_D01G000540	AT3G18990	VRN1	63.235	5.09e-149	99	340	SD and LD	Ve	+
Gbar_D01G001370	AT3G44680	HDA9	71.392	0	84	395	SD only	Au & Ve	-
	AT5G63110	HDA6, RTS1	71.392	0	84	395	SD and LD		+
Gbar_D01G007440	AT1G50700	CPK33	35.18	8.75e-52	64	361	LD [no data under SD]	Ph	+
Gbar_D01G008490	AT5G47640	NF-YB2, HAP3B	80.851	9.92e-54	57	94	LD only	Ho & Ph	+
Gbar_D01G013400	AT1G50700	CPK33	39.313	1.05e-48	47	262	LD [no data under SD]	Ph	+
	AT2G17290	CPK6	39.313	1.05e-48	47	262	LD [no data under SD]		+
Gbar_D01G015210	AT1G68050	FKF1, ADO3	79.35	0	84	523	SD only	Ph	+
	AT2G18915	LKP2	79.35	0	84	523	LD only		+
	AT5G57360	ZTL	79.35	0	84	523	SD only		-
Gbar_D01G015630	AT5G51820	PGM1	60.517	0	89	580	SD only	Su	+
Gbar_D01G015700	AT1G14920	GAI, RGA2	63.785	0	99	613	SD and LD (ox)	Ho & Ag & Ph	+
	AT2G01570	RGA1	63.785	0	99	613	SD only		-
	AT5G17490	RGL3	63.785	0	99	613	LD [no data under SD]		-
Gbar_D01G020820	AT3G11910	UBP13	85.612	0	100	1119	SD and LD	Au	-
	AT5G06600	UBP12	85.612	0	100	1119	SD and LD		-
Gbar_D01G022500	AT2G38880	NF-YB1, HAP3A	69.767	2.36e-59	79	129	LD only	Ho & Ph	-
Gbar_D01G022800	AT2G38810	HTA8	58.559	7.47e-35	80	111	SD and LD	Au	-
Gbar_D02G003550	AT1G08970	NF-YC9, HAP5C	65.044	4.61e-81	88	226	LD only	Ho & Ph	+
	AT1G54830	NF-YC3	65.044	4.61e-81	88	226	LD only		+
Gbar_D02G004460	AT1G04400	CRY2	59.449	0	74	508	LD only	Ph	+
Gbar_D02G005440	AT5G24860	FPF1	66.964	8.91e-44	98	112	SD and LD	Ho	+
Gbar_D02G006100	AT5G06170	SUC9	61.945	0	95	473	SD only	Su	-
Gbar_D02G006590	AT2G33810	SPL3	53.982	5.14e-28	31	113	SD and LD	Ho & Ag & Ph & Su	+
Gbar_D02G006960	AT1G50700	CPK33	34.916	1.88e-49	63	358	LD [no data under SD]	Ph	+
	AT2G17290	CPK6	34.916	1.88e-49	63	358	LD [no data under SD]		+
Gbar_D02G007090	AT5G06170	SUC9	65.458	0	95	469	SD only	Su	-
Gbar_D02G007270	AT1G22770	GI	75.874	0	99	1173	LD only	Ag & Ph & Su	+
Gbar_D02G010040	AT1G19330	AFR2	72.961	1.35e-114	96	233	SD and LD	Ph	-
	AT1G75060	AFR1	72.961	1.35e-114	96	233	SD and LD		-
Gbar_D02G012220	AT1G12910	LWD1, ATAN11	89.884	0	100	346	SD and LD	Ph	-
	AT3G26640	LWD2	89.884	0	100	346	SD and LD		-
Gbar_D02G012430	AT1G25540	PFT1, MED25	62.482	0	84	709	SD and LD	Ph	+
Gbar_D02G012440	AT1G25560	TEM1, EDF1	62.611	1.44e-135	91	337	LD [no data under SD]	At & Ho & Ph	-
	AT1G68840	TEM2, RAV2	62.611	1.44e-135	91	337	LD [no data under SD]		-
Gbar_D02G012960	AT5G23730	RUP2, EFO2	33.934	1.83e-52	45	333	SD only	Ph	+
Gbar_D02G014020	AT1G69120	AP1	36.574	6.95e-33	98	216	None	At & Ag & Ph & Su & Fd & Ve	0
	AT5G60910	FUL, AGL8	36.574	6.95e-33	98	216	SD and LD		+
Gbar_D02G018970	AT1G28520	VOZ1	61.772	9.54e-177	88	429	LD only	Ph	+
Gbar_D02G019060	AT5G44200	CBP20	78.988	8.83e-134	100	257	LD [no data under SD]	Fd & Ve & Au	-
Gbar_D02G019580	AT4G28190	ULT1	64.528	2.04e-126	99	265	SD only	Fd	+
Gbar_D02G020600	AT5G63110	HDA6, RTS1	29.966	2.92e-24	44	297	SD and LD	Ve & Au	+
Gbar_D02G020780	AT2G17290	CPK6	40.23	1.18e-48	47	261	LD [no data under SD]	Ph	+
Gbar_D02G021630	AT2G22630	AGL17	35.021	1.05e-37	98	237	SD only	Ph & Au	+
	AT3G57230	AGL16	35.021	1.05e-37	98	237	LD only		-
Gbar_D02G023030	AT3G18990	VRN1	64.412	1.51e-153	99	340	SD and LD	Ve	+
Gbar_D03G003900	AT2G22370	MED18	83.871	4.38e-135	99	217	SD and LD	Au	+
Gbar_D03G005790	AT1G79730	ELF7	70.737	0	79	475	SD and LD	Ve & Au	-
Gbar_D03G006450	AT1G52740	HTA9	86.029	6.14e-73	100	136	SD and LD	Au	-
	AT2G38810	HTA8	86.029	6.14e-73	100	136	SD and LD		-
	AT3G54560	HTA11	86.029	6.14e-73	100	136	SD and LD		-
Gbar_D03G008180	AT1G50700	CPK33	37.546	1.47e-45	49	269	LD [no data under SD]	Ph	+
	AT2G17290	CPK6	37.546	1.47e-45	49	269	LD [no data under SD]		+
Gbar_D03G010100	AT5G61060	HDA5	63.704	0	99	675	SD and LD	Ve & Au	+
Gbar_D03G010260	AT1G69120	AP1	40.588	2.9e-31	75	170	None	At & Ag & Ph & Su & Fd & Ve	0
	AT5G60910	FUL, AGL8	40.588	2.9e-31	75	170	SD and LD		+
Gbar_D03G010940	AT5G63110	HDA6, RTS1	81.136	0	93	440	SD and LD	Ve & Au	+
Gbar_D03G011100	AT5G51230	EMF2, CYR1	64.506	0	99	648	SD and LD	Fd & Ve & Au	-
Gbar_D03G013350	AT2G28830	PUB12	67.885	0	88	520	LD [no data under SD]	Au	+
	AT3G46510	PUB13	67.885	0	88	520	LD only		+
Gbar_D03G015180	AT5G37055	SEF, SWC6	74.138	2.5e-89	100	174	SD and LD	Ve & Au	-
Gbar_D03G016500	AT2G45660	SOC1, AGL20	41.86	1.8e-30	77	172	SD and LD	At & Ho & Ag & Ph & Su & Fd & Ve	+
Gbar_D03G016830	AT2G45430	#N/A	64.557	1.27e-69	75	237	SD and LD	Au	-
Gbar_D03G017560	AT2G44680	CKB4	70.648	1.45e-146	100	293	SD only	Ph	+
	AT3G60250	CKB3	70.648	1.45e-146	100	293	SD and LD		+
Gbar_D04G004310	AT1G50700	CPK33	35.359	1.89e-55	64	362	LD [no data under SD]	Ph	+
	AT2G17290	CPK6	35.359	1.89e-55	64	362	LD [no data under SD]		+
Gbar_D04G010060	AT3G11910	UBP13	86.685	0	100	1119	SD and LD	Au	-
	AT5G06600	UBP12	86.685	0	100	1119	SD and LD		-
Gbar_D04G010090	AT1G50700	CPK33	41.221	1.55e-54	47	262	LD [no data under SD]	Ph	+
	AT2G17290	CPK6	41.221	1.55e-54	47	262	LD [no data under SD]		+
Gbar_D04G010160	AT1G50700	CPK33	39.695	1.22e-50	47	262	LD [no data under SD]	Ph	+
	AT2G17290	CPK6	39.695	1.22e-50	47	262	LD [no data under SD]		+
Gbar_D04G010920	AT1G65480	FT	71.069	4.48e-83	91	159	SD and LD	At & Ho & Ag & Ph & Su & Fd & Ve &Au	+
	AT2G27550	ATC	71.069	4.48e-83	91	159	SD and LD		-
	AT5G03840	TFL1	71.069	4.48e-83	91	159	SD and LD		-
	AT5G62040	BFT	71.069	4.48e-83	91	159	LD only		-
Gbar_D04G013250	AT2G37630	AS1	69.041	4.59e-173	99	365	SD only	Ho & Ph	+
Gbar_D04G016440	AT4G10180	DET1, FUS2	66.972	0	100	545	SD only	Au	-
Gbar_D04G016620	AT1G50700	CPK33	39.231	4.29e-47	47	260	LD [no data under SD]	Ph	+
	AT2G17290	CPK6	39.231	4.29e-47	47	260	LD [no data under SD]		+
Gbar_D04G017710	AT3G18990	VRN1	60.79	4.6e-133	94	329	SD and LD	Ve	+
Gbar_D04G020110	AT5G51820	PGM1	60.862	0	89	580	SD only	Su	+
Gbar_D04G020510	AT1G69120	AP1	38.983	1.18e-31	80	177	None	At & Ag & Ph & Su & Fd & Ve	0
	AT5G60910	FUL, AGL8	38.983	1.18e-31	80	177	SD and LD		+
Gbar_D04G020710	AT1G26830	CUL3A	86.202	0	100	732	LD [no data under SD]	Ve	+
Gbar_D05G000430	AT1G68050	FKF1, ADO3	67.563	0	93	595	SD only	Ph	+
	AT2G18915	LKP2	67.563	0	93	595	LD only		+
	AT5G57360	ZTL	67.563	0	93	595	SD only		-
Gbar_D05G002010	AT1G04870	ATPRMT10	68.378	0	97	370	SD and LD	Au	+
Gbar_D05G003050	AT2G19520	FVE, MSI4	86.51	0	90	467	SD and LD	At & Ve & Au	+
Gbar_D05G003690	AT3G43190	SUS4	85.75	0	99	807	SD and LD	Su	+
Gbar_D05G007640	AT1G50700	CPK33	38.662	6.93e-50	49	269	LD [no data under SD]	Ph	+
Gbar_D05G007940	AT3G11910	UBP13	83.378	0	100	1119	SD and LD	Au	-
	AT5G06600	UBP12	83.378	0	100	1119	SD and LD		-
Gbar_D05G008520	AT1G08260	ESD7, TIL1, ABO4	70.607	0	99	2208	SD and LD	Au	-
Gbar_D05G009740	AT2G28830	PUB12	70.163	0	94	553	LD [no data under SD]	Au	+
	AT3G46510	PUB13	70.163	0	94	553	LD only		+
Gbar_D05G012350	AT1G15750	TPL	86.643	0	100	1138	LD [no data under SD]	Ag & Ph & Fd	-
Gbar_D05G012460	AT1G80070	PRP8, SUS2, EMB33	95.578	0	99	2352	LD [no data under SD]	Au	+
Gbar_D05G012620	AT1G52740	HTA9	86.029	1.04e-72	100	136	SD and LD	Au	-
	AT2G38810	HTA8	86.029	1.04e-72	100	136	SD and LD		-
	AT3G54560	HTA11	86.029	1.04e-72	100	136	SD and LD		-
Gbar_D05G013440	AT4G29130	HXK1, GIN2	73.279	0	99	494	SD only	Ag & Su	+
Gbar_D05G015550	AT1G78580	TPS1	76.793	0	99	948	SD and LD	Ag & Su	+
Gbar_D05G016160	AT1G28520	VOZ1	72.617	0	99	493	LD only	Ph	+
Gbar_D05G017240	AT4G21200	GA2ox8	27.063	3.96e-29	87	303	SD and LD	Ho & Ph	-
Gbar_D05G017690	AT4G22140	EBS	86.239	7.37e-143	93	218	SD and LD	Ph & Au	-
	AT4G39100	SHL1, SHL	86.239	7.37e-143	93	218	SD and LD		-
Gbar_D05G018450	AT1G62830	LDL1	57.567	0	79	707	SD [no data under LD]	Ph & Au	+
Gbar_D05G018720	AT1G50700	CPK33	34.648	5.36e-51	63	355	LD [no data under SD]	Ph	+
Gbar_D05G020090	AT1G19330	AFR2	72.936	9.52e-111	90	218	SD and LD	Ph	-
	AT1G75060	AFR1	72.936	9.52e-111	90	218	SD and LD		-
Gbar_D05G022160	AT2G22630	AGL17	37.173	5.35e-36	87	191	SD only	Ph & Au	+
	AT3G57230	AGL16	37.173	5.35e-36	87	191	LD only		-
Gbar_D05G022480	AT4G24620	PGI1	86.588	0	83	507	SD only	Su	+
Gbar_D05G023020	AT4G08920	CRY1	77.874	0	100	696	LD only	Ph	+
Gbar_D05G023550	AT5G09740	HAM2, HAG5, HAC11	85.65	0	100	446	SD and LD	Au	-
	AT5G64610	HAM1	85.65	0	100	446	SD and LD		-
Gbar_D05G024910	AT1G22770	GI	77.408	0	99	1173	LD only	Ag & Ph & Su	+
Gbar_D05G025350	AT5G06170	SUC9	67.21	0	95	491	SD only	Su	-
Gbar_D05G027000	AT4G08920	CRY1	80.265	0	98	679	LD only	Ph	+
Gbar_D05G027970	AT1G50700	CPK33	33.333	3.5e-51	66	384	LD [no data under SD]	Ph	+
	AT2G17290	CPK6	33.333	3.5e-51	66	384	LD [no data under SD]		+
Gbar_D05G029160	AT3G44110	ATJ3	82.464	0	100	422	SD and LD	Au	+
Gbar_D05G029870	AT3G10390	FLD, RSI1	71.122	0	93	838	SD and LD	Ve & Au	+
Gbar_D05G031250	AT1G26830	CUL3A	83.06	0	100	732	LD [no data under SD]	Ve	+
Gbar_D05G034600	AT1G78580	TPS1	80.085	0	99	944	SD and LD	Ag & Su	+
Gbar_D05G037850	AT1G52740	HTA9	62.037	3.3e-37	79	108	SD and LD	Au	-
	AT3G54560	HTA11	62.037	3.3e-37	79	108	SD and LD		-
Gbar_D05G038270	AT1G50700	CPK33	35.165	5.9e-50	64	364	LD [no data under SD]	Ph	+
	AT2G17290	CPK6	35.165	5.9e-50	64	364	LD [no data under SD]		+
Gbar_D06G001080	AT1G19330	AFR2	71.674	2.66e-115	96	233	SD and LD	Ph	-
	AT1G75060	AFR1	71.674	2.66e-115	96	233	SD and LD		-
Gbar_D06G003090	AT2G22630	AGL17	38.22	2.75e-37	87	191	SD only	Ph & Au	+
	AT3G57230	AGL16	38.22	2.75e-37	87	191	LD only		-
Gbar_D06G003330	AT4G24620	PGI1	86.391	0	83	507	SD only	Su	+
Gbar_D06G004320	AT5G09740	HAM2, HAG5, HAC11	84.753	0	100	446	SD and LD	Au	-
	AT5G64610	HAM1	84.753	0	100	446	SD and LD		-
Gbar_D06G005720	AT1G15750	TPL	73.357	0	100	1141	LD [no data under SD]	Ag & Ph & Fd	-
Gbar_D06G005730	AT3G33520	ARP6, SUF3, ESD1	72.685	0	100	432	SD and LD	At & Ve & Au	-
Gbar_D06G007260	AT4G29130	HXK1, GIN2	79.229	0	94	467	SD only	Ag & Su	+
Gbar_D06G007830	AT2G19520	FVE, MSI4	87.284	0	90	464	SD and LD	At & Ve & Au	+
Gbar_D06G008160	AT4G29830	VIP3, SKI8	29.644	3.88e-27	75	253	SD and LD	Ve & Au	-
Gbar_D06G008700	AT3G43190	SUS4	74.495	0	98	792	SD and LD	Su	+
Gbar_D06G008740	AT3G43190	SUS4	86.194	0	99	804	SD and LD	Su	+
Gbar_D06G011770	AT5G24860	FPF1	66.667	3.06e-46	98	108	SD and LD	Ho	+
Gbar_D06G012210	AT5G06850	FTIP1	66.794	0	99	783	LD only	Ph	+
Gbar_D06G012250	AT3G20810	JMJ30	66.486	1.63e-177	85	370	SD and LD	At & Au & Ph	-
Gbar_D06G012440	AT1G76710	SDG26, ASHH1	36.86	8.31e-52	15	293	SD and LD	Au	+
Gbar_D06G014560	AT1G28520	VOZ1	67.14	0	99	493	LD only	Ph	+
Gbar_D06G015470	AT1G30040	GA2ox2	55.589	2.93e-131	98	331	SD and LD	Ho & Ph	-
Gbar_D06G015490	AT5G46210	CUL4	40.731	0	99	739	SD only	Ph & Au	-
Gbar_D06G016970	AT4G22140	EBS	81.081	2.75e-131	93	222	SD and LD	Ph & Au	-
	AT4G39100	SHL1, SHL	81.081	2.75e-131	93	222	SD and LD		-
Gbar_D06G019060	AT3G10390	FLD, RSI1	78.571	0	85	756	SD and LD	Ve & Au	+
Gbar_D06G019300	AT3G44110	ATJ3	81.991	0	100	422	SD and LD	Au	+
Gbar_D06G019380	AT1G17760	CSTF77	65.405	0	99	766	LD [no data under SD]	Ve & Au	+
Gbar_D06G020400	AT2G44150	SDG7, ASSH3	39.352	3.31e-39	12	216	SD [no data under LD]	Ve	-
Gbar_D06G020720	AT1G15750	TPL	85.013	0	100	1141	LD [no data under SD]	Ag & Ph & Fd	-
Gbar_D06G021250	AT2G19520	FVE, MSI4	77.657	0	88	461	SD and LD	At & Ve & Au	+
Gbar_D06G021860	AT5G46210	CUL4	39.513	1.42e-175	99	739	SD only	Ph & Au	-
Gbar_D06G021870	AT1G30040	GA2ox2	59.236	5.99e-137	95	314	SD and LD	Ho & Ph	-
	AT2G34555	GA2ox3	59.236	5.99e-137	95	314	SD and LD		-
Gbar_D06G022790	AT1G50700	CPK33	32.687	1.5e-49	64	361	LD [no data under SD]	Ph	+
Gbar_D06G023550	AT1G50700	CPK33	35.694	3.41e-53	63	353	LD [no data under SD]	Ph	+
	AT2G17290	CPK6	35.694	3.41e-53	63	353	LD [no data under SD]		+
Gbar_D07G000110	AT4G31120	SKB1, PRMT5	77.231	0	100	650	SD and LD	Au	+
Gbar_D07G001450	AT4G29830	VIP3, SKI8	28.571	2.89e-25	75	252	SD and LD	Ve & Au	-
Gbar_D07G001570	AT2G06210	ELF8, VIP6	75.115	0	99	1089	SD and LD	Ve & Au	-
Gbar_D07G001820	AT3G43190	SUS4	77.875	0	98	800	SD and LD	Su	+
Gbar_D07G004230	AT3G33520	ARP6, SUF3, ESD1	73.103	0	99	435	SD and LD	At & Ve & Au	-
Gbar_D07G004640	AT4G25420	GA20ox1	29.721	3.71e-39	92	323	SD and LD	Ho & Ph	+
	AT5G07200	GA20OX3	29.721	3.71e-39	92	323	SD and LD		+
	AT5G51810	GA20ox2	29.721	3.71e-39	92	323	SD only		+
Gbar_D07G005070	AT5G51230	EMF2, CYR1	63.665	0	99	644	SD and LD	Fd & Ve & Au	-
Gbar_D07G005340	AT5G61850	LFY	67.419	1.45e-157	92	399	SD and LD	At & Ho & Ag & Ph & Su & Fd & Ve	+
Gbar_D07G005770	AT5G63470	NF-YC4	63.253	1.33e-63	73	166	LD only	Ph	+
Gbar_D07G007490	AT5G60910	FUL, AGL8	41.071	3.19e-31	76	168	SD and LD	At & Ag & Ph & Su & Fd & Ve	+
Gbar_D07G008760	AT3G02885	GASA5	62.887	4.49e-30	100	97	SD and LD	Ho	-
Gbar_D07G008800	AT1G14920	GAI, RGA2	62.613	0	99	551	SD and LD (ox)	Ho & Ag & Ph	+
	AT1G66350	RGL1	62.613	0	99	551	LD [no data under SD]		-
	AT2G01570	RGA1	62.613	0	99	551	SD only		-
	AT3G03450	RGL2	62.613	0	99	551	LD [no data under SD]		-
	AT5G17490	RGL3	62.613	0	99	551	LD [no data under SD]		-
Gbar_D07G010650	AT2G28830	PUB12	64.154	0	97	597	LD [no data under SD]	Au	+
	AT3G46510	PUB13	64.154	0	97	597	LD only		+
Gbar_D07G011870	AT2G27550	ATC	76.571	6.79e-101	100	175	SD and LD	Ph & Fd & Au	-
	AT5G03840	TFL1	76.571	6.79e-101	100	175	SD and LD		-
	AT5G62040	BFT	76.571	6.79e-101	100	175	LD only		-
Gbar_D07G012290	AT3G44110	ATJ3	83.571	0	100	420	SD and LD	Au	+
Gbar_D07G012370	AT3G11910	UBP13	84.192	0	99	1107	SD and LD	Au	-
	AT5G06600	UBP12	84.192	0	99	1107	SD and LD		-
Gbar_D07G013150	AT1G50700	CPK33	39.033	5.27e-52	49	269	LD [no data under SD]	Ph	+
	AT2G17290	CPK6	39.033	5.27e-52	49	269	LD [no data under SD]		+
Gbar_D07G014160	AT1G02400	GA2ox6	46.278	1.53e-89	92	309	SD and LD	Ho & Ph	-
Gbar_D07G014580	AT1G01040	DCL1	75.931	0	99	1961	SD and LD	Au	+
Gbar_D07G015500	AT2G46020	BRM, CHR2	66.459	0	99	2248	SD and LD	Au	-
Gbar_D07G015890	AT4G25420	GA20ox1	32.063	5.4e-39	91	315	SD and LD	Ho & Ph	+
Gbar_D07G015940	AT2G45430	#N/A	59.877	3.23e-106	100	324	SD and LD	Au	-
Gbar_D07G017910	AT5G48300	ADG1, APS1	82.759	0	100	522	SD and LD	Su	+
Gbar_D07G020380	AT4G22140	EBS	79.263	1.36e-130	93	217	SD and LD	Ph & Au	-
	AT4G39100	SHL1, SHL	79.263	1.36e-130	93	217	SD and LD		-
Gbar_D07G021030	AT4G14540	NF-YB3, HAP3C	79.412	1.91e-56	62	102	LD only	Ho & Ph	+
Gbar_D07G021300	AT5G48300	ADG1, APS1	90.408	0	94	490	SD and LD	Su	+
Gbar_D07G022690	AT3G01090	AKIN10, SNRK1.1	84.466	0	96	515	LD [no data under SD]	Su	-
Gbar_D07G022800	AT1G52740	HTA9	89.855	5.49e-78	100	138	SD and LD	Au	-
	AT2G38810	HTA8	89.855	5.49e-78	100	138	SD and LD		-
	AT3G54560	HTA11	89.855	5.49e-78	100	138	SD and LD		-
Gbar_D07G024960	AT5G14170	BAF60, CHC1	75.97	0	99	541	LD only	Au	+
Gbar_D08G000370	AT3G54560	HTA11	59.459	1.45e-35	80	111	SD and LD	Au	-
Gbar_D08G001410	AT1G50700	CPK33	40.149	9.96e-53	49	269	LD [no data under SD]	Ph	+
Gbar_D08G002510	AT1G68050	FKF1, ADO3	68.542	0	76	480	SD only	Ph	+
	AT2G18915	LKP2	68.542	0	76	480	LD only		+
Gbar_D08G002630	AT1G52740	HTA9	61.818	9.85e-38	80	110	SD and LD	Au	-
	AT2G38810	HTA8	61.818	9.85e-38	80	110	SD and LD		-
	AT3G54560	HTA11	61.818	9.85e-38	80	110	SD and LD		-
Gbar_D08G003520	AT2G44680	CKB4	69.728	2.87e-142	100	294	SD only	Ph	+
	AT3G60250	CKB3	69.728	2.87e-142	100	294	SD and LD		+
Gbar_D08G003930	AT2G46260	LRB1	77.798	0	98	554	SD and LD	Ve	+
	AT3G61600	LRB2, POB1	77.798	0	98	554	SD and LD		+
Gbar_D08G005050	AT2G38810	HTA8	60.748	4.36e-37	78	107	SD and LD	Au	-
	AT3G54560	HTA11	60.748	4.36e-37	78	107	SD and LD		-
Gbar_D08G005160	AT3G49660	WDR5A	60.538	1.76e-94	70	223	LD [no data under SD]	Ve	-
Gbar_D08G007970	AT1G52740	HTA9	57.522	1.29e-38	82	113	SD and LD	Au	-
Gbar_D08G008830	AT1G55250	HUB2	33.893	6e-150	99	894	SD and LD	Ve & Au	-
Gbar_D08G011460	AT2G27550	ATC	65.714	4.32e-84	100	175	SD and LD	Ph & Fd & Au	-
	AT5G03840	TFL1	65.714	4.32e-84	100	175	SD and LD		-
	AT5G62040	BFT	65.714	4.32e-84	100	175	LD only		-
Gbar_D08G013720	AT3G43190	SUS4	69.051	0	100	811	SD and LD	Su	+
Gbar_D08G015050	AT2G45650	AGL6	38.356	7.45e-35	98	219	SD and LD	Au	+
Gbar_D08G015280	AT5G06850	FTIP1	60.129	0	78	622	LD only	Ph	+
Gbar_D08G015540	AT2G45430	#N/A	64.198	1.29e-96	100	324	SD and LD	Au	-
Gbar_D08G016160	AT2G44680	CKB4	66.942	4.27e-108	83	242	SD only	Ph	+
	AT3G60250	CKB3	66.942	4.27e-108	83	242	SD and LD		+
Gbar_D08G016770	AT5G06850	FTIP1	73.511	0	99	789	LD only	Ph	+
Gbar_D08G016910	AT5G64960	CDKC;2	29.474	7.79e-26	44	285	LD [no data under SD]	Ve & Au	+
Gbar_D08G018400	AT2G44680	CKB4	69.863	7.23e-145	100	292	SD only	Ph	+
	AT3G60250	CKB3	69.863	7.23e-145	100	292	SD and LD		+
Gbar_D08G020460	AT5G06850	FTIP1	65.789	0	95	760	LD only	Ph	+
Gbar_D08G020770	AT3G05120	GID1A	70.725	0	99	345	SD and LD	Ho & Ag & Ph	+
	AT3G63010	GID1B	70.725	0	99	345	SD and LD		+
	AT5G27320	GID1C	70.725	0	99	345	SD and LD		+
Gbar_D08G021140	AT1G52740	HTA9	92.647	1.3e-81	100	136	SD and LD	Au	-
	AT2G38810	HTA8	92.647	1.3e-81	100	136	SD and LD		-
	AT3G54560	HTA11	92.647	1.3e-81	100	136	SD and LD		-
Gbar_D08G023020	AT1G15750	TPL	66.559	0	54	619	LD [no data under SD]	Ag & Ph & Fd	-
Gbar_D08G023370	AT1G08970	NF-YC9, HAP5C	58.468	4.76e-81	98	248	LD only	Ho & Ph	+
Gbar_D08G023540	AT3G05120	GID1A	81.159	0	100	345	SD and LD	Ho & Ag & Ph	+
	AT3G63010	GID1B	81.159	0	100	345	SD and LD		+
	AT5G27320	GID1C	81.159	0	100	345	SD and LD		+
Gbar_D08G023550	AT1G52740	HTA9	60.952	9.95e-37	76	105	SD and LD	Au	-
	AT2G38810	HTA8	60.952	9.95e-37	76	105	SD and LD		-
	AT3G54560	HTA11	60.952	9.95e-37	76	105	SD and LD		-
Gbar_D08G023610	AT3G04030	MYR2	52.885	9.08e-58	54	208	SD and LD	Ph	-
Gbar_D08G024300	AT1G14400	UBC1	95.395	4.76e-109	100	152	SD and LD	Ve & Au	-
	AT2G02760	UBC2	95.395	4.76e-109	100	152	SD and LD		-
Gbar_D08G024930	AT1G15750	TPL	68.494	0	94	1076	LD [no data under SD]	Ag & Ph & Fd	-
Gbar_D08G025410	AT3G12810	PIE1	39.297	2.28e-64	14	313	SD and LD	Ve & Au	-
Gbar_D08G025450	AT1G65480	FT	56.805	5.35e-66	97	169	SD and LD	At & Ho & Ag & Ph & Su & Fd & Ve &Au	+
	AT4G20370	TSF	56.805	5.35e-66	97	169	LD only		+
	AT5G03840	TFL1	56.805	5.35e-66	97	169	SD and LD		-
	AT5G62040	BFT	56.805	5.35e-66	97	169	LD only		-
Gbar_D08G025470	AT1G55325	MED13, GCT, MAB2	63.249	0	95	1970	LD only	Au	+
Gbar_D09G001290	AT3G01090	AKIN10, SNRK1.1	83.431	0	96	513	LD [no data under SD]	Su	-
Gbar_D09G001880	AT1G26830	CUL3A	78.718	0	100	733	LD [no data under SD]	Ve	+
Gbar_D09G002310	AT3G28730	SSRP1, HMG, NFD	74.884	0	99	645	SD and LD	Ve & Au	-
Gbar_D09G003920	AT5G14170	BAF60, CHC1	77.467	0	99	537	LD only	Au	+
Gbar_D09G004810	AT4G25420	GA20ox1	29.721	3.87e-39	92	323	SD and LD	Ho & Ph	+
	AT5G07200	GA20OX3	29.721	3.87e-39	92	323	SD and LD		+
	AT5G51810	GA20ox2	29.721	3.87e-39	92	323	SD only		+
Gbar_D09G006870	AT5G49020	PRMT4A	37.73	1.75e-54	82	326	SD and LD	Au	+
Gbar_D09G007010	AT1G15750	TPL	63.172	0	98	1135	LD [no data under SD]	Ag & Ph & Fd	-
Gbar_D09G007530	AT4G22140	EBS	83.721	6.7e-136	91	215	SD and LD	Ph & Au	-
	AT4G39100	SHL1, SHL	83.721	6.7e-136	91	215	SD and LD		-
Gbar_D09G008430	AT1G30040	GA2ox2	49.405	3.15e-114	98	336	SD and LD	Ho & Ph	-
Gbar_D09G008560	AT1G78580	TPS1	67.058	0	99	938	SD and LD	Ag & Su	+
Gbar_D09G008580	AT1G78580	TPS1	72.234	0	99	940	SD and LD	Ag & Su	+
Gbar_D09G008760	AT4G29130	HXK1, GIN2	72.881	0	95	472	SD only	Ag & Su	+
Gbar_D09G008770	AT1G79730	ELF7	71.67	0	78	473	SD and LD	Ve & Au	-
Gbar_D09G009130	AT1G52740	HTA9	86.029	1.46e-72	100	136	SD and LD	Au	-
	AT2G38810	HTA8	86.029	1.46e-72	100	136	SD and LD		-
	AT3G54560	HTA11	86.029	1.46e-72	100	136	SD and LD		-
Gbar_D09G010170	AT3G44680	HDA9	55.66	7.62e-171	88	424	SD only	Au	-
Gbar_D09G010880	AT3G44110	ATJ3	84.798	0	100	421	SD and LD	Au	+
Gbar_D09G011500	AT3G45880	JMJ32, JMJD5	68.519	1.3e-154	93	324	SD and LD	Au	-
Gbar_D09G011690	AT1G50700	CPK33	39.033	8.23e-50	49	269	LD [no data under SD]	Ph	+
Gbar_D09G012760	AT3G57300	INO80	36.592	6.35e-65	16	358	SD and LD	Au & Ve	+
Gbar_D09G013340	AT5G06850	FTIP1	83.627	0	100	794	LD only	Ph	+
Gbar_D09G013360	AT5G06850	FTIP1	68.28	0	99	785	LD only	Ph	+
Gbar_D09G014040	AT2G17290	CPK6	40.304	1.99e-52	48	263	LD [no data under SD]	Ph	+
Gbar_D09G014830	AT2G27550	ATC	70.286	4.31e-87	100	175	SD and LD	Ph & Fd & Au	-
	AT5G03840	TFL1	70.286	4.31e-87	100	175	SD and LD		-
	AT5G62040	BFT	70.286	4.31e-87	100	175	LD only		-
Gbar_D09G018300	AT5G23730	RUP2, EFO2	33.837	6.52e-59	45	331	SD only	Ph	+
Gbar_D09G018410	AT1G57820	VIM1, ORTH2	72.222	0	93	612	SD and LD	Au	-
	AT1G66050	VIM2	72.222	0	93	612	LD [no data under SD]		-
	AT5G39550	VIM3, ORTH1	72.222	0	93	612	LD [no data under SD]		-
Gbar_D09G018790	AT4G25420	GA20ox1	29.721	2.12e-39	92	323	SD and LD	Ho & Ph	+
	AT5G07200	GA20OX3	29.721	2.12e-39	92	323	SD and LD		+
	AT5G51810	GA20ox2	29.721	2.12e-39	92	323	SD only		+
Gbar_D09G020030	AT4G23100	CAD2, RML1, GSH1	81.285	0	100	529	LD [no data under SD]	Au	+
Gbar_D09G021960	AT1G06040	STO	61.694	9.47e-98	100	248	SD only	Ph	+
Gbar_D09G024310	AT1G04400	CRY2	58.135	0	80	547	LD only	Ph	+
Gbar_D09G025210	AT5G49020	PRMT4A	36.991	1.25e-51	82	319	SD and LD	Au	+
Gbar_D09G025290	AT5G24860	FPF1	62.609	8.91e-45	98	115	SD and LD	Ho	+
Gbar_D10G000540	AT4G20400	JMJ14, PKDM7B, JMJ4	32.184	1.15e-48	32	435	SD and LD	Ph & Au	-
Gbar_D10G001090	AT2G32950	COP1	70.312	0	94	640	SD and LD	Ph	-
Gbar_D10G001350	AT1G50700	CPK33	37.546	2.51e-49	49	269	LD [no data under SD]	Ph	+
Gbar_D10G002510	AT1G61040	VIP5	70.015	0	100	667	SD and LD	Ve & Au	-
Gbar_D10G002540	AT4G04920	MED16, SFR6	76.168	0	98	1263	LD [no data under SD]	Au	+
Gbar_D10G002860	AT2G33810	SPL3	63.529	9.85e-30	24	85	SD and LD	Ho & Ag & Ph & Su	+
Gbar_D10G004030	AT2G18790	PHYB	49.731	0	99	1116	SD and LD	Ph	-
	AT4G16250	PHYD	49.731	0	99	1116	LD [no data under SD]		-
	AT4G18130	PHYE	49.731	0	99	1116	SD only		-
Gbar_D10G004310	AT1G30040	GA2ox2	59.615	5.27e-136	95	312	SD and LD	Ho & Ph	-
	AT1G78440	GA2ox1	59.615	5.27e-136	95	312	SD and LD		-
Gbar_D10G004420	AT5G46210	CUL4	40.054	7.41e-179	99	739	SD only	Ph & Au	-
Gbar_D10G006820	AT4G29130	HXK1, GIN2	71.795	0	94	468	SD only	Ag & Su	+
Gbar_D10G007440	AT1G15550	GA3OX1	28.803	1.22e-41	91	309	LD [no data under SD]	Ho & Ph	+
Gbar_D10G008010	AT1G80070	PRP8, SUS2, EMB33	95.597	0	100	2362	LD [no data under SD]	Au	+
Gbar_D10G008600	AT5G14170	BAF60, CHC1	73.455	0	99	550	LD only	Au	+
Gbar_D10G010010	AT2G23380	CLF, SDG1	35.065	4.93e-22	11	154	SD and LD	Ph & Ve & Au & Fd	-
Gbar_D10G013440	AT1G05830	ATX2	42.786	1.37e-38	14	201	SD and LD	Ph & Ve & Au & Fd	-
	AT2G31650	ATX1, SDG27	42.786	1.37e-38	14	201	SD and LD		-
Gbar_D10G014550	AT1G12910	LWD1, ATAN11	92.486	0	100	346	SD and LD	Ph	-
	AT3G26640	LWD2	92.486	0	100	346	SD and LD		-
Gbar_D10G017730	AT5G24860	FPF1	61.947	1.03e-44	98	113	SD and LD	Ho	+
Gbar_D10G017810	AT5G49020	PRMT4A	36.047	3.03e-52	86	344	SD and LD	Au	+
Gbar_D10G018160	AT1G15750	TPL	62.195	0	100	1148	LD [no data under SD]	Ag & Ph & Fd	-
Gbar_D10G018620	AT2G18790	PHYB	53.97	0	99	1121	SD and LD	Ph	-
	AT4G16250	PHYD	53.97	0	99	1121	LD [no data under SD]		-
Gbar_D10G019100	AT1G52740	HTA9	90.099	1.71e-62	74	101	SD and LD	Au	-
Gbar_D10G019900	AT5G59560	SRR1	59.643	3.84e-117	97	280	SD and LD	Ph	-
Gbar_D10G019910	AT5G13480	FY	67.341	0	96	692	SD and LD	Ve & Au	+
Gbar_D10G021180	AT3G11910	UBP13	83.871	0	100	1116	SD and LD	Au	-
	AT5G06600	UBP12	83.871	0	100	1116	SD and LD		-
Gbar_D10G021320	AT1G50700	CPK33	39.298	8.9e-52	51	285	LD [no data under SD]	Ph	+
	AT2G17290	CPK6	39.298	8.9e-52	51	285	LD [no data under SD]		+
Gbar_D10G022630	AT2G38880	NF-YB1, HAP3A	66.667	1.59e-64	93	159	LD only	At & Ho & Ph	-
	AT2G40080	ELF4	61.765	8.55e-37	92	102	SD and LD		-
Gbar_D10G026240	AT2G40080	ELF4	60.44	3.92e-34	82	91	SD and LD	At & Ph	-
Gbar_D11G000360	AT1G57820	VIM1, ORTH2	73.199	0	92	597	SD and LD	Au	-
	AT1G66050	VIM2	73.199	0	92	597	LD [no data under SD]		-
	AT5G39550	VIM3, ORTH1	73.199	0	92	597	LD [no data under SD]		-
Gbar_D11G000950	AT2G27550	ATC	65.714	1.43e-84	100	175	SD and LD	Ph & Fd & Au	-
	AT5G03840	TFL1	65.714	1.43e-84	100	175	SD and LD		-
	AT5G62040	BFT	65.714	1.43e-84	100	175	LD only		-
Gbar_D11G002300	AT1G50700	CPK33	39.63	1.84e-49	49	270	LD [no data under SD]	Ph	+
Gbar_D11G002310	AT2G46260	LRB1	68.246	0	99	570	SD and LD	Ve	+
	AT3G61600	LRB2, POB1	68.246	0	99	570	SD and LD		+
Gbar_D11G002850	AT2G44680	CKB4	68.259	2.04e-142	100	293	SD only	Ph	+
	AT3G60250	CKB3	68.259	2.04e-142	100	293	SD and LD		+
Gbar_D11G004630	AT5G45600	YAF9A, TAF14B, GAS41	64.231	1.22e-126	96	260	SD and LD	Ve & Au	-
Gbar_D11G005330	AT4G37280	MRG1	74.766	2.02e-169	100	321	LD only	Ph & Au	+
Gbar_D11G005550	AT2G22630	AGL17	40.196	1.25e-39	91	204	SD only	Ph & Au	+
	AT3G57230	AGL16	40.196	1.25e-39	91	204	LD only		-
Gbar_D11G007550	AT3G28730	SSRP1, HMG, NFD	73.538	0	99	650	SD and LD	Ve & Au	-
Gbar_D11G007720	AT3G01090	AKIN10, SNRK1.1	71.899	0	96	516	LD [no data under SD]	Su	-
Gbar_D11G008190	AT2G44680	CKB4	70.635	6.07e-118	85	252	SD only	Ph	+
	AT3G60250	CKB3	70.635	6.07e-118	85	252	SD and LD		+
Gbar_D11G008390	AT3G44110	ATJ3	74.239	0	100	427	SD and LD	Au	+
Gbar_D11G008930	AT2G45430	#N/A	62.662	3.32e-89	97	308	SD and LD	Au	-
Gbar_D11G009120	AT2G45650	AGL6	40.991	5.04e-39	98	222	SD and LD	Au	+
Gbar_D11G009130	AT2G45660	SOC1, AGL20	45.223	7.09e-33	71	157	SD and LD	At & Ho & Ag & Ph & Su & Fd & Ve	+
Gbar_D11G009640	AT5G06850	FTIP1	60.238	0	95	757	LD only	Ph	+
Gbar_D11G009910	AT2G46020	BRM, CHR2	67.683	0	99	2262	SD and LD	Au	-
Gbar_D11G010260	AT2G46260	LRB1	82.914	0	99	556	SD and LD	Ve	+
	AT3G61600	LRB2, POB1	82.914	0	99	556	SD and LD		+
Gbar_D11G011000	AT4G00830	LIF2	69.86	0	86	428	SD and LD	Ve & Au	-
Gbar_D11G012990	AT3G05120	GID1A	71.965	0	100	346	SD and LD	Ho & Ag & Ph	+
	AT3G63010	GID1B	71.965	0	100	346	SD and LD		+
	AT5G27320	GID1C	71.965	0	100	346	SD and LD		+
Gbar_D11G013770	AT1G52740	HTA9	90.58	7.54e-79	100	138	SD and LD	Au	-
	AT2G38810	HTA8	90.58	7.54e-79	100	138	SD and LD		-
	AT3G54560	HTA11	90.58	7.54e-79	100	138	SD and LD		-
Gbar_D11G016030	AT5G48300	ADG1, APS1	85.029	0	100	521	SD and LD	Su	+
Gbar_D11G016260	AT5G35840	PHYC	56.747	0	99	1119	SD only	Ph	-
Gbar_D11G016640	AT2G32950	COP1	84.16	0	77	524	SD and LD	Ph	-
Gbar_D11G020850	AT2G23380	CLF, SDG1	34.416	1.31e-21	11	154	SD and LD	Ph & Ve & Au & Fd	-
Gbar_D11G022150	AT3G49660	WDR5A	28.175	2.82e-21	37	252	LD [no data under SD]	Ve	-
Gbar_D11G023040	AT2G22370	MED18	83.871	4.94e-133	99	217	SD and LD	Au	+
Gbar_D11G025390	AT1G14400	UBC1	93.421	4.89e-105	100	152	SD and LD	Ve & Au	-
	AT2G02760	UBC2	93.421	4.89e-105	100	152	SD and LD		-
Gbar_D11G028260	AT2G38810	HTA8	60.748	3.77e-37	78	107	SD and LD	Au	-
	AT3G54560	HTA11	60.748	3.77e-37	78	107	SD and LD		-
Gbar_D11G028400	AT1G09570	PHYA	81.391	0	99	1107	SD and LD	Ph	+
Gbar_D11G028640	AT1G08970	NF-YC9, HAP5C	60.417	7.21e-81	96	240	LD only	Ho & Ph	+
	AT1G54830	NF-YC3	60.417	7.21e-81	96	240	LD only		+
Gbar_D11G029820	AT4G10710	SPT16	75.142	0	98	1054	SD and LD	Ve & Au	-
Gbar_D11G031250	AT1G53090	SPA4	44.932	6.24e-91	50	365	SD only	Ph	-
	AT3G15354	SPA3	44.932	6.24e-91	50	365	SD only		-
Gbar_D11G036270	AT2G38880	NF-YB1, HAP3A	63.415	3.33e-64	96	164	LD only	Ho & Ph	-
	AT4G14540	NF-YB3, HAP3C	63.415	3.33e-64	96	164	LD only		+
Gbar_D11G037280	AT1G57820	VIM1, ORTH2	73.046	0	97	627	SD and LD	Au	-
	AT1G66050	VIM2	73.046	0	97	627	LD [no data under SD]		-
	AT5G39550	VIM3, ORTH1	73.046	0	97	627	LD [no data under SD]		-
Gbar_D12G000720	AT3G05120	GID1A	72.832	0	100	346	SD and LD	Ho & Ag & Ph	+
	AT3G63010	GID1B	72.832	0	100	346	SD and LD		+
	AT5G27320	GID1C	72.832	0	100	346	SD and LD		+
Gbar_D12G001380	AT2G17290	CPK6	39.847	1.02e-47	47	261	LD [no data under SD]	Ph	+
Gbar_D12G001820	AT2G22630	AGL17	36.323	6.55e-39	99	223	SD only	Ph & Au	+
	AT3G57230	AGL16	36.323	6.55e-39	99	223	LD only		-
Gbar_D12G002890	AT2G21660	GRP7, CCR2	65.541	7.58e-40	84	148	SD and LD	Au	+
Gbar_D12G003240	AT5G45600	YAF9A, TAF14B, GAS41	77.736	8.93e-152	98	265	SD and LD	Ve & Au	-
Gbar_D12G003410	AT2G21070	FIO1	63.75	0	93	480	SD and LD	Ph	-
Gbar_D12G005010	AT1G30970	SUF4	67.467	1.55e-166	100	375	SD and LD	Ve	-
Gbar_D12G010750	AT2G44680	CKB4	72.426	5.46e-144	93	272	SD only	Ph	+
	AT3G60250	CKB3	72.426	5.46e-144	93	272	SD and LD		+
Gbar_D12G011220	AT2G45660	SOC1, AGL20	42.009	1.59e-40	99	219	SD and LD	At & Ho & Ag & Ph & Su & Fd & Ve	+
Gbar_D12G011840	AT2G46020	BRM, CHR2	67.479	0	99	2257	SD and LD	Au	-
Gbar_D12G011990	AT2G46260	LRB1	82.914	0	99	556	SD and LD	Ve	+
	AT3G61600	LRB2, POB1	82.914	0	99	556	SD and LD		+
Gbar_D12G014880	AT4G28190	ULT1	62.791	7.37e-120	96	258	SD only	Fd	+
Gbar_D12G016560	AT1G68050	FKF1, ADO3	78.15	0	99	627	SD only	Ph	+
	AT2G18915	LKP2	78.15	0	99	627	LD only		+
	AT5G57360	ZTL	78.15	0	99	627	SD only		-
Gbar_D12G017960	AT1G14400	UBC1	96.053	3.13e-110	100	152	SD and LD	Ve & Au	-
	AT2G02760	UBC2	96.053	3.13e-110	100	152	SD and LD		-
Gbar_D12G018330	AT1G25560	TEM1, EDF1	62.366	2.13e-154	100	372	LD [no data under SD]	Ho & At & Ph	-
	AT1G68840	TEM2, RAV2	62.366	2.13e-154	100	372	LD [no data under SD]		-
Gbar_D12G018940	AT1G14400	UBC1	95.395	5.67e-110	100	152	SD and LD	Ve & Au	-
	AT2G02760	UBC2	95.395	5.67e-110	100	152	SD and LD		-
Gbar_D12G019620	AT5G61150	VIP4	62.305	0	99	642	SD and LD	Ve & Au	-
Gbar_D12G020340	AT5G14170	BAF60, CHC1	59.59	0	99	537	LD only	Au	+
Gbar_D12G020450	AT5G63470	NF-YC4	60.947	6.37e-62	73	169	LD only	Ph	+
Gbar_D12G023280	AT2G45430	#N/A	59.877	1.72e-93	100	324	SD and LD	Au	-
Gbar_D12G024370	AT2G46260	LRB1	71.681	0	98	565	SD and LD	Ve	+
	AT3G61600	LRB2, POB1	71.681	0	98	565	SD and LD		+
Gbar_D12G027330	AT5G51820	PGM1	83.333	0	98	624	SD only	Su	+
Gbar_D12G027940	AT1G57820	VIM1, ORTH2	71.473	0	98	638	SD and LD	Au	-
	AT1G66050	VIM2	71.473	0	98	638	LD [no data under SD]		-
	AT5G39550	VIM3, ORTH1	71.473	0	98	638	LD [no data under SD]		-
Gbar_D12G028720	AT1G50700	CPK33	39.777	1.1e-48	49	269	LD [no data under SD]	Ph	+
	AT2G17290	CPK6	39.777	1.1e-48	49	269	LD [no data under SD]		+
Gbar_D13G000140	AT1G50700	CPK33	38.596	1.02e-50	51	285	LD [no data under SD]	Ph	+
	AT2G17290	CPK6	38.596	1.02e-50	51	285	LD [no data under SD]		+
Gbar_D13G001170	AT5G58230	MSI1	32.2	6.84e-64	84	441	SD and LD	Ph & Fd & Ve & Au	+
Gbar_D13G003440	AT3G18990	VRN1	64.943	5.32e-157	99	348	SD and LD	Ve	+
Gbar_D13G005550	AT2G17290	CPK6	40.385	2.9e-52	47	260	LD [no data under SD]	Ph	+
Gbar_D13G005560	AT1G50700	CPK33	41.353	1.33e-51	48	266	LD [no data under SD]	Ph	+
	AT2G17290	CPK6	41.353	1.33e-51	48	266	LD [no data under SD]		+
Gbar_D13G007070	AT1G25560	TEM1, EDF1	62.918	1.53e-131	87	329	LD [no data under SD]	At & Ho & Ph	-
	AT1G68840	TEM2, RAV2	62.918	1.53e-131	87	329	LD [no data under SD]		-
Gbar_D13G007110	AT1G25540	PFT1, MED25	63.053	0	80	701	SD and LD	Ph	+
Gbar_D13G008700	AT1G69120	AP1	37.853	1.06e-30	80	177	None	At & Ag & Ph & Su & Fd & Ve	0
	AT5G60910	FUL, AGL8	37.853	1.06e-30	80	177	SD and LD		+
Gbar_D13G013010	AT1G35460	FBH1	64.224	6.68e-92	86	232	SD and LD	Ph	+
	AT4G09180	FBH2	64.224	6.68e-92	86	232	SD and LD		+
Gbar_D13G013260	AT5G06170	SUC9	62.903	0	86	434	SD only	Su	-
Gbar_D13G013720	AT1G79430	APL, WDY, FE	61.376	1.88e-136	100	378	LD only	Ph	+
Gbar_D13G014380	AT5G47640	NF-YB2, HAP3B	81.915	6.85e-55	57	94	LD only	Ho & Ph	+
Gbar_D13G015000	AT1G50700	CPK33	34.626	3.5e-49	64	361	LD [no data under SD]	Ph	+
Gbar_D13G015080	AT5G63960	GIS5, EMB2780	84.601	0	96	1078	SD and LD	Au	-
Gbar_D13G015380	AT3G20740	FIE1, FIS3	75.749	0	99	367	LD [no data under SD]	Au	-
Gbar_D13G015440	AT1G52740	HTA9	62.037	3.3e-37	79	108	SD and LD	Au	-
	AT3G54560	HTA11	62.037	3.3e-37	79	108	SD and LD		-
Gbar_D13G015680	AT3G13682	LDL2	54.179	0	79	694	SD [no data under LD]	Ph & Au	+
Gbar_D13G016610	AT1G78440	GA2ox1	59.524	5.76e-141	98	336	SD and LD	Ho & Ph	-
Gbar_D13G018960	AT3G05120	GID1A	71.512	2.69e-172	99	344	SD and LD	Ho & Ag & Ph	+
	AT3G63010	GID1B	71.512	2.69e-172	99	344	SD and LD		+
	AT5G27320	GID1C	71.512	2.69e-172	99	344	SD and LD		+
Gbar_D13G018970	AT3G05120	GID1A	81.159	0	100	345	SD and LD	Ho & Ag & Ph	+
	AT3G63010	GID1B	81.159	0	100	345	SD and LD		+
	AT5G27320	GID1C	81.159	0	100	345	SD and LD		+
Gbar_D13G019010	AT1G09570	PHYA	80.794	0	99	1109	SD and LD	Ph & Ve & Au	+
	AT4G10710	SPT16	69.384	0	98	1055	SD and LD		-
Gbar_D13G019780	AT3G49600	UBP26	34.021	7.49e-31	25	291	SD and LD	Ve & Au	-
Gbar_D13G021000	AT3G43190	SUS4	85.714	0	99	805	SD and LD	Su	+
Gbar_D13G021710	AT4G29130	HXK1, GIN2	79.318	0	95	469	SD only	Ag & Su	+
Gbar_D13G021870	AT1G52740	HTA9	86.029	1.47e-80	100	136	SD and LD	Au	-
	AT2G38810	HTA8	86.029	1.47e-80	100	136	SD and LD		-
	AT3G54560	HTA11	86.029	1.47e-80	100	136	SD and LD		-
Gbar_D13G023470	AT1G18450	ARP4	76.644	0	100	441	LD [no data under SD]	Ve & Au	-
Gbar_D13G023490	AT5G06850	FTIP1	66.156	0	99	783	LD only	Ph	+
Gbar_D13G023680	AT2G13540	ABH1, CBP80	71.977	0	99	860	SD and LD	Fd & Ve & Au	-
Gbar_D13G023780	AT1G50700	CPK33	37.818	1.38e-48	49	275	LD [no data under SD]	Ph	+
Gbar_D13G024060	AT5G60410	SIZ1	65.572	0	99	883	SD and LD	Au	-
Gbar_D13G024070	AT5G60410	SIZ1	65.646	0	99	882	SD and LD	Au	-
Gbar_D09G009300	AT1G15750	TPL	85.488	0	100	1137	LD [no data under SD]	Ag & Ph & Fd	-
Gbar_D10G026230	AT2G40080	ELF4	61.765	8.55e-37	92	102	SD and LD	At & Ph	-
Gbar_D02G003920	AT3G22590	PHP, CDC73	67.765	0	100	425	SD and LD	Ve	-
Gbar_D13G019610	AT4G10710	SPT16	69.384	0	98	1055	SD and LD	Ve & Au	-
Gbar_Scaffold1575G000010	AT1G78580	TPS1	84.211	0	85	817	SD and LD	Ag & Su	+
Gbar_Scaffold256G000020	AT5G24860	FPF1	68.519	5.29e-47	98	108	SD and LD	Ho	+
Gbar_Scaffold3026G000030	AT4G14540	NF-YB3, HAP3C	63.81	3.62e-45	63	105	LD only	Ho & Ph	+
Gbar_Scaffold3266G000020	AT1G08970	NF-YC9, HAP5C	58.065	4.55e-80	98	248	LD only	Ho & Ph	+
Gbar_Scaffold3347G000010	AT2G22540	SVP	53.125	4.83e-71	99	224	SD and LD	At & Ag & Ph & Fd & Ve	-
Gbar_Scaffold551G000050	AT1G50700	CPK33	36.261	1.3e-53	63	353	LD [no data under SD]	Ph	+

## Sheet: S3
Supplementary Table 3: Flowering homologous genes present in A. thaliana but not in G. hirsutum.
ID	short name	Flowering pathway	effect on flowering time	phenotype
AT2G19425	MIR156G	Ag	Negative	SD and LD
AT2G25095	MIR156A	Ag	Negative	SD and LD
AT2G42200	SPL9	Ag	Positive	SD (multiple mutant)
AT3G57920	SPL15	Ag	Positive	SD [no data under LD]
AT4G30972	MIR156B	Ag	Negative	SD and LD
AT4G31877	MIR156C	Ag	Negative	SD and LD
AT5G10945	MIR156D	Ag	Negative	SD and LD
AT5G11977	MIR156E	Ag	Negative	SD and LD
AT5G26147	MIR156F	Ag	Negative	SD and LD
AT5G55835	MIR156H	Ag	Negative	SD and LD
AT2G28056	MIR172A	Ag & Ph	Positive	SD and LD
AT2G39250	SNZ	Ag & Ph	Negative	LD [no data under SD]
AT3G11435	MIR172C	Ag & Ph	Positive	SD and LD
AT3G54990	SMZ	Ag & Ph	Negative	SD and LD
AT5G04275	MIR172B	Ag & Ph	Positive	SD and LD
AT2G28550	TOE1, RAP2.7	Ag & Ph	Negative	SD and LD
AT1G53160	SPL4	Ag & Ph & Ho	Positive	LD [no data under SD]
AT5G60120	TOE2	Ag & Ph & Ho	Negative	LD [no data under SD]
AT3G15270	SPL5	Ag & Ph & Ho	Positive	LD [no data under SD]
AT2G03500	EFM	At	Negative	SD and LD
AT2G43010	PIF4	At	Positive	SD only
AT3G59060	PIF5, PIL6	At	Positive	MD (12h light/ 12h dark) [no data under SD or LD]
AT5G65050	MAF2, AGL31	At	Negative	SD and LD
AT4G16280	FCA	At	Positive	SD and LD
AT1G77080	FLM, MAF1, AGL27	At & Ve	Negative	SD and LD
AT1G10570	OTS2	Au	Negative	SD and LD
AT1G32230	RCD1	Au	Negative	SD and LD
AT1G54440	RRP6L1	Au	Positive	LD [no data under SD]
AT1G60220	OTS1, ULP1D	Au	Negative	SD and LD
AT2G20570	GLK1, GPRI1	Au	Negative	SD and LD
AT2G21660	GRP7, CCR2	Au	Positive	SD and LD
AT2G23740	SUVR5	Au	Positive	LD [no data under SD]
AT2G30140	UGT87A2	Au	Positive	SD and LD
AT2G35510	SRO1	Au	Positive	SD only
AT2G43410	FPA	Au	Positive	SD and LD
AT2G48160	HULK2	Au	Positive	LD [no data under SD]
AT3G01460	MBD9	Au	Negative	LD [no data under SD]
AT3G04610	FLK	Au	Positive	SD and LD
AT3G28910	MYB30	Au	Positive	SD and LD
AT3G43920	DCL3	Au	Positive	SD and LD
AT3G63070	HULK3	Au	Positive	LD [no data under SD]
AT4G00450	MED12, CCT, CRP	Au	Positive	LD only
AT4G02560	LD	Au	Positive	SD and LD
AT4G03090	AtNDX	Au	Positive	LD [no data under SD]
AT4G15880	ESD4	Au	Negative	SD and LD
AT4G24680	MOS1	Au	Positive	LD [no data under SD]
AT4G25530	FWA, HDG6	Au	Positive	SD and LD
AT5G20320	DCL4	Au	Positive	SD and LD
AT5G23150	HUA2	Au	Negative	SD and LD
AT5G35910	RRP6L2	Au	Positive	LD [no data under SD]
AT5G44190	GLK2	Au	Negative	SD and LD
AT3G18550	BRC1, TCP18	Fd	Negative	LD [no data under SD]
AT4G36920	AP2	Fd	Negative	SD and LD
AT5G10140	FLC, AGL25, FLF	Fd	Negative	SD and LD
AT5G11530	EMF1	Fd & Au & Ve	Negative	SD and LD
AT1G47990	GA2ox4	Ho	Negative	SD and LD
AT1G50960	GA2ox7	Ho	Negative	SD and LD
AT1G79460	GA2, ATKS1	Ho	Positive	SD and LD
AT1G80340	GA3OX2	Ho	Positive	LD [no data under SD]
AT4G02780	GA1	Ho	Positive	SD and LD
AT4G32980	ATH1	Ho	Negative	SD only
AT2G46790	PRR9	Ph	Positive	SD and LD
AT2G46830	CCA1	Ph	Negative	SD only
AT3G22380	TIC	Ph	Negative	LD only
AT3G46640	LUX, PCL1	Ph	Negative	SD and LD
AT3G54500	LNK2	Ph	Positive	LD only
AT5G02810	PRR7	Ph	Positive	LD only
AT5G24470	PRR5	Ph	Positive	LD only
AT5G37260	RVE2, CIR1	Ph	Negative	LD [no data under SD]
AT5G60100	PRR3	Ph	Negative	LD only
AT5G61380	TOC1	Ph	Negative	SD only
AT5G64170	LNK1	Ph	Positive	LD only
AT1G01060	LHY	Ph	Negative	SD only
AT2G25930	ELF3	Ph	Negative	SD and LD
AT1G10120	CIB4	Ph	Positive	LD [no data under SD]
AT1G26260	CIB5	Ph	Positive	LD [no data under SD]
AT1G51140	FBH3, AKS1, BHLH122	Ph	Positive	SD and LD
AT1G66650	AT-STUbl4	Ph	Positive	SD and LD
AT1G69570	CDF5	Ph	Negative	SD and LD
AT1G72390	PHL	Ph	Positive	LD only
AT2G17770	FDP, BZIP27	Ph	Positive	LD [no data under SD]
AT2G34140	CDF4	Ph	Negative	LD only
AT2G34720	NF-YA4	Ph	Negative	LD only
AT2G39810	ESD6, HOS1	Ph	Positive	SD and LD
AT2G42280	FBH4, AKS3	Ph	Positive	SD and LD
AT2G42400	VOZ2	Ph	Positive	LD only
AT2G46340	SPA1	Ph	Negative	SD only
AT2G47700	RFI2	Ph	Negative	SD and LD
AT3G07650	COL9	Ph	Negative	LD only
AT3G19140	DNF	Ph	Negative	SD only
AT3G47500	CDF3	Ph	Negative	SD only
AT3G57390	AGL18	Ph	Negative	SD and LD
AT4G34530	CIB1	Ph	Positive	LD [no data under SD]
AT4G35900	FD	Ph	Positive	LD only
AT4G38960	BBX19	Ph	Negative	LD [no data under SD]
AT4G40060	HB16, ATHB16	Ph	Negative	LD only
AT5G12840	NF-YA1, HAP2B	Ph	Negative	LD only
AT5G13790	AGL15	Ph	Negative	SD and LD
AT5G15840	CO	Ph	Positive	LD only
AT5G18240	MYR1	Ph	Negative	SD and LD
AT5G39660	CDF2	Ph	Negative	SD and LD
AT5G48560	CIB2	Ph	Positive	LD [no data under SD]
AT5G48890	LATE	Ph	Negative	LD [no data under SD]
AT5G57660	COL5	Ph	Positive	SD only
AT5G62430	CDF1	Ph	Negative	LD only
AT1G02740	MRG2	Ph & Au	Positive	LD only
AT1G77300	EFS, SDG8	Ph & Ve & Au	Negative	SD and LD
AT5G42400	ATXR7, SDG25	Ph & Ve & Au	Negative	SD and LD
AT5G17690	TFL2, LHP1	Ph & Ve & Au & Fd	Negative	SD and LD
AT5G44160	IDD8, NUC	Su	Positive	SD and LD
AT4G30200	VIL2, VEL1	Ve	Positive	SD only
AT1G31814	FRL2	Ve	Negative	None
AT2G18880	VIL3, VEL2	Ve	Positive	SD [no data under LD]
AT2G30120	FLX	Ve	Negative	SD and LD
AT2G33835	FES1	Ve	Negative	SD and LD
AT3G24440	VIL1, VRN5	Ve	Positive	SD only
AT3G26744	ICE1, SCRM	Ve	Negative	SD and LD
AT4G00650	FRI	Ve	Negative	SD and LD
AT4G16845	VRN2	Ve	Positive	SD and LD
AT4G26440	WRKY34, MSP3	Ve	Negative	LD [no data under SD]
AT5G16320	FRL1, SUF8	Ve	Negative	SD and LD
AT5G57380	VIN3	Ve	Positive	SD and LD
AT5G61920	FLX4, FLL4	Ve	Negative	SD and LD
AT5G65060	MAF3, AGL70	Ve	Negative	SD and LD
AT5G65070	MAF4, AGL69	Ve	Negative	SD and LD
AT5G65080	MAF5, AGL68	Ve	Negative	SD only
AT1G51450	ASH2R, TRO	Ve & Au	Negative	LD [no data under SD]
AT1G71800	CSTF64	Ve & Au	Positive	LD [no data under SD]
AT2G44950	HUB1	Ve & Au	Negative	SD and LD
AT3G23060	AtBMI1C	Ve & Au	Positive	SD and LD

## Sheet: S4
Supplementary Table 4: Flowering homologous genes present in A. thaliana but not in G. barbadense.
ID	short name	Flowering pathway	effect on flowering time	phenotype
AT2G19425	MIR156G	Ag	Negative	SD and LD
AT2G25095	MIR156A	Ag	Negative	SD and LD
AT2G42200	SPL9	Ag	Positive	SD (multiple mutant)
AT3G57920	SPL15	Ag	Positive	SD [no data under LD]
AT4G30972	MIR156B	Ag	Negative	SD and LD
AT4G31877	MIR156C	Ag	Negative	SD and LD
AT5G10945	MIR156D	Ag	Negative	SD and LD
AT5G11977	MIR156E	Ag	Negative	SD and LD
AT5G26147	MIR156F	Ag	Negative	SD and LD
AT5G55835	MIR156H	Ag	Negative	SD and LD
AT2G28056	MIR172A	Ag & Ph	Positive	SD and LD
AT2G39250	SNZ	Ag & Ph	Negative	LD [no data under SD]
AT3G11435	MIR172C	Ag & Ph	Positive	SD and LD
AT3G54990	SMZ	Ag & Ph	Negative	SD and LD
AT5G04275	MIR172B	Ag & Ph	Positive	SD and LD
AT5G67180	TOE3	Ag & Ph	Negative	LD [no data under SD]
AT2G28550	TOE1, RAP2.7	Ag & Ph	Negative	SD and LD
AT1G53160	SPL4	Ag & Ph & Ho	Positive	LD [no data under SD]
AT5G60120	TOE2	Ag & Ph	Negative	LD [no data under SD]
AT3G15270	SPL5	Ag & Ph & Ho	Positive	LD [no data under SD]
AT2G03500	EFM	At	Negative	SD and LD
AT2G43010	PIF4	At	Positive	SD only
AT3G59060	PIF5, PIL6	At	Positive	MD (12h light/ 12h dark) [no data under SD or LD]
AT5G65050	MAF2, AGL31	At	Negative	SD and LD
AT4G16280	FCA	At	Positive	SD and LD
AT1G77080	FLM, MAF1, AGL27	At & Ve	Negative	SD and LD
AT2G46790	PRR9	Ph	Positive	SD and LD
AT2G46830	CCA1	Ph	Negative	SD only
AT3G22380	TIC	Ph	Negative	LD only
AT3G46640	LUX, PCL1	Ph	Negative	SD and LD
AT3G54500	LNK2	Ph	Positive	LD only
AT5G02810	PRR7	Ph	Positive	LD only
AT5G24470	PRR5	Ph	Positive	LD only
AT5G37260	RVE2, CIR1	Ph	Negative	LD [no data under SD]
AT5G60100	PRR3	Ph	Negative	LD only
AT5G61380	TOC1	Ph	Negative	SD only
AT5G64170	LNK1	Ph	Positive	LD only
AT1G01060	LHY	Ph	Negative	SD only
AT2G25930	ELF3	Ph	Negative	SD and LD
AT3G18550	BRC1, TCP18	Fd	Negative	LD [no data under SD]
AT4G36920	AP2	Fd	Negative	SD and LD
AT5G10140	FLC, AGL25, FLF	Fd	Negative	SD and LD
AT1G02740	MRG2		Positive	LD only
AT1G10570	OTS2		Negative	SD and LD
AT1G32230	RCD1		Negative	SD and LD
AT1G51450	ASH2R, TRO		Negative	LD [no data under SD]
AT1G54440	RRP6L1		Positive	LD [no data under SD]
AT1G60220	OTS1, ULP1D		Negative	SD and LD
AT1G71800	CSTF64		Positive	LD [no data under SD]
AT1G77300	EFS, SDG8		Negative	SD and LD
AT2G20570	GLK1, GPRI1		Negative	SD and LD
AT2G23740	SUVR5		Positive	LD [no data under SD]
AT2G30140	UGT87A2		Positive	SD and LD
AT2G35510	SRO1		Positive	SD only
AT2G43410	FPA		Positive	SD and LD
AT2G44950	HUB1		Negative	SD and LD
AT2G48160	HULK2		Positive	LD [no data under SD]
AT3G01460	MBD9		Negative	LD [no data under SD]
AT3G04610	FLK		Positive	SD and LD
AT3G23060	AtBMI1C		Positive	SD and LD
AT3G28910	MYB30		Positive	SD and LD
AT3G43920	DCL3		Positive	SD and LD
AT3G48430	REF6, JMJ12		Positive	SD and LD
AT3G63070	HULK3		Positive	LD [no data under SD]
AT4G00450	MED12, CCT, CRP		Positive	LD only
AT4G02560	LD		Positive	SD and LD
AT4G03090	AtNDX		Positive	LD [no data under SD]
AT4G15880	ESD4		Negative	SD and LD
AT4G24680	MOS1		Positive	LD [no data under SD]
AT4G25530	FWA, HDG6		Positive	SD and LD
AT4G38680	CSP2, GRP2		Negative	SD [no data under LD]
AT5G04240	ELF6		Negative	SD and LD
AT5G11530	EMF1		Negative	SD and LD
AT5G17690	TFL2, LHP1		Negative	SD and LD
AT5G20320	DCL4		Positive	SD and LD
AT5G23150	HUA2		Negative	SD and LD
AT5G35910	RRP6L2		Positive	LD [no data under SD]
AT5G44190	GLK2		Negative	SD and LD
AT4G30200	VIL2, VEL1	Ve	Positive	SD only
AT1G47990	GA2ox4	Ho	Negative	SD and LD
AT1G50960	GA2ox7	Ho	Negative	SD and LD
AT1G79460	GA2, ATKS1	Ho	Positive	SD and LD
AT1G80340	GA3OX2	Ho	Positive	LD [no data under SD]
AT4G02780	GA1	Ho	Positive	SD and LD
AT4G32980	ATH1	Ho	Negative	SD only
AT1G10120	CIB4	Ph	Positive	LD [no data under SD]
AT1G26260	CIB5	Ph	Positive	LD [no data under SD]
AT1G51140	FBH3, AKS1, BHLH122	Ph	Positive	SD and LD
AT1G66650	AT-STUbl4	Ph	Positive	SD and LD
AT1G69570	CDF5	Ph	Negative	SD and LD
AT1G72390	PHL	Ph	Positive	LD only
AT2G17770	FDP, BZIP27	Ph	Positive	LD [no data under SD]
AT2G34140	CDF4	Ph	Negative	LD only
AT2G34720	NF-YA4	Ph	Negative	LD only
AT2G39810	ESD6, HOS1	Ph	Positive	SD and LD
AT2G42280	FBH4, AKS3	Ph	Positive	SD and LD
AT2G42400	VOZ2	Ph	Positive	LD only
AT2G46340	SPA1	Ph	Negative	SD only
AT2G47700	RFI2	Ph	Negative	SD and LD
AT3G07650	COL9	Ph	Negative	LD only
AT3G19140	DNF	Ph	Negative	SD only
AT3G47500	CDF3	Ph	Negative	SD only
AT3G57390	AGL18	Ph	Negative	SD and LD
AT4G34530	CIB1	Ph	Positive	LD [no data under SD]
AT4G35900	FD	Ph	Positive	LD only
AT4G38960	BBX19	Ph	Negative	LD [no data under SD]
AT4G40060	HB16, ATHB16	Ph	Negative	LD only
AT5G12840	NF-YA1, HAP2B	Ph	Negative	LD only
AT5G13790	AGL15	Ph	Negative	SD and LD
AT5G15840	CO	Ph	Positive	LD only
AT5G18240	MYR1	Ph	Negative	SD and LD
AT5G39660	CDF2	Ph	Negative	SD and LD
AT5G48560	CIB2	Ph	Positive	LD [no data under SD]
AT5G48890	LATE	Ph	Negative	LD [no data under SD]
AT5G57660	COL5	Ph	Positive	SD only
AT5G62430	CDF1	Ph	Negative	LD only
AT5G44160	IDD8, NUC	Su	Positive	SD and LD
AT1G31814	FRL2	Ve	Negative	None
AT2G18880	VIL3, VEL2	Ve	Positive	SD [no data under LD]
AT2G30120	FLX	Ve	Negative	SD and LD
AT2G33835	FES1	Ve	Negative	SD and LD
AT3G24440	VIL1, VRN5	Ve	Positive	SD only
AT3G26744	ICE1, SCRM	Ve	Negative	SD and LD
AT4G00650	FRI	Ve	Negative	SD and LD
AT4G16845	VRN2	Ve	Positive	SD and LD
AT4G26440	WRKY34, MSP3	Ve	Negative	LD [no data under SD]
AT5G16320	FRL1, SUF8	Ve	Negative	SD and LD
AT5G57380	VIN3	Ve	Positive	SD and LD
AT5G61920	FLX4, FLL4	Ve	Negative	SD and LD
AT5G65060	MAF3, AGL70	Ve	Negative	SD and LD
AT5G65070	MAF4, AGL69	Ve	Negative	SD and LD
AT5G65080	MAF5, AGL68	Ve	Negative	SD only

## Sheet: S5
Supplementary Table 5: Flowering-related genes present in G. arboreum detected by the use of A. thaliana flowering-related genes as queries by the BLASTP program.
Gene ID	AGI	Short name	Identity (%)	E-value	Query coverage (%)	Alignment length	Conditions	Pathways	Regulator
Ga01G0044	AT4G39100	SHL1, SHL	74.332	7.65e-107	82	192	SD and LD	Au & Ph	-
	AT4G22140	EBS	70.833	8.93e-105	82	192	SD and LD		-
Ga01G0059	AT3G18990	VRN1	63.235	1.79e-149	99	340	SD and LD	Ve	+
Ga01G0161	AT5G63110	HDA6, RTS1	71.392	0	84	297	SD and LD	Ve & Au	+
	AT3G44680	HDA9	61.299	4.62e-178	90	297	SD only		-
Ga01G0389	AT1G78440	GA2ox1	59.524	1.17e-138	98	336	SD and LD	Ho & Ph	-
Ga01G0458	AT1G78580	TPS1	80.526	0	99	950	SD and LD	Ag & Su	+
Ga01G0861	AT1G50700	CPK33	75.281	0	99	361	LD [no data under SD]	Ph	+
	AT2G17290	CPK6	62.368	0	87	361	LD [no data under SD]		+
Ga01G0966	AT5G47640	NF-YB2, HAP3B	67.232	8.23e-72	92	94	LD only	Ho & Ph	+
Ga01G1503	AT2G17290	CPK6	62.289	0	95	262	LD [no data under SD]	Ph	+
	AT1G50700	CPK33	60.044	0	88	262	LD [no data under SD]		+
Ga01G1711	AT1G50700	CPK33	66.667	0	93	269	LD [no data under SD]	Ph	+
	AT2G17290	CPK6	65.419	0	83	269	LD [no data under SD]		+
Ga01G1912	AT1G69120	AP1	65.672	7.92e-84	79	170	None	At & Ag & Ph & Su & Fd & Ve	0
Ga01G1929	AT5G61060	HDA5	64.297	0	99	661	SD and LD	Ve & Au	+
Ga01G2034	AT5G63110	HDA6, RTS1	77.462	0	97	321	SD and LD	Ve & Au	+
Ga01G2053	AT5G51230	EMF2, CYR1	64.352	0	99	648	SD and LD	Fd & Ve & Au	-
Ga01G2260	AT3G46510	PUB13	70.106	0	99	560	LD only	Au	+
	AT2G28830	PUB12	67.5	0	95	560	LD [no data under SD]		+
Ga01G2492	AT5G37055	SEF, SWC6	74.138	1.06e-89	100	174	SD and LD	Ve & Au	-
Ga01G2635	AT2G45660	SOC1, AGL20	61.202	1.51e-69	84	172	SD and LD	At & Ho & Ag & Ph & Su & Fd & Ve	+
Ga02G0387	AT2G22370	MED18	83.41	1.93e-134	99	217	SD and LD	Au	+
Ga02G0603	AT1G52740	HTA9	89.552	2.26e-75	100	136	SD and LD	Au	-
	AT3G54560	HTA11	85.294	2.3e-72	100	136	SD and LD		-
	AT2G38810	HTA8	80.292	1.97e-70	100	136	SD and LD		-
Ga02G0961	AT2G01570	RGA1	65.916	0	99	609	SD only	Ho & Ag & Ph	-
	AT1G14920	GAI, RGA2	63.218	0	99	609	SD and LD (ox)		+
Ga02G1490	AT5G06600	UBP12	85.222	0	99	1103	SD and LD	Au	-
	AT3G11910	UBP13	83.56	0	99	1103	SD and LD		-
Ga02G1680	AT2G38880	NF-YB1, HAP3A	69.767	1.29e-59	79	129	LD only	Ho & Ph	-
Ga02G1708	AT3G54560	HTA11	59.813	1.05e-34	77	107	SD and LD	Au	-
Ga02G1709	AT2G38810	HTA8	59.813	4.3e-34	77	111	SD and LD	Au	-
Ga02G1710	AT3G54560	HTA11	60.748	3.45e-35	77	107	SD and LD	Au	-
	AT2G38810	HTA8	59.813	3.78e-34	77	107	SD and LD		-
Ga03G0350	AT1G08970	NF-YC9, HAP5C	62.174	1.97e-81	88	226	LD only	Ho & Ph	+
	AT1G54830	NF-YC3	64.602	8.21e-79	88	226	LD only		+
Ga03G0386	AT3G22590	PHP, CDC73	67.765	0	100	425	SD and LD	Ve	-
Ga03G0605	AT5G06170	SUC9	59.534	0	95	472	SD only	Su	-
Ga03G0657	AT2G33810	SPL3	61.224	5.01e-36	75	113	SD and LD	Ho & Ag & Ph & Su	+
Ga03G0692	AT2G17290	CPK6	67.865	0	87	358	LD [no data under SD]	Ph	+
	AT1G50700	CPK33	62.832	0	86	358	LD [no data under SD]		+
Ga03G0710	AT5G06170	SUC9	65.245	0	95	469	SD only	Su	-
Ga03G0730	AT1G22770	GI	75.939	0	99	1172	LD only	Ag & Ph & Su	+
Ga03G1079	AT5G42400	ATXR7, SDG25	59.544	1.51e-117	75	351	SD and LD	Ph & Ve & Au	-
Ga03G1160	AT1G19330	AFR2	78.112	4.6e-123	94	233	SD and LD	Ph	-
	AT1G75060	AFR1	72.961	3.94e-115	96	233	SD and LD		-
Ga03G1279	AT5G23730	RUP2, EFO2	61.559	7.67e-155	99	336	SD only	Ph	+
Ga03G1314	AT1G12910	LWD1, ATAN11	90.462	0	100	346	SD and LD	Ph	-
	AT3G26640	LWD2	84.971	0	100	346	SD and LD		-
Ga03G1355	AT1G25540	PFT1, MED25	64.183	0	81	698	SD and LD	Ph	+
Ga03G1356	AT1G68840	TEM2, RAV2	60.815	3.1e-120	89	329	LD [no data under SD]	At & Ho & Ph	-
	AT1G25560	TEM1, EDF1	59.574	5.76e-120	89	329	LD [no data under SD]		-
Ga03G2063	AT1G28520	VOZ1	62.005	1.23e-177	88	429	LD only	Ph	+
Ga03G2078	AT5G44200	CBP20	77.395	5.03e-132	100	261	LD [no data under SD]	Fd & Ve & Au	-
Ga03G2117	AT4G28190	ULT1	64.906	1.69e-127	99	265	SD only	Fd	+
Ga03G2237	AT5G63110	HDA6, RTS1	67.606	0	90	297	SD and LD	Ve & Au	+
Ga03G2256	AT2G17290	CPK6	80.151	0	94	261	LD [no data under SD]	Ph	+
Ga03G2352	AT3G57230	AGL16	62.946	4.89e-97	92	223	LD only	Au & Ph	-
	AT2G22630	AGL17	61.818	5.29e-92	95	223	SD only		+
Ga03G2496	AT3G18990	VRN1	63.557	6.94e-154	99	343	SD and LD	Ve	+
Ga03G2555	AT4G39100	SHL1, SHL	70.892	6.3e-116	93	208	SD and LD	Au & Ph	-
	AT4G22140	EBS	70.192	9.4e-112	88	208	SD and LD		-
Ga04G0151	AT2G17290	CPK6	78.285	0	99	260	LD [no data under SD]	Ph	+
	AT1G50700	CPK33	61.233	0	87	260	LD [no data under SD]		+
Ga04G0300	AT3G18990	VRN1	62.356	7.62e-148	99	348	SD and LD	Ve	+
Ga04G0385	AT4G10180	DET1, FUS2	65.688	0	100	545	SD only	Au	-
Ga04G0726	AT2G37630	AS1	69.041	2.54e-173	99	365	SD only	Ho & Ph	+
Ga04G1008	AT5G03840	TFL1	75.316	9.52e-85	89	159	SD and LD	At & Ho & Ag & Ph & Su & Fd & Ve & Au	-
	AT2G27550	ATC	69.811	6.09e-82	91	159	SD and LD		-
	AT5G62040	BFT	64.151	9.15e-72	90	159	LD only		-
	AT1G65480	FT	61.146	9.38e-66	90	159	SD and LD		+
Ga04G1136	AT1G50700	CPK33	61.184	0	88	262	LD [no data under SD]	Ph	+
	AT2G17290	CPK6	70.933	0	85	262	LD [no data under SD]		+
Ga04G1139	AT2G17290	CPK6	63.06	0	98	262	LD [no data under SD]	Ph	+
	AT1G50700	CPK33	59.956	0	87	262	LD [no data under SD]		+
Ga04G1142	AT5G06600	UBP12	86.774	0	100	1119	SD and LD	Au	-
	AT3G11910	UBP13	84.96	0	100	1119	SD and LD		-
Ga04G1588	AT3G02885	GASA5	64.198	5.69e-31	84	81	SD and LD	Ho	-
Ga04G1686	AT1G50700	CPK33	63.744	0	81	338	LD [no data under SD]	Ph	+
	AT2G17290	CPK6	72.286	0	80	338	LD [no data under SD]		+
Ga05G0038	AT2G18915	LKP2	75.53	0	99	595	LD only	Ph	+
	AT5G57360	ZTL	85.762	0	95	595	SD only		-
	AT1G68050	FKF1, ADO3	67.563	0	93	595	SD only		+
Ga05G0201	AT1G04870	ATPRMT10	68.378	0	97	370	SD and LD	Au	+
Ga05G0317	AT2G19520	FVE, MSI4	86.724	0	90	467	SD and LD	At & Ve & Au	+
Ga05G0384	AT3G43190	SUS4	85.697	0	99	804	SD and LD	Su	+
Ga05G0603	AT1G15750	TPL	61.484	0	99	1132	LD [no data under SD]	Ag & Ph & Fd	-
Ga05G0696	AT5G24860	FPF1	68.519	3.31e-47	98	108	SD and LD	Ho	+
Ga05G0791	AT1G50700	CPK33	62.214	0	99	269	LD [no data under SD]	Ph	+
Ga05G0823	AT5G06600	UBP12	83.289	0	100	1119	SD and LD	Au	-
	AT3G11910	UBP13	82.453	0	100	1119	SD and LD		-
Ga05G0890	AT1G08260	ESD7, TIL1, ABO4	70.572	0	99	2236	SD and LD	Au	-
Ga05G1018	AT3G46510	PUB13	73.899	0	96	558	LD only	Au	+
	AT2G28830	PUB12	70.43	0	95	558	LD [no data under SD]		+
Ga05G1179	AT2G34880	JMJ15, MEE27	60.42	0	88	455	SD and LD	Au & Ph	-
	AT4G20400	JMJ14, PKDM7B, JMJ4	65.331	0	84	455	SD and LD		-
Ga05G1288	AT1G15750	TPL	86.456	0	100	1137	LD [no data under SD]	Ag & Ph & Fd	-
Ga05G1299	AT1G80070	PRP8, SUS2, EMB33	95.748	0	99	2352	LD [no data under SD]	Au	+
Ga05G1315	AT1G52740	HTA9	91.791	1.83e-77	100	136	SD and LD	Au	-
	AT3G54560	HTA11	86.029	5.83e-74	100	136	SD and LD		-
	AT2G38810	HTA8	81.618	1.36e-71	100	136	SD and LD		-
Ga05G1402	AT4G29130	HXK1, GIN2	69.384	0	99	503	SD only	Ag & Su	+
Ga05G1617	AT1G78580	TPS1	76.793	0	99	948	SD and LD	Ag & Su	+
Ga05G1689	AT1G28520	VOZ1	72.874	0	99	494	LD only	Ph	+
Ga05G1796	AT4G21200	GA2ox8	59.581	2.89e-147	98	303	SD and LD	Ho & Ph	-
Ga05G1845	AT4G22140	EBS	86.697	5.3e-143	93	218	SD and LD	Ph & Au	-
	AT4G39100	SHL1, SHL	63.033	1.64e-95	92	218	SD and LD		-
Ga05G1921	AT1G62830	LDL1	71.283	0	92	702	SD [no data under LD]	Ph & Au	+
Ga05G1945	AT1G50700	CPK33	68.958	0	92	355	LD [no data under SD]	Ph	+
	AT2G17290	CPK6	59.783	0	84	355	LD [no data under SD]		+
Ga05G2081	AT1G19330	AFR2	76.923	4.94e-121	94	233	SD and LD	Ph	-
	AT1G75060	AFR1	70.386	1.9e-110	96	233	SD and LD		-
Ga05G2312	AT3G57230	AGL16	67.521	3.84e-112	97	191	LD only	Au & Ph	-
	AT2G22630	AGL17	65.086	2.22e-104	100	191	SD only		+
Ga05G2342	AT4G24620	PGI1	81.086	0	98	608	SD only	Su	+
Ga05G2403	AT4G08920	CRY1	78.305	0	100	696	LD only	Ph	+
Ga05G2464	AT5G64610	HAM1	85.65	0	100	446	SD and LD	Au	-
	AT5G09740	HAM2, HAG5, HAC11	83.445	0	100	446	SD and LD		-
Ga05G2614	AT1G22770	GI	77.607	0	99	1170	LD only	Ag & Ph & Su	+
Ga05G2669	AT5G06170	SUC9	67.629	0	94	485	SD only	Su	-
Ga05G2840	AT4G08920	CRY1	80.265	0	98	679	LD only	Ph	+
Ga05G2939	AT1G50700	CPK33	60.587	0	92	384	LD [no data under SD]	Ph	+
	AT2G17290	CPK6	70.339	0	87	384	LD [no data under SD]		+
Ga05G3072	AT3G44110	ATJ3	82.464	0	100	422	SD and LD	Au	+
Ga05G3154	AT3G10390	FLD, RSI1	73.186	0	91	813	SD and LD	Ve & Au	+
Ga05G3222	AT2G38880	NF-YB1, HAP3A	67.665	7.48e-71	97	167	LD only	Ho & Ph	-
Ga05G3334	AT1G26830	CUL3A	83.197	0	100	732	LD [no data under SD]	Ve	+
Ga05G3730	AT1G78580	TPS1	81.56	0	99	949	SD and LD	Ag & Su	+
Ga05G4047	AT1G52740	HTA9	62.727	4.78e-39	81	108	SD and LD	Au	-
	AT3G54560	HTA11	62.037	1.83e-37	79	108	SD and LD		-
Ga05G4117	AT1G50700	CPK33	76.226	0	100	364	LD [no data under SD]	Ph	+
	AT2G17290	CPK6	59.649	0	93	364	LD [no data under SD]		+
Ga06G0014	AT1G50700	CPK33	74.292	0	88	262	LD [no data under SD]	Ph	+
	AT2G17290	CPK6	63.616	0	82	262	LD [no data under SD]		+
Ga06G0132	AT1G19330	AFR2	78.541	9.08e-127	94	233	SD and LD	Ph	-
	AT1G75060	AFR1	72.103	1.95e-116	96	233	SD and LD		-
Ga06G0303	AT3G57230	AGL16	61.966	9.98e-95	97	171	LD only	Au & Ph	-
	AT2G22630	AGL17	64.322	2.38e-86	88	171	SD only		+
Ga06G0393	AT5G64610	HAM1	84.305	0	100	446	SD and LD	Au	-
	AT5G09740	HAM2, HAG5, HAC11	83.705	0	100	446	SD and LD		-
Ga06G0556	AT1G15750	TPL	70.892	0	100	1144	LD [no data under SD]	Ag & Ph & Fd	-
Ga06G0557	AT3G33520	ARP6, SUF3, ESD1	73.38	0	100	432	SD and LD	At & Ve & Au	-
Ga06G0682	AT4G29130	HXK1, GIN2	78.723	0	95	470	SD only	Ag & Su	+
Ga06G0747	AT2G19520	FVE, MSI4	87.069	0	90	464	SD and LD	At & Ve & Au	+
Ga06G0775	AT4G29830	VIP3, SKI8	77.95	8.67e-176	100	253	SD and LD	Ve & Au	-
Ga06G0858	AT3G43190	SUS4	74.116	0	98	792	SD and LD	Su	+
Ga06G0863	AT3G43190	SUS4	85.963	0	99	805	SD and LD	Su	+
Ga06G1251	AT5G24860	FPF1	66.667	1.7e-46	98	108	SD and LD	Ho	+
Ga06G1277	AT5G06850	FTIP1	66.156	0	99	783	LD only	Ph	+
Ga06G1281	AT3G20810	JMJ30	66.998	0	93	403	SD and LD	At & Au & Ph	-
Ga06G1298	AT1G76710	SDG26, ASHH1	64.99	0	95	128	SD and LD	Au	+
Ga06G1556	AT1G28520	VOZ1	64.04	0	99	495	LD only	Ph	+
Ga06G1671	AT1G30040	GA2ox2	60.961	4.8e-147	97	331	SD and LD	Ho & Ph	-
Ga06G1673	AT5G46210	CUL4	82.108	0	100	736	SD only	Ph & Au	-
Ga06G1846	AT4G22140	EBS	83.945	9.5e-139	93	218	SD and LD	Ph & Au	-
	AT4G39100	SHL1, SHL	63.208	9.1e-98	93	218	SD and LD		-
Ga06G2072	AT3G10390	FLD, RSI1	82	0	85	750	SD and LD	Ve & Au	+
Ga06G2085	AT3G44110	ATJ3	82.227	0	100	422	SD and LD	Au	+
Ga06G2093	AT1G17760	CSTF77	65.535	0	99	766	LD [no data under SD]	Ve & Au	+
Ga06G2208	AT2G44150	SDG7, ASSH3	69.589	1.59e-177	100	216	SD [no data under LD]	Ve	-
Ga06G2259	AT1G15750	TPL	85.377	0	100	1142	LD [no data under SD]	Ag & Ph & Fd	-
Ga06G2297	AT1G15550	GA3OX1	60.169	1.61e-153	99	309	LD [no data under SD]	Ho & Ph	+
Ga06G2368	AT1G50700	CPK33	71.537	0	100	380	LD [no data under SD]	Ph	+
Ga06G2463	AT1G30040	GA2ox2	66.766	3.41e-163	97	314	SD and LD	Ho & Ph	-
	AT2G34555	GA2ox3	61.218	2.59e-142	92	314	SD and LD		-
Ga06G2464	AT5G46210	CUL4	82.902	0	96	739	SD only	Ph & Au	-
Ga06G2521	AT2G19520	FVE, MSI4	78.742	0	88	461	SD and LD	At & Ve & Au	+
Ga07G0009	AT4G31120	SKB1, PRMT5	77.385	0	100	650	SD and LD	Au	+
Ga07G0147	AT4G29830	VIP3, SKI8	77.95	0	100	252	SD and LD	Ve & Au	-
Ga07G0161	AT2G06210	ELF8, VIP6	75.344	0	99	1091	SD and LD	Ve & Au	-
Ga07G0185	AT3G43190	SUS4	77.625	0	98	800	SD and LD	Su	+
Ga07G0451	AT3G33520	ARP6, SUF3, ESD1	73.394	0	100	436	SD and LD	At & Ve & Au	-
Ga07G0488	AT5G51810	GA20ox2	65.957	0	98	323	SD only	Ho & Ph	+
	AT4G25420	GA20ox1	68.839	0	93	323	SD and LD		+
	AT5G07200	GA20OX3	63.517	3.81e-180	99	323	SD and LD		+
Ga07G0529	AT5G51230	EMF2, CYR1	63.003	0	99	646	SD and LD	Fd & Ve & Au	-
Ga07G0556	AT5G61850	LFY	66.583	6.01e-162	92	398	SD and LD	At & Ho & Ag & Ph & Su & Fd & Ve	+
Ga07G0601	AT5G63470	NF-YC4	70.356	7.91e-101	100	124	LD only	Ph	+
Ga07G0637	AT3G48430	REF6, JMJ12	64.654	0	95	645	SD and LD	Ph & Au	+
Ga07G0784	AT5G60910	FUL, AGL8	65.966	2.68e-101	97	168	SD and LD	At & Ag & Ph & Su & Fd & Ve	+
	AT1G69120	AP1	70.352	6.6e-95	78	168	None		0
Ga07G0915	AT3G02885	GASA5	62.887	3.24e-35	100	97	SD and LD	Ho	-
Ga07G0935	AT1G66350	RGL1	65.556	0	100	551	LD [no data under SD]	Ho & Ag & Ph	-
	AT1G14920	GAI, RGA2	62.976	0	99	551	SD and LD (ox)		+
	AT2G01570	RGA1	61.604	0	99	551	SD only		-
	AT5G17490	RGL3	60.813	0	99	551	LD [no data under SD]		-
	AT3G03450	RGL2	64.299	0	97	551	LD [no data under SD]		-
Ga07G0941	AT5G60910	FUL, AGL8	60.697	1.22e-73	81	174	SD and LD	At & Ag & Ph & Su & Fd & Ve	+
Ga07G1054	AT3G46510	PUB13	70.948	0	99	569	LD only	Au	+
	AT2G28830	PUB12	67.135	0	97	569	LD [no data under SD]		+
Ga07G1189	AT2G27550	ATC	77.714	1.87e-102	100	175	SD and LD	Ph & Au & Fd	-
	AT5G03840	TFL1	68.208	2.19e-89	97	175	SD and LD		-
	AT5G62040	BFT	62.644	2.13e-81	98	175	LD only		-
Ga07G1245	AT5G06600	UBP12	84.463	0	99	1107	SD and LD	Au	-
	AT3G11910	UBP13	83.71	0	99	1107	SD and LD		-
Ga07G1255	AT3G44110	ATJ3	83.333	0	100	420	SD and LD	Au	+
Ga07G1339	AT1G50700	CPK33	62.813	0	99	269	LD [no data under SD]	Ph	+
	AT2G17290	CPK6	63.216	0	83	269	LD [no data under SD]		+
Ga07G1447	AT1G02400	GA2ox6	60	6.65e-127	92	309	SD and LD	Ho & Ph	-
Ga07G1571	AT2G46020	BRM, CHR2	66.874	0	99	2249	SD and LD	Au	-
Ga07G1613	AT2G45650	AGL6	62.846	2.04e-108	100	225	SD and LD	Au	+
Ga07G1618	AT4G25420	GA20ox1	60.49	1.08e-162	96	315	SD and LD	Ho & Ph	+
Ga07G1620	AT4G25420	GA20ox1	62.751	4.8e-165	92	315	SD and LD	Ho & Ph	+
	AT5G07200	GA20OX3	61.517	3.62e-159	93	315	SD and LD		+
Ga07G1866	AT5G48300	ADG1, APS1	82.375	0	100	522	SD and LD	Su	+
Ga07G2146	AT4G22140	EBS	79.724	6.46e-132	93	217	SD and LD	Ph & Au	-
	AT4G39100	SHL1, SHL	62.15	8.27e-96	93	217	SD and LD		-
Ga07G2250	AT5G48300	ADG1, APS1	91.02	0	94	490	SD and LD	Su	+
Ga07G2403	AT3G01090	AKIN10, SNRK1.1	84.078	0	96	515	LD [no data under SD]	Su	-
Ga07G2418	AT3G54560	HTA11	90.58	3.11e-79	100	138	SD and LD	Au	-
	AT2G38810	HTA8	86.957	3.71e-77	100	138	SD and LD		-
	AT1G52740	HTA9	78.261	2.61e-70	100	138	SD and LD		-
Ga07G2644	AT5G14170	BAF60, CHC1	76.35	0	99	537	LD only	Au	+
Ga08G0159	AT1G50700	CPK33	63.826	0	99	269	LD [no data under SD]	Ph	+
Ga08G0279	AT2G18915	LKP2	75.367	0	99	572	LD only	Ph	+
	AT5G57360	ZTL	84.934	0	95	572	SD only		-
	AT1G68050	FKF1, ADO3	69.231	0	91	572	SD only		+
Ga08G0293	AT2G38810	HTA8	62.727	1.29e-38	80	110	SD and LD	Au	-
	AT1G52740	HTA9	62.963	1.35e-38	80	110	SD and LD		-
	AT3G54560	HTA11	61.818	5.96e-38	80	110	SD and LD		-
Ga08G0342	AT2G44680	CKB4	75.445	4.98e-155	95	294	SD only	Ph	+
	AT3G60250	CKB3	69.728	1.82e-142	100	294	SD and LD		+
Ga08G0394	AT2G46260	LRB1	77.978	0	98	554	SD and LD	Ve	+
	AT3G61600	LRB2, POB1	79.417	0	97	554	SD and LD		+
Ga08G0514	AT2G38810	HTA8	61.682	7.04e-38	78	107	SD and LD	Au	-
	AT3G54560	HTA11	60.748	5.18e-37	78	107	SD and LD		-
Ga08G0527	AT3G49660	WDR5A	60.645	1.13e-139	97	292	LD [no data under SD]	Ve	-
Ga08G0829	AT1G52740	HTA9	60	7.33e-41	85	113	SD and LD	Au	-
Ga08G0927	AT1G55250	HUB2	60.133	0	100	894	SD and LD	Ve & Au	-
Ga08G1201	AT5G62040	BFT	69.54	2.44e-88	98	175	LD only	Ph & Au & Fd	-
	AT2G27550	ATC	66.286	4.94e-85	100	175	SD and LD		-
	AT5G03840	TFL1	62.428	1.42e-80	97	175	SD and LD		-
Ga08G1399	AT3G43190	SUS4	69.42	0	100	811	SD and LD	Su	+
Ga08G1540	AT2G45650	AGL6	66.403	8.03e-120	100	219	SD and LD	Au	+
Ga08G1563	AT5G06850	FTIP1	62.799	0	99	793	LD only	Ph	+
Ga08G1668	AT2G44680	CKB4	79.545	8.67e-151	90	268	SD only	Ph	+
	AT3G60250	CKB3	72.015	8.61e-140	92	268	SD and LD		+
Ga08G1737	AT5G06850	FTIP1	74.555	0	99	786	LD only	Ph	+
Ga08G1747	AT5G64960	CDKC;2	77.524	0	99	285	LD [no data under SD]	Ve & Au	+
Ga08G1909	AT2G44680	CKB4	75	1.44e-150	94	293	SD only	Ph	+
	AT3G60250	CKB3	70.307	3.7e-144	100	293	SD and LD		+
Ga08G2136	AT5G06850	FTIP1	65.789	0	95	760	LD only	Ph	+
Ga08G2169	AT3G63010	GID1B	75.51	0	96	345	SD and LD	Ho & Ag & Ph	+
	AT5G27320	GID1C	69.477	1.32e-176	99	345	SD and LD		+
	AT3G05120	GID1A	68.696	2.44e-175	99	345	SD and LD		+
Ga08G2206	AT3G54560	HTA11	92.647	7.2e-82	100	136	SD and LD	Au	-
	AT2G38810	HTA8	89.706	5.79e-81	100	136	SD and LD		-
	AT1G52740	HTA9	79.412	6.93e-71	100	136	SD and LD		-
Ga08G2425	AT1G15750	TPL	62.127	0	98	1138	LD [no data under SD]	Ag & Ph & Fd	-
Ga08G2460	AT1G08970	NF-YC9, HAP5C	62.934	4.48e-93	99	248	LD only	Ho & Ph	+
Ga08G2478	AT3G05120	GID1A	81.159	0	100	345	SD and LD	Ho & Ag & Ph	+
	AT5G27320	GID1C	82.558	0	99	345	SD and LD		+
	AT3G63010	GID1B	73.256	0	96	345	SD and LD		+
Ga08G2479	AT1G52740	HTA9	60.952	6.81e-38	78	105	SD and LD	Au	-
	AT2G38810	HTA8	60.952	3.27e-37	76	105	SD and LD		-
	AT3G54560	HTA11	60.952	5.64e-37	76	105	SD and LD		-
Ga08G2559	AT2G02760	UBC2	96.711	2.52e-110	100	152	SD and LD	Ve & Au	-
	AT1G14400	UBC1	95.395	2.64e-109	100	152	SD and LD		-
Ga08G2636	AT1G15750	TPL	67.946	0	97	1120	LD [no data under SD]	Ag & Ph & Fd	-
Ga08G2683	AT3G12810	PIE1	63.118	0	99	313	SD and LD	Ve & Au	-
Ga08G2687	AT1G65480	FT	79.29	1.26e-103	97	169	SD and LD	At & Ho & Ag & Ph & Su & Fd & Ve & Au	+
	AT4G20370	TSF	79.412	8.66e-101	97	169	LD only		+
	AT5G62040	BFT	60	3.69e-72	96	169	LD only		-
	AT5G03840	TFL1	59.763	1.76e-70	95	169	SD and LD		-
Ga08G2689	AT1G55325	MED13, GCT, MAB2	63.153	0	96	1973	LD only	Au	+
Ga09G0100	AT3G01090	AKIN10, SNRK1.1	85.078	0	96	516	LD [no data under SD]	Su	-
Ga09G0217	AT1G26830	CUL3A	78.99	0	100	733	LD [no data under SD]	Ve	+
Ga09G0269	AT3G28730	SSRP1, HMG, NFD	75.814	0	99	645	SD and LD	Ve & Au	-
Ga09G0384	AT5G40490	HLP1	63.804	2.29e-103	77	326	SD and LD	Ve & Au	+
Ga09G0477	AT5G14170	BAF60, CHC1	78.113	0	99	530	LD only	Au	+
Ga09G0545	AT4G25420	GA20ox1	66.223	0	99	323	SD and LD	Ho & Ph	+
	AT5G51810	GA20ox2	67.989	0	92	323	SD only		+
	AT5G07200	GA20OX3	65.449	3.08e-173	94	323	SD and LD		+
Ga09G0774	AT4G22140	EBS	84.186	1.82e-137	91	215	SD and LD	Ph & Au	-
	AT4G39100	SHL1, SHL	61.86	1.54e-95	93	215	SD and LD		-
Ga09G0814	AT5G49020	PRMT4A	74.802	0	95	326	SD and LD	Au	+
Ga09G0827	AT1G15750	TPL	63.237	0	98	1137	LD [no data under SD]	Ag & Ph & Fd	-
Ga09G0935	AT1G30040	GA2ox2	59.531	2.71e-151	99	336	SD and LD	Ho & Ph	-
Ga09G0950	AT1G78580	TPS1	68.237	0	86	828	SD and LD	Ag & Su	+
Ga09G0952	AT1G78580	TPS1	72.901	0	99	941	SD and LD	Ag & Su	+
Ga09G0968	AT4G29130	HXK1, GIN2	69.495	0	99	495	SD only	Ag & Su	+
Ga09G0969	AT1G79730	ELF7	67.857	0	76	476	SD and LD	Ve & Au	-
Ga09G1007	AT1G52740	HTA9	89.552	1.64e-75	100	136	SD and LD	Au	-
	AT3G54560	HTA11	86.029	8.1e-73	100	136	SD and LD		-
	AT2G38810	HTA8	80.292	5e-70	100	136	SD and LD		-
Ga09G1026	AT1G15750	TPL	85.752	0	100	1137	LD [no data under SD]	Ag & Ph & Fd	-
Ga09G1110	AT3G44680	HDA9	87.736	0	99	416	SD only	Au	-
Ga09G1183	AT3G44110	ATJ3	85.273	0	100	421	SD and LD	Au	+
Ga09G1250	AT3G45880	JMJ32, JMJD5	60.299	3.86e-138	92	335	SD and LD	Au	-
Ga09G1269	AT1G50700	CPK33	62.62	0	99	269	LD [no data under SD]	Ph	+
Ga09G1385	AT3G57300	INO80	71.02	0	99	358	SD and LD	Au & Ve	+
Ga09G1442	AT5G06850	FTIP1	82.368	0	100	794	LD only	Ph	+
Ga09G1446	AT5G06850	FTIP1	68.025	0	99	785	LD only	Ph	+
Ga09G1513	AT2G17290	CPK6	61.905	0	95	263	LD [no data under SD]	Ph	+
Ga09G1583	AT2G27550	ATC	72.571	1.13e-92	100	175	SD and LD	Ph & Au & Fd	-
Ga09G1583	AT5G03840	TFL1	72.093	5.22e-92	97	175	SD and LD		-
Ga09G1583	AT5G62040	BFT	64.943	3.6e-80	98	175	LD only		-
Ga09G1901	AT1G57820	VIM1, ORTH2	72.059	0	93	612	SD and LD	Au	-
	AT5G39550	VIM3, ORTH1	64.452	0	93	612	LD [no data under SD]		-
	AT1G66050	VIM2	64	0	92	612	LD [no data under SD]		-
Ga09G1936	AT4G25420	GA20ox1	66.489	0	99	323	SD and LD	Ho & Ph	+
	AT5G51810	GA20ox2	65.879	0	99	323	SD only		+
	AT5G07200	GA20OX3	61.358	2.57e-174	99	323	SD and LD		+
Ga09G2153	AT4G23100	CAD2, RML1, GSH1	81.025	0	100	527	LD [no data under SD]	Au	+
Ga09G2392	AT1G06040	STO	61.694	1.22e-100	100	248	SD only	Ph	+
Ga09G2624	AT1G04400	CRY2	65.539	0	97	548	LD only	Ph	+
Ga09G2716	AT5G49020	PRMT4A	73.946	0	98	337	SD and LD	Au	+
Ga09G2725	AT5G24860	FPF1	63.478	1.98e-45	98	115	SD and LD	Ho	+
Ga10G0047	AT2G40080	ELF4	60.784	1.92e-36	92	102	SD and LD	At & Ph	-
Ga10G0048	AT2G40080	ELF4	61.538	3.67e-34	82	91	SD and LD	At & Ph	-
Ga10G0526	AT2G38880	NF-YB1, HAP3A	66.456	1.63e-64	93	158	LD only	Ho & Ph	-
Ga10G0671	AT2G17290	CPK6	72.188	0	89	285	LD [no data under SD]	Ph	+
	AT1G50700	CPK33	61.099	0	87	285	LD [no data under SD]		+
Ga10G0693	AT5G06600	UBP12	83.772	0	99	1103	SD and LD	Au	-
	AT3G11910	UBP13	82.971	0	99	1103	SD and LD		-
Ga10G0855	AT5G13480	FY	67.63	0	96	692	SD and LD	Ve & Au	+
Ga10G1016	AT4G16250	PHYD	77.606	0	89	1034	LD [no data under SD]	Ph	-
	AT2G18790	PHYB	80.29	0	88	1034	SD and LD		-
Ga10G1094	AT1G15750	TPL	60.017	0	100	1148	LD [no data under SD]	Ag & Ph & Fd	-
Ga10G1115	AT3G43190	SUS4	69.53	0	89	489	SD and LD	Su	+
Ga10G1137	AT5G49020	PRMT4A	68.796	0	99	348	SD and LD	Au	+
Ga10G1148	AT5G24860	FPF1	61.947	7.45e-45	98	113	SD and LD	Ho	+
Ga10G1507	AT1G12910	LWD1, ATAN11	92.486	0	100	346	SD and LD	Ph	-
	AT3G26640	LWD2	86.416	0	100	346	SD and LD		-
Ga10G1529	AT3G44110	ATJ3	80.714	0	100	420	SD and LD	Au	+
Ga10G1635	AT1G05830	ATX2	63.594	0	97	193	SD and LD	Ph & Ve & Au & Fd	-
	AT2G31650	ATX1, SDG27	61.27	0	98	193	SD and LD		-
Ga10G1917	AT5G14170	BAF60, CHC1	73.37	0	99	552	LD only	Au	+
Ga10G2073	AT2G23380	CLF, SDG1	64.263	0	100	154	SD and LD	Ph & Ve & Au & Fd	-
Ga10G2260	AT1G15550	GA3OX1	61.236	6.51e-156	99	309	LD [no data under SD]	Ho & Ph	+
Ga10G2322	AT1G80070	PRP8, SUS2, EMB33	95.553	0	100	2361	LD [no data under SD]	Au	+
Ga10G2396	AT4G29130	HXK1, GIN2	67.206	0	99	494	SD only	Ag & Su	+
Ga10G2642	AT5G46210	CUL4	83.613	0	96	736	SD only	Ph & Au	-
Ga10G2652	AT1G30040	GA2ox2	65.373	4.76e-161	97	313	SD and LD	Ho & Ph	-
Ga10G2681	AT4G18130	PHYE	66.272	0	98	1116	SD only	Ph	-
	AT4G16250	PHYD	61.658	0	94	1116	LD [no data under SD]		-
	AT2G18790	PHYB	61.905	0	95	1116	SD and LD		-
Ga10G2796	AT2G33810	SPL3	65.414	6.67e-47	98	85	SD and LD	Ho & Ag & Ph & Su	+
Ga10G2830	AT4G04920	MED16, SFR6	76.168	0	98	1263	LD [no data under SD]	Au	+
Ga10G2833	AT1G61040	VIP5	69.565	0	100	667	SD and LD	Ve & Au	-
Ga10G2934	AT4G21200	GA2ox8	60	2.87e-146	99	288	SD and LD	Ho & Ph	-
Ga10G2961	AT1G50700	CPK33	67.956	0	99	269	LD [no data under SD]	Ph	+
Ga10G2988	AT2G32950	COP1	70.755	0	93	636	SD and LD	Ph	-
Ga10G3046	AT2G34880	JMJ15, MEE27	59.545	0	90	435	SD and LD	Au & Ph	-
	AT4G20400	JMJ14, PKDM7B, JMJ4	63.283	0	94	435	SD and LD		-
Ga11G0063	AT2G38880	NF-YB1, HAP3A	63.415	1.09e-64	96	164	LD only	Ho & Ph	-
	AT4G14540	NF-YB3, HAP3C	65.278	1.66e-62	88	164	LD only		+
Ga11G0605	AT1G53090	SPA4	67.041	0	100	436	SD only	Ph	-
	AT3G15354	SPA3	60.965	0	99	436	SD only		-
Ga11G0762	AT4G10710	SPT16	75.427	0	98	1054	SD and LD	Ve & Au	-
Ga11G0908	AT1G08970	NF-YC9, HAP5C	64.706	2.97e-90	97	240	LD only	Ho & Ph	+
	AT1G54830	NF-YC3	60.417	1.55e-81	96	240	LD only		+
Ga11G0935	AT3G05120	GID1A	79.71	0	100	345	SD and LD	Ho & Ag & Ph	+
	AT5G27320	GID1C	82.267	0	99	345	SD and LD		+
	AT3G63010	GID1B	73.547	0	96	345	SD and LD		+
Ga11G0936	AT2G38810	HTA8	60.748	1.04e-37	78	107	SD and LD	Au	-
	AT3G54560	HTA11	60.748	2.16e-37	78	107	SD and LD		-
Ga11G0972	AT3G04030	MYR2	61.538	8.42e-154	99	209	SD and LD	Ph	-
Ga11G1379	AT2G02760	UBC2	97.368	1.41e-111	100	152	SD and LD	Ve & Au	-
	AT1G14400	UBC1	96.053	1.74e-110	100	152	SD and LD		-
Ga11G1657	AT2G22370	MED18	83.412	1.36e-129	96	211	SD and LD	Au	+
Ga11G1754	AT3G49660	WDR5A	77.994	0	97	252	LD [no data under SD]	Ve	-
Ga11G1924	AT2G23380	CLF, SDG1	64.216	0	99	154	SD and LD	Ph & Ve & Au & Fd	-
Ga11G2407	AT2G32950	COP1	81.618	0	100	680	SD and LD	Ph	-
Ga11G2455	AT5G35840	PHYC	66.637	0	99	1125	SD only	Ph	-
Ga11G2482	AT5G48300	ADG1, APS1	85.029	0	100	521	SD and LD	Su	+
Ga11G2723	AT3G54560	HTA11	86.111	5.89e-77	100	144	SD and LD	Au	-
	AT2G38810	HTA8	83.333	1.22e-75	100	144	SD and LD		-
	AT1G52740	HTA9	74.306	3.86e-68	100	144	SD and LD		-
Ga11G2793	AT3G05120	GID1A	72.543	0	100	346	SD and LD	Ho & Ag & Ph	+
	AT5G27320	GID1C	75.072	0	99	346	SD and LD		+
	AT3G63010	GID1B	79.883	0	96	346	SD and LD		+
Ga11G2999	AT4G00830	LIF2	70.327	0	86	428	SD and LD	Ve & Au	-
Ga11G3076	AT2G46260	LRB1	83.094	0	99	556	SD and LD	Ve	+
	AT3G61600	LRB2, POB1	85.091	0	98	556	SD and LD		+
Ga11G3114	AT2G46020	BRM, CHR2	67.654	0	99	2263	SD and LD	Au	-
Ga11G3142	AT5G06850	FTIP1	63.012	0	95	757	LD only	Ph	+
Ga11G3189	AT2G45660	SOC1, AGL20	69.668	2.73e-98	98	218	SD and LD	At & Ho & Ag & Ph & Su & Fd & Ve	+
Ga11G3190	AT2G45650	AGL6	69.17	4.13e-123	100	222	SD and LD	Au	+
Ga11G3262	AT3G44110	ATJ3	73.944	0	100	426	SD and LD	Au	+
Ga11G3285	AT2G44680	CKB4	78.214	2.56e-164	95	293	SD only	Ph	+
	AT3G60250	CKB3	73.379	1.38e-151	100	293	SD and LD		+
Ga11G3336	AT3G01090	AKIN10, SNRK1.1	66.075	0	96	563	LD [no data under SD]	Su	-
Ga11G3355	AT3G28730	SSRP1, HMG, NFD	74	0	99	650	SD and LD	Ve & Au	-
Ga11G3552	AT3G57230	AGL16	63.229	8e-99	93	204	LD only	Au & Ph	-
	AT2G22630	AGL17	62.727	4.05e-95	96	204	SD only		+
Ga11G3576	AT4G37280	MRG1	72.586	5.64e-161	100	321	LD only	Ph & Au	+
Ga11G3639	AT5G45600	YAF9A, TAF14B, GAS41	64.231	8.05e-125	96	260	SD and LD	Ve & Au	-
Ga11G3829	AT2G44680	CKB4	71.986	4.04e-153	95	295	SD only	Ph	+
	AT3G60250	CKB3	68.136	2.81e-144	100	295	SD and LD		+
Ga11G3890	AT2G46260	LRB1	68.07	0	99	570	SD and LD	Ve	+
	AT3G61600	LRB2, POB1	67.794	0	98	570	SD and LD		+
Ga11G3891	AT1G50700	CPK33	66.889	0	86	270	LD [no data under SD]	Ph	+
	AT2G17290	CPK6	61.013	0	83	270	LD [no data under SD]		+
Ga11G4037	AT2G27550	ATC	66.857	1.09e-85	100	175	SD and LD	Ph & Au & Fd	-
	AT5G62040	BFT	66.092	1.24e-82	98	175	LD only		-
	AT5G03840	TFL1	61.272	3.88e-80	97	175	SD and LD		-
Ga11G4087	AT5G39550	VIM3, ORTH1	64.583	0	97	622	LD [no data under SD]	Au	-
	AT1G57820	VIM1, ORTH2	72.347	0	96	622	SD and LD		-
	AT1G66050	VIM2	65.961	0	95	622	LD [no data under SD]		-
Ga12G0097	AT5G39550	VIM3, ORTH1	62.652	0	99	657	LD [no data under SD]	Au	-
	AT1G57820	VIM1, ORTH2	69.102	0	98	657	SD and LD		-
	AT1G66050	VIM2	61.852	0	96	657	LD [no data under SD]		-
Ga12G0162	AT5G51820	PGM1	83.307	0	98	623	SD only	Su	+
Ga12G0462	AT2G46260	LRB1	72.035	0	98	565	SD and LD	Ve	+
	AT3G61600	LRB2, POB1	71.986	0	98	565	SD and LD		+
Ga12G0469	AT1G50700	CPK33	68.313	0	93	269	LD [no data under SD]	Ph	+
	AT2G17290	CPK6	61.067	0	93	269	LD [no data under SD]		+
Ga12G0549	AT4G22950	AGL19	61.137	3.23e-76	96	181	SD and LD	Ve & Fd	+
	AT4G11880	XAL2, AGL14	60.563	4.37e-74	96	181	SD only		+
Ga12G0667	AT2G44680	CKB4	69.58	5.03e-144	95	293	SD only	Ph	+
	AT3G60250	CKB3	69.625	1.11e-139	100	293	SD and LD		+
Ga12G0926	AT5G63470	NF-YC4	83.333	6.02e-103	82	170	LD only	Ph	+
Ga12G0939	AT5G14170	BAF60, CHC1	60.521	0	99	537	LD only	Au	+
Ga12G1009	AT5G61150	VIP4	59.816	9.34e-179	99	652	SD and LD	Ve & Au	-
Ga12G1080	AT2G02760	UBC2	96.711	2.84e-111	100	152	SD and LD	Ve & Au	-
	AT1G14400	UBC1	95.395	3.14e-110	100	152	SD and LD		-
Ga12G1137	AT1G68840	TEM2, RAV2	65.489	4.22e-158	100	372	LD [no data under SD]	At & Ho & Ph	-
	AT1G25560	TEM1, EDF1	62.366	1.18e-154	100	372	LD [no data under SD]		-
Ga12G1173	AT2G02760	UBC2	97.368	1.41e-111	100	152	SD and LD	Ve & Au	-
	AT1G14400	UBC1	96.053	1.74e-110	100	152	SD and LD		-
Ga12G1322	AT2G18915	LKP2	63.748	0	92	627	LD only	Ph	+
	AT5G57360	ZTL	67.914	0	89	627	SD only		-
	AT1G68050	FKF1, ADO3	78.469	0	99	627	SD only		+
Ga12G1510	AT4G28190	ULT1	62.264	8.09e-121	99	265	SD only	Fd	+
Ga12G1822	AT2G46260	LRB1	83.094	0	99	556	SD and LD	Ve	+
	AT3G61600	LRB2, POB1	83.273	0	98	556	SD and LD		+
Ga12G1838	AT2G46020	BRM, CHR2	67.497	0	99	2249	SD and LD	Au	-
Ga12G1891	AT2G45660	SOC1, AGL20	69.668	1.15e-102	98	219	SD and LD	At & Ho & Ag & Ph & Su & Fd & Ve	+
Ga12G1933	AT2G44680	CKB4	79.851	4.01e-157	91	272	SD only	Ph	+
	AT3G60250	CKB3	72.426	4.54e-144	93	272	SD and LD		+
Ga12G2090	AT2G22540	SVP	66.667	1.69e-107	100	224	SD and LD	At & Ag & Ph & Fd & Ve	-
Ga12G2432	AT2G44680	CKB4	73.818	4.37e-151	93	293	SD only	Ph	+
	AT3G60250	CKB3	70.648	1.64e-146	100	293	SD and LD		+
Ga12G2615	AT1G30970	SUF4	67.467	5.6e-167	100	375	SD and LD	Ve	-
Ga12G2740	AT3G57230	AGL16	63.111	1.67e-96	92	223	LD only	Au & Ph	-
	AT2G22630	AGL17	64.253	8.99e-96	96	223	SD only		+
Ga12G2790	AT2G17290	CPK6	81.522	0	99	261	LD [no data under SD]	Ph	+
	AT1G50700	CPK33	59.692	0	87	261	LD [no data under SD]		+
Ga12G2846	AT3G05120	GID1A	73.41	0	100	346	SD and LD	Ho & Ag & Ph	+
	AT5G27320	GID1C	75.942	0	99	346	SD and LD		+
	AT3G63010	GID1B	80.409	0	96	346	SD and LD		+
Ga13G0033	AT2G17290	CPK6	71.608	0	87	285	LD [no data under SD]	Ph	+
	AT1G50700	CPK33	61.099	0	87	285	LD [no data under SD]		+
Ga13G0133	AT5G58230	MSI1	91.509	0	100	441	SD and LD	Ph & Fd & Ve & Au	+
Ga13G0324	AT2G17290	CPK6	77.757	0	100	260	LD [no data under SD]	Ph	+
Ga13G0345	AT3G18990	VRN1	64.655	1.15e-156	99	348	SD and LD	Ve	+
Ga13G0517	AT3G57230	AGL16	61.5	1.7e-75	82	176	LD only	Au & Ph	-
	AT2G22630	AGL17	60.209	1.2e-71	83	176	SD only		+
Ga13G0519	AT3G57230	AGL16	63.636	1.74e-81	82	174	LD only	Au & Ph	-
	AT2G22630	AGL17	61.257	3.26e-77	84	174	SD only		+
Ga13G0629	AT4G39100	SHL1, SHL	69.014	1.26e-112	93	209	SD and LD	Au & Ph	-
	AT4G22140	EBS	67.943	1.4e-105	89	209	SD and LD		-
Ga13G0813	AT1G25540	PFT1, MED25	63.51	0	80	718	SD and LD	Ph	+
Ga13G0817	AT1G68840	TEM2, RAV2	62.534	7.12e-138	100	371	LD [no data under SD]	At & Ho & Ph	-
	AT1G25560	TEM1, EDF1	59.569	2.63e-137	99	371	LD [no data under SD]		-
Ga13G1015	AT1G69120	AP1	72.973	2.9e-128	100	177	None	At & Ag & Ph & Su & Fd & Ve	+
	AT5G60910	FUL, AGL8	67.317	2.03e-91	82	177	SD and LD		+
Ga13G1505	AT1G35460	FBH1	65.854	2.33e-103	91	246	SD and LD	Ph	+
	AT4G09180	FBH2	66.39	8.21e-103	90	246	SD and LD		+
Ga13G1533	AT5G06170	SUC9	62.526	0	95	475	SD only	Su	-
Ga13G1595	AT1G79430	APL, WDY, FE	61.376	8.64e-137	100	378	LD only	Ph	+
Ga13G1669	AT5G47640	NF-YB2, HAP3B	68.681	1.35e-76	96	94	LD only	Ho & Ph	+
Ga13G1730	AT1G50700	CPK33	73.606	0	99	361	LD [no data under SD]	Ph	+
Ga13G1742	AT5G63960	GIS5, EMB2780	84.508	0	96	1078	SD and LD	Au	-
Ga13G1794	AT3G13682	LDL2	70.267	0	99	697	SD [no data under LD]	Ph & Au	+
Ga13G1827	AT3G20740	FIE1, FIS3	75.749	0	99	367	LD [no data under SD]	Au	-
Ga13G1833	AT1G52740	HTA9	62.727	4.94e-39	81	108	SD and LD	Au	-
	AT3G54560	HTA11	62.037	1.93e-37	79	108	SD and LD		-
Ga13G1903	AT1G78440	GA2ox1	59.524	1.93e-141	98	336	SD and LD	Ho & Ph	-
Ga13G2168	AT2G38810	HTA8	61.682	4.69e-38	78	107	SD and LD	Au	-
	AT3G54560	HTA11	60.748	2.93e-37	78	107	SD and LD		-
Ga13G2169	AT3G05120	GID1A	79.71	0	100	345	SD and LD	Ho & Ag & Ph	+
	AT5G27320	GID1C	80.814	0	99	345	SD and LD		+
	AT3G63010	GID1B	73.256	0	96	345	SD and LD		+
Ga13G2170	AT3G05120	GID1A	81.159	0	100	345	SD and LD	Ho & Ag & Ph	+
	AT5G27320	GID1C	81.977	0	99	345	SD and LD		+
	AT3G63010	GID1B	74.128	0	96	345	SD and LD		+
Ga13G2174	AT1G09570	PHYA	80.866	0	99	1108	SD and LD	Ph	+
Ga13G2226	AT4G10710	SPT16	71.848	0	98	1055	SD and LD	Ve & Au	-
Ga13G2227	AT4G10710	SPT16	75.617	0	98	1054	SD and LD	Ve & Au	-
Ga13G2243	AT3G49600	UBP26	63.37	0	99	291	SD and LD	Ve & Au	-
Ga13G2364	AT3G43190	SUS4	85.963	0	99	805	SD and LD	Su	+
Ga13G2433	AT4G29130	HXK1, GIN2	78.465	0	95	469	SD only	Ag & Su	+
Ga13G2459	AT1G52740	HTA9	92.537	4.02e-87	100	136	SD and LD	Au	-
	AT3G54560	HTA11	85.294	2.04e-80	100	136	SD and LD		-
	AT2G38810	HTA8	82.353	1.7e-76	100	136	SD and LD		-
Ga13G2632	AT1G18450	ARP4	76.417	0	100	441	LD [no data under SD]	Ve & Au	-
Ga13G2634	AT5G06850	FTIP1	66.411	0	99	783	LD only	Ph	+
Ga13G2654	AT2G13540	ABH1, CBP80	71.86	0	99	860	SD and LD	Fd & Ve & Au	-
Ga13G2664	AT1G50700	CPK33	62.764	0	99	275	LD [no data under SD]	Ph	+
Ga13G2689	AT5G60410	SIZ1	65.052	0	97	867	SD and LD	Au	-
Ga13G2690	AT5G60410	SIZ1	65.744	0	97	867	SD and LD	Au	-
Ga14G0405	AT4G24620	PGI1	79.14	0	100	628	SD only	Su	+
Ga14G0411	AT4G24540	AGL24	64.253	8.94e-88	99	221	SD and LD	Fd & Ve	+
Ga14G1486	AT2G18915	LKP2	63.7	0	92	632	LD only	Ph	+
	AT5G57360	ZTL	67.321	0	89	632	SD only		-
	AT1G68050	FKF1, ADO3	80.538	0	99	632	SD only		+
Ga14G1697	AT1G26830	CUL3A	86.066	0	100	732	LD [no data under SD]	Ve	+
Ga14G1719	AT1G69120	AP1	66.265	2.41e-107	96	179	None	At & Ag & Ph & Su & Fd & Ve	+
	AT5G60910	FUL, AGL8	65.534	1.99e-89	82	179	SD and LD		+
Ga14G1758	AT5G51820	PGM1	60.517	0	89	580	SD only	Su	+
Ga14G1846	AT2G21070	FIO1	62.5	0	93	480	SD and LD	Ph	-
Ga14G1870	AT5G45600	YAF9A, TAF14B, GAS41	76.981	2.05e-150	98	265	SD and LD	Ve & Au	-
Ga14G1942	AT1G09570	PHYA	81.21	0	99	1107	SD and LD	Ph	+
Ga14G1948	AT2G17290	CPK6	83.456	0	100	266	LD [no data under SD]	Ph	+
Ga14G2032	AT1G01040	DCL1	74.86	0	99	1965	SD and LD	Au	+
Ga08G1595	AT2G45430	AHL22	64.8	1.11×10-101	100	769	SD and LD	0	-
Ga07G1626	AT2G45430	AHL22	59.5	2.16×10-107	100	805	SD and LD	0	-
Ga11G3210	AT2G45430	AHL22	63.8	5.63×10-90	97	691	SD and LD	0	-
Ga01G2674	AT2G45430	AHL24	54.8	6.86×10-71	75	566	SD and LD	0	-

## Sheet: S6
Supplementary Table 6: Flowering homologous genes present in A. thaliana but not in G. arboreum.
ID	short name	Flowering pathway	effect on flowering time	phenotype
AT2G19425	MIR156G	Ag	Negative	SD and LD
AT2G25095	MIR156A	Ag	Negative	SD and LD
AT2G42200	SPL9	Ag	Positive	SD (multiple mutant)
AT3G57920	SPL15	Ag	Positive	SD [no data under LD]
AT4G30972	MIR156B	Ag	Negative	SD and LD
AT4G31877	MIR156C	Ag	Negative	SD and LD
AT5G10945	MIR156D	Ag	Negative	SD and LD
AT5G11977	MIR156E	Ag	Negative	SD and LD
AT5G26147	MIR156F	Ag	Negative	SD and LD
AT5G55835	MIR156H	Ag	Negative	SD and LD
AT2G28056	MIR172A	Ag & Ph	Positive	SD and LD
AT2G39250	SNZ	Ag & Ph	Negative	LD [no data under SD]
AT3G11435	MIR172C	Ag & Ph	Positive	SD and LD
AT3G54990	SMZ	Ag & Ph	Negative	SD and LD
AT5G04275	MIR172B	Ag & Ph	Positive	SD and LD
AT5G67180	TOE3	Ag & Ph	Negative	LD [no data under SD]
AT2G28550	TOE1, RAP2.7	Ag & Ph	Negative	SD and LD
AT1G53160	SPL4	Ag & Ph & Ho	Positive	LD [no data under SD]
AT5G60120	TOE2	Ag & Ph	Negative	LD [no data under SD]
AT3G15270	SPL5	Ag & Ph & Ho	Positive	LD [no data under SD]
AT2G03500	EFM	At	Negative	SD and LD
AT2G43010	PIF4	At	Positive	SD only
AT3G59060	PIF5, PIL6	At	Positive	MD (12h light/ 12h dark) [no data under SD or LD]
AT5G65050	MAF2, AGL31	At	Negative	SD and LD
AT4G16280	FCA	At	Positive	SD and LD
AT1G77080	FLM, MAF1, AGL27	At & Ve	Negative	SD and LD
AT2G46790	PRR9	Ph	Positive	SD and LD
AT2G46830	CCA1	Ph	Negative	SD only
AT3G22380	TIC	Ph	Negative	LD only
AT3G46640	LUX, PCL1	Ph	Negative	SD and LD
AT3G54500	LNK2	Ph	Positive	LD only
AT5G02810	PRR7	Ph	Positive	LD only
AT5G24470	PRR5	Ph	Positive	LD only
AT5G37260	RVE2, CIR1	Ph	Negative	LD [no data under SD]
AT5G60100	PRR3	Ph	Negative	LD only
AT5G61380	TOC1	Ph	Negative	SD only
AT5G64170	LNK1	Ph	Positive	LD only
AT1G01060	LHY	Ph	Negative	SD only
AT2G25930	ELF3	Ph	Negative	SD and LD
AT5G59560	SRR1	Fd	Negative	SD and LD
AT3G18550	BRC1, TCP18	Fd	Negative	LD [no data under SD]
AT4G36920	AP2	Fd	Negative	SD and LD
AT5G10140	FLC, AGL25, FLF	Fd	Negative	SD and LD
AT1G02740	MRG2		Positive	LD only
AT1G10570	OTS2		Negative	SD and LD
AT1G32230	RCD1		Negative	SD and LD
AT1G51450	ASH2R, TRO		Negative	LD [no data under SD]
AT1G54440	RRP6L1		Positive	LD [no data under SD]
AT1G60220	OTS1, ULP1D		Negative	SD and LD
AT1G71800	CSTF64		Positive	LD [no data under SD]
AT1G77300	EFS, SDG8		Negative	SD and LD
AT2G20570	GLK1, GPRI1		Negative	SD and LD
AT2G21660	GRP7, CCR2		Positive	SD and LD
AT2G23740	SUVR5		Positive	LD [no data under SD]
AT2G30140	UGT87A2		Positive	SD and LD
AT2G35510	SRO1		Positive	SD only
AT2G43410	FPA		Positive	SD and LD
AT2G44950	HUB1		Negative	SD and LD
AT2G48160	HULK2		Positive	LD [no data under SD]
AT3G01460	MBD9		Negative	LD [no data under SD]
AT3G04610	FLK		Positive	SD and LD
AT3G23060	AtBMI1C		Positive	SD and LD
AT3G28910	MYB30		Positive	SD and LD
AT3G43920	DCL3		Positive	SD and LD
AT3G63070	HULK3		Positive	LD [no data under SD]
AT4G00450	MED12, CCT, CRP		Positive	LD only
AT4G02560	LD		Positive	SD and LD
AT4G03090	AtNDX		Positive	LD [no data under SD]
AT4G15880	ESD4		Negative	SD and LD
AT4G24680	MOS1		Positive	LD [no data under SD]
AT4G25530	FWA, HDG6		Positive	SD and LD
AT4G38680	CSP2, GRP2		Negative	SD [no data under LD]
AT5G04240	ELF6		Negative	SD and LD
AT5G11530	EMF1		Negative	SD and LD
AT5G17690	TFL2, LHP1		Negative	SD and LD
AT5G20320	DCL4		Positive	SD and LD
AT5G23150	HUA2		Negative	SD and LD
AT5G35910	RRP6L2		Positive	LD [no data under SD]
AT5G44190	GLK2		Negative	SD and LD
AT4G30200	VIL2, VEL1	Ve	Positive	SD only
AT1G47990	GA2ox4	Ho	Negative	SD and LD
AT1G50960	GA2ox7	Ho	Negative	SD and LD
AT1G79460	GA2, ATKS1	Ho	Positive	SD and LD
AT1G80340	GA3OX2	Ho	Positive	LD [no data under SD]
AT4G02780	GA1	Ho	Positive	SD and LD
AT4G32980	ATH1	Ho	Negative	SD only
AT1G10120	CIB4	Ph	Positive	LD [no data under SD]
AT1G26260	CIB5	Ph	Positive	LD [no data under SD]
AT1G51140	FBH3, AKS1, BHLH122	Ph	Positive	SD and LD
AT1G66650	AT-STUbl4	Ph	Positive	SD and LD
AT1G69570	CDF5	Ph	Negative	SD and LD
AT1G72390	PHL	Ph	Positive	LD only
AT2G17770	FDP, BZIP27	Ph	Positive	LD [no data under SD]
AT2G34140	CDF4	Ph	Negative	LD only
AT2G34720	NF-YA4	Ph	Negative	LD only
AT2G39810	ESD6, HOS1	Ph	Positive	SD and LD
AT2G42280	FBH4, AKS3	Ph	Positive	SD and LD
AT2G42400	VOZ2	Ph	Positive	LD only
AT2G46340	SPA1	Ph	Negative	SD only
AT2G47700	RFI2	Ph	Negative	SD and LD
AT3G07650	COL9	Ph	Negative	LD only
AT3G19140	DNF	Ph	Negative	SD only
AT3G47500	CDF3	Ph	Negative	SD only
AT3G57390	AGL18	Ph	Negative	SD and LD
AT4G34530	CIB1	Ph	Positive	LD [no data under SD]
AT4G35900	FD	Ph	Positive	LD only
AT4G38960	BBX19	Ph	Negative	LD [no data under SD]
AT4G40060	HB16, ATHB16	Ph	Negative	LD only
AT5G12840	NF-YA1, HAP2B	Ph	Negative	LD only
AT5G13790	AGL15	Ph	Negative	SD and LD
AT5G15840	CO	Ph	Positive	LD only
AT5G18240	MYR1	Ph	Negative	SD and LD
AT5G39660	CDF2	Ph	Negative	SD and LD
AT5G48560	CIB2	Ph	Positive	LD [no data under SD]
AT5G48890	LATE	Ph	Negative	LD [no data under SD]
AT5G57660	COL5	Ph	Positive	SD only
AT5G62430	CDF1	Ph	Negative	LD only
AT5G44160	IDD8, NUC	Su	Positive	SD and LD
AT1G31814	FRL2	Ve	Negative	None
AT2G18880	VIL3, VEL2	Ve	Positive	SD [no data under LD]
AT2G30120	FLX	Ve	Negative	SD and LD
AT2G33835	FES1	Ve	Negative	SD and LD
AT3G24440	VIL1, VRN5	Ve	Positive	SD only
AT3G26744	ICE1, SCRM	Ve	Negative	SD and LD
AT4G00650	FRI	Ve	Negative	SD and LD
AT4G16845	VRN2	Ve	Positive	SD and LD
AT4G26440	WRKY34, MSP3	Ve	Negative	LD [no data under SD]
AT5G16320	FRL1, SUF8	Ve	Negative	SD and LD
AT5G57380	VIN3	Ve	Positive	SD and LD
AT5G61920	FLX4, FLL4	Ve	Negative	SD and LD
AT5G65060	MAF3, AGL70	Ve	Negative	SD and LD
AT5G65070	MAF4, AGL69	Ve	Negative	SD and LD
AT5G65080	MAF5, AGL68	Ve	Negative	SD only

## Sheet: S7
Supplementary Table 7: Distribution of flowering-related genes on G. hirsutum chromosomes.
Chromosome	Gene_ID	Start	End
Ghir_A01	Ghir_A01G000620	474760	477460
Ghir_A01	Ghir_A01G001410	1248838	1253804
Ghir_A01	Ghir_A01G002770	2546739	2547478
Ghir_A01	Ghir_A01G004100	4589786	4608347
Ghir_A01	Ghir_A01G003660	3769139	3770996
Ghir_A01	Ghir_A01G011750	40014415	40043122
Ghir_A01	Ghir_A01G012430	48626776	48630290
Ghir_A01	Ghir_A01G021230	116496050	116497105
Ghir_A01	Ghir_A01G021220	116490317	116491290
Ghir_A01	Ghir_A01G013230	63962155	63963479
Ghir_A01	Ghir_A01G019240	113275680	113287817
Ghir_A01	Ghir_A01G014370	86310325	86314951
Ghir_A01	Ghir_A01G007100	11872876	11878132
Ghir_A01	Ghir_A01G014510	88021966	88023471
Ghir_A02	Ghir_A02G013840	90109170	90112026
Ghir_A02	Ghir_A02G011580	57805664	57807641
Ghir_A02	Ghir_A02G005520	7906972	7914200
Ghir_A02	Ghir_A02G005980	8845478	8860172
Ghir_A02	Ghir_A02G006230	9474154	9477215
Ghir_A02	Ghir_A02G006360	9867836	9874187
Ghir_A02	Ghir_A02G011170	49654504	49658778
Ghir_A02	Ghir_A02G003450	3896952	3899040
Ghir_A02	Ghir_A02G003090	3555600	3558049
Ghir_A02	Ghir_A02G004020	4942181	4947736
Ghir_A02	Ghir_A02G013110	83677217	83682684
Ghir_A02	Ghir_A02G014270	97565796	97568110
Ghir_A02	Ghir_A02G017140	105640317	105643394
Ghir_A02	Ghir_A02G006530	10252094	10259144
Ghir_A03	Ghir_A03G000930	1404339	1407899
Ghir_A03	Ghir_A03G017660	105851806	105856912
Ghir_A03	Ghir_A03G017220	104653209	104656383
Ghir_A03	Ghir_A03G017120	104510273	104513990
Ghir_A03	Ghir_A03G018780	107943242	107948090
Ghir_A03	Ghir_A03G010990	55736748	55750082
Ghir_A03	Ghir_A03G019660	109475520	109493995
Ghir_A03	Ghir_A03G021030	110947328	110951158
Ghir_A03	Ghir_A03G013020	80541693	80544822
Ghir_A03	Ghir_A03G010350	46630241	46631734
Ghir_A03	Ghir_A03G011960	69726926	69730935
Ghir_A03	Ghir_A03G010720	50526519	50528250
Ghir_A03	Ghir_A03G004920	8336488	8340949
Ghir_A03	Ghir_A03G008370	20102423	20108733
Ghir_A03	Ghir_A03G007080	14929683	14941265
Ghir_A03	Ghir_A03G007210	15623085	15627762
Ghir_A03	Ghir_A03G008200	19474979	19494841
Ghir_A04	Ghir_A04G009000	69278411	69281878
Ghir_A04	Ghir_A04G013210	81978261	81981782
Ghir_A04	Ghir_A04G016010	85087906	85092102
Ghir_A04	Ghir_A04G012050	80237772	80241420
Ghir_A04	Ghir_A04G015450	84643464	84651872
Ghir_A04	Ghir_A04G015810	84920827	84926932
Ghir_A04	Ghir_A04G011930	80071111	80075019
Ghir_A04	Ghir_A04G001660	3113503	3116848
Ghir_A04	Ghir_A04G002220	4235837	4237431
Ghir_A04	Ghir_A04G005530	18860308	18864934
Ghir_A04	Ghir_A04G005600	19415846	19422956
Ghir_A04	Ghir_A04G005630	19641038	19657609
Ghir_A05	Ghir_A05G025490	26183402	26187105
Ghir_A05	Ghir_A05G029190	34107181	34113682
Ghir_A05	Ghir_A05G028110	30857594	30863397
Ghir_A05	Ghir_A05G024980	25526003	25543845
Ghir_A05	Ghir_A05G027150	28985439	28989394
Ghir_A05	Ghir_A05G007950	7250863	7264883
Ghir_A05	Ghir_A05G003090	2974472	2981087
Ghir_A05	Ghir_A05G001970	1937338	1940762
Ghir_A05	Ghir_A05G003740	3566827	3571466
Ghir_A05	Ghir_A05G012520	11599921	11606662
Ghir_A05	Ghir_A05G006760	6141684	6142285
Ghir_A05	Ghir_A05G012770	11856506	11859561
Ghir_A05	Ghir_A05G012620	11671017	11681159
Ghir_A05	Ghir_A05G007640	6949995	6952645
Ghir_A05	Ghir_A05G000450	600448	605479
Ghir_A05	Ghir_A05G008580	7859179	7878741
Ghir_A05	Ghir_A05G015660	14645818	14651858
Ghir_A05	Ghir_A05G011450	10382929	10390183
Ghir_A05	Ghir_A05G013640	12644966	12650153
Ghir_A05	Ghir_A05G023650	23517872	23522560
Ghir_A05	Ghir_A05G022220	21616968	21632218
Ghir_A05	Ghir_A05G017390	16532397	16541417
Ghir_A05	Ghir_A05G020070	19173917	19182741
Ghir_A05	Ghir_A05G022540	22014538	22020193
Ghir_A05	Ghir_A05G023090	22604474	22610740
Ghir_A05	Ghir_A05G018470	17405883	17408769
Ghir_A05	Ghir_A05G016300	15373343	15376982
Ghir_A05	Ghir_A05G037880	100228497	100231629
Ghir_A05	Ghir_A05G038740	102091738	102097494
Ghir_A05	Ghir_A05G030300	37807340	37816663
Ghir_A05	Ghir_A05G030510	38441692	38448798
Ghir_A05	Ghir_A05G029900	36720709	36727256
Ghir_A05	Ghir_A05G031420	43192426	43195791
Ghir_A05	Ghir_A05G009840	8896676	8901926
Ghir_A05	Ghir_A05G005880	5480444	5487734
Ghir_A05	Ghir_A05G018710	17767017	17767663
Ghir_A05	Ghir_A05G017710	16911597	16914903
Ghir_A06	Ghir_A06G007810	19183082	19185280
Ghir_A06	Ghir_A06G008460	22799753	22804414
Ghir_A06	Ghir_A06G012290	68406783	68410298
Ghir_A06	Ghir_A06G003180	4001093	4005400
Ghir_A06	Ghir_A06G002960	3676692	3692209
Ghir_A06	Ghir_A06G000080	59864	64161
Ghir_A06	Ghir_A06G001110	1086877	1089710
Ghir_A06	Ghir_A06G007070	16680886	16691189
Ghir_A06	Ghir_A06G003230	4068003	4072943
Ghir_A06	Ghir_A06G005700	10258757	10268104
Ghir_A06	Ghir_A06G004260	6580312	6585527
Ghir_A06	Ghir_A06G005710	10295758	10299288
Ghir_A06	Ghir_A06G007610	18317090	18323334
Ghir_A06	Ghir_A06G014900	104940531	104948471
Ghir_A06	Ghir_A06G014880	104707370	104708540
Ghir_A06	Ghir_A06G012070	65951094	65957302
Ghir_A06	Ghir_A06G021110	122915888	122923204
Ghir_A06	Ghir_A06G022050	123654130	123657441
Ghir_A06	Ghir_A06G021120	122947608	122950304
Ghir_A06	Ghir_A06G016310	113488196	113490960
Ghir_A06	Ghir_A06G018640	118962456	118977360
Ghir_A06	Ghir_A06G020460	122314465	122321209
Ghir_A06	Ghir_A06G018560	118862803	118865613
Ghir_A06	Ghir_A06G019830	121498333	121505620
Ghir_A06	Ghir_A06G012590	72714859	72715550
Ghir_A06	Ghir_A06G012250	67751339	67758223
Ghir_A07	Ghir_A07G019950	86330960	86334597
Ghir_A07	Ghir_A07G010540	16893756	16898661
Ghir_A07	Ghir_A07G005660	6641892	6645506
Ghir_A07	Ghir_A07G005240	6011008	6015334
Ghir_A07	Ghir_A07G004560	5329601	5331598
Ghir_A07	Ghir_A07G001420	1546778	1549595
Ghir_A07	Ghir_A07G004970	5701361	5709779
Ghir_A07	Ghir_A07G005650	6641754	6645860
Ghir_A07	Ghir_A07G001560	1691603	1701901
Ghir_A07	Ghir_A07G004210	4766758	4769859
Ghir_A07	Ghir_A07G001780	1881639	1887040
Ghir_A07	Ghir_A07G008670	11947770	11950100
Ghir_A07	Ghir_A07G008600	11780195	11781857
Ghir_A07	Ghir_A07G008740	12128917	12134059
Ghir_A07	Ghir_A07G007370	9422539	9442097
Ghir_A07	Ghir_A07G017330	51298663	51301998
Ghir_A07	Ghir_A07G022450	93963584	93965530
Ghir_A07	Ghir_A07G024530	97047067	97049837
Ghir_A07	Ghir_A07G022330	93710296	93715103
Ghir_A07	Ghir_A07G020930	91316081	91319231
Ghir_A07	Ghir_A07G015460	34237491	34239556
Ghir_A07	Ghir_A07G015530	34713494	34715453
Ghir_A07	Ghir_A07G015380	33903978	33909691
Ghir_A07	Ghir_A07G013770	27202414	27205450
Ghir_A07	Ghir_A07G011710	20287596	20288847
Ghir_A07	Ghir_A07G014170	28797021	28807768
Ghir_A07	Ghir_A07G012090	21505958	21508165
Ghir_A07	Ghir_A07G012160	21779968	21795250
Ghir_A07	Ghir_A07G006020	7101438	7111133
Ghir_A07	Ghir_A07G015030	32716844	32726080
Ghir_A07	Ghir_A07G015480	34367443	34369370
Ghir_A07	Ghir_A07G000070	106556	115539
Ghir_A07	Ghir_A07G012870	24177023	24179877
Ghir_A08	Ghir_A08G008470	19621472	19632674
Ghir_A08	Ghir_A08G010840	70520663	70521689
Ghir_A08	Ghir_A08G007650	13457576	13459372
Ghir_A08	Ghir_A08G004990	5778151	5779794
Ghir_A08	Ghir_A08G004870	5641774	5642688
Ghir_A08	Ghir_A08G012630	90213139	90218846
Ghir_A08	Ghir_A08G015540	104075267	104078257
Ghir_A08	Ghir_A08G014880	102210912	102214937
Ghir_A08	Ghir_A08G022200	118090998	118093244
Ghir_A08	Ghir_A08G019290	114058627	114060375
Ghir_A08	Ghir_A08G018980	113620609	113625520
Ghir_A08	Ghir_A08G022020	117898425	117900914
Ghir_A08	Ghir_A08G017040	108724750	108730239
Ghir_A08	Ghir_A08G023430	119782892	119790153
Ghir_A08	Ghir_A08G022840	118964961	118969183
Ghir_A08	Ghir_A08G023890	120238588	120254774
Ghir_A08	Ghir_A08G013670	99014532	99025251
Ghir_A08	Ghir_A08G013860	99685890	99692518
Ghir_A08	Ghir_A08G019650	114428112	114430593
Ghir_A08	Ghir_A08G021670	117533506	117541568
Ghir_A08	Ghir_A08G015630	104529457	104534576
Ghir_A08	Ghir_A08G022190	118074990	118077465
Ghir_A08	Ghir_A08G014140	100342200	100344019
Ghir_A08	Ghir_A08G001480	1219267	1222881
Ghir_A08	Ghir_A08G002620	2524879	2526289
Ghir_A08	Ghir_A08G003490	3502184	3505755
Ghir_A08	Ghir_A08G023940	120319704	120323263
Ghir_A08	Ghir_A08G002510	2402414	2407969
Ghir_A08	Ghir_A08G023960	120339892	120358095
Ghir_A08	Ghir_A08G003780	3826679	3830899
Ghir_A09	Ghir_A09G022090	78362923	78364254
Ghir_A09	Ghir_A09G024440	80439662	80445267
Ghir_A09	Ghir_A09G025320	81185274	81191035
Ghir_A09	Ghir_A09G025390	81242193	81242989
Ghir_A09	Ghir_A09G002350	6630915	6637336
Ghir_A09	Ghir_A09G001920	5240969	5244987
Ghir_A09	Ghir_A09G001280	2987378	2992435
Ghir_A09	Ghir_A09G006990	53321482	53330176
Ghir_A09	Ghir_A09G007590	55756651	55759726
Ghir_A09	Ghir_A09G010890	63753113	63756731
Ghir_A09	Ghir_A09G014160	69251151	69254817
Ghir_A09	Ghir_A09G018390	74640724	74646160
Ghir_A09	Ghir_A09G013530	68220361	68225777
Ghir_A09	Ghir_A09G011860	65202220	65204831
Ghir_A09	Ghir_A09G014780	70440332	70441421
Ghir_A09	Ghir_A09G013510	68146695	68150061
Ghir_A09	Ghir_A09G020090	76358705	76363915
Ghir_A09	Ghir_A09G018290	74484531	74485969
Ghir_A09	Ghir_A09G011670	64994361	64995944
Ghir_A09	Ghir_A09G010210	62230825	62235286
Ghir_A09	Ghir_A09G008920	59047748	59055392
Ghir_A09	Ghir_A09G008730	58561672	58568786
Ghir_A09	Ghir_A09G009460	60047663	60056292
Ghir_A09	Ghir_A09G009270	59909416	59912580
Ghir_A09	Ghir_A09G003960	16076285	16079515
Ghir_A09	Ghir_A09G008910	59043286	59048614
Ghir_A09	Ghir_A09G012970	67442719	67451907
Ghir_A09	Ghir_A09G018730	75089948	75092581
Ghir_A10	Ghir_A10G008970	17412963	17421104
Ghir_A10	Ghir_A10G007560	12090952	12092767
Ghir_A10	Ghir_A10G012840	68454813	68458594
Ghir_A10	Ghir_A10G018890	101853179	101861642
Ghir_A10	Ghir_A10G019910	105312796	105329924
Ghir_A10	Ghir_A10G024010	113990851	113991635
Ghir_A10	Ghir_A10G018880	101848394	101851144
Ghir_A10	Ghir_A10G024000	113988155	113988820
Ghir_A10	Ghir_A10G012140	57659176	57661855
Ghir_A10	Ghir_A10G016210	90321093	90324705
Ghir_A10	Ghir_A10G006230	7503005	7506184
Ghir_A10	Ghir_A10G017640	98055924	98062055
Ghir_A10	Ghir_A10G017100	95350970	95359720
Ghir_A10	Ghir_A10G016750	93092042	93097578
Ghir_A10	Ghir_A10G016650	92569108	92569956
Ghir_A10	Ghir_A10G016940	94682917	94692338
Ghir_A10	Ghir_A10G002400	2094832	2096426
Ghir_A10	Ghir_A10G002030	1797867	1801083
Ghir_A10	Ghir_A10G000020	11865	19504
Ghir_A10	Ghir_A10G003550	3125269	3129753
Ghir_A10	Ghir_A10G000830	621693	625642
Ghir_A10	Ghir_A10G000590	402818	408722
Ghir_A10	Ghir_A10G002060	1815568	1823353
Ghir_A10	Ghir_A10G003960	3596605	3602652
Ghir_A10	Ghir_A10G013820	75116005	75129973
Ghir_A10	Ghir_A10G007060	10894945	10906570
Ghir_A11	Ghir_A11G021590	48549387	48552382
Ghir_A11	Ghir_A11G013390	14322371	14324260
Ghir_A11	Ghir_A11G012720	13086091	13088957
Ghir_A11	Ghir_A11G028180	110040504	110041261
Ghir_A11	Ghir_A11G029800	112878388	112882873
Ghir_A11	Ghir_A11G028330	110383732	110389688
Ghir_A11	Ghir_A11G028560	110890263	110892903
Ghir_A11	Ghir_A11G028200	110064446	110067769
Ghir_A11	Ghir_A11G027870	109488674	109491086
Ghir_A11	Ghir_A11G004740	4030077	4032940
Ghir_A11	Ghir_A11G009470	8415099	8420024
Ghir_A11	Ghir_A11G000980	907248	908349
Ghir_A11	Ghir_A11G005350	4684854	4692040
Ghir_A11	Ghir_A11G010080	9167424	9171327
Ghir_A11	Ghir_A11G007720	6770602	6774009
Ghir_A11	Ghir_A11G008110	7186795	7190831
Ghir_A11	Ghir_A11G007550	6619552	6625309
Ghir_A11	Ghir_A11G000390	354428	359198
Ghir_A11	Ghir_A11G009010	8059731	8064231
Ghir_A11	Ghir_A11G002410	2013027	2016557
Ghir_A11	Ghir_A11G002420	2020612	2023893
Ghir_A11	Ghir_A11G009000	8053282	8056895
Ghir_A11	Ghir_A11G002930	2473871	2475879
Ghir_A11	Ghir_A11G010800	10227168	10233275
Ghir_A11	Ghir_A11G005580	5005414	5009898
Ghir_A11	Ghir_A11G015850	18326171	18332745
Ghir_A11	Ghir_A11G015620	17798826	17802406
Ghir_A11	Ghir_A11G016200	19331617	19340808
Ghir_A11	Ghir_A11G031090	115366090	115371951
Ghir_A11	Ghir_A11G035110	122873802	122878691
Ghir_A11	Ghir_A11G022380	59662587	59665999
Ghir_A11	Ghir_A11G009710	8655258	8665252
Ghir_A11	Ghir_A11G020600	32794205	32805345
Ghir_A12	Ghir_A12G023730	102716254	102731605
Ghir_A12	Ghir_A12G022560	101395391	101398927
Ghir_A12	Ghir_A12G024600	103575573	103579831
Ghir_A12	Ghir_A12G024680	103638389	103641795
Ghir_A12	Ghir_A12G028100	106841366	106846184
Ghir_A12	Ghir_A12G027570	106219467	106225788
Ghir_A12	Ghir_A12G009660	63005923	63009463
Ghir_A12	Ghir_A12G011710	79523317	79534698
Ghir_A12	Ghir_A12G016370	90832608	90835770
Ghir_A12	Ghir_A12G014820	85904041	85909597
Ghir_A12	Ghir_A12G011850	79712933	79716701
Ghir_A12	Ghir_A12G018050	94406703	94409473
Ghir_A12	Ghir_A12G017710	93648780	93652764
Ghir_A12	Ghir_A12G019270	97225720	97234849
Ghir_A12	Ghir_A12G020040	98128303	98131670
Ghir_A12	Ghir_A12G020160	98243956	98246847
Ghir_A12	Ghir_A12G000720	868524	871660
Ghir_A12	Ghir_A12G004100	7200621	7202704
Ghir_A12	Ghir_A12G003930	6942151	6947660
Ghir_A12	Ghir_A12G005000	9913132	9916997
Ghir_A12	Ghir_A12G001730	2248922	2275379
Ghir_A12	Ghir_A12G001310	1666471	1670419
Ghir_A12	Ghir_A12G010600	76707259	76711490
Ghir_A12	Ghir_A12G011090	77998357	78003436
Ghir_A12	Ghir_A12G018600	95622372	95626335
Ghir_A13	Ghir_A13G018430	101086524	101087744
Ghir_A13	Ghir_A13G019100	102297123	102308162
Ghir_A13	Ghir_A13G018970	101923054	101926248
Ghir_A13	Ghir_A13G018960	101917175	101922233
Ghir_A13	Ghir_A13G018450	101111784	101114910
Ghir_A13	Ghir_A13G005180	9242715	9244588
Ghir_A13	Ghir_A13G005210	9637831	9645671
Ghir_A13	Ghir_A13G006470	14024376	14028691
Ghir_A13	Ghir_A13G006450	13808693	13812925
Ghir_A13	Ghir_A13G014530	91369640	91379949
Ghir_A13	Ghir_A13G014410	91111370	91115843
Ghir_A13	Ghir_A13G015990	95443450	95445322
Ghir_A13	Ghir_A13G014800	92461791	92465724
Ghir_A13	Ghir_A13G015080	92973630	92977175
Ghir_A13	Ghir_A13G012580	82923239	82928151
Ghir_A13	Ghir_A13G012730	84219907	84223653
Ghir_A13	Ghir_A13G013830	89266860	89268221
Ghir_A13	Ghir_A13G022760	106574465	106583588
Ghir_A13	Ghir_A13G023350	107083812	107094376
Ghir_A13	Ghir_A13G022780	106598302	106600617
Ghir_A13	Ghir_A13G023360	107097919	107109171
Ghir_A13	Ghir_A13G021100	104324882	104326283
Ghir_A13	Ghir_A13G001060	1266238	1269068
Ghir_A13	Ghir_A13G000100	80344	84770
Ghir_A13	Ghir_A13G002880	3431294	3434700
Ghir_A13	Ghir_A13G007920	26292407	26298032
Ghir_A13	Ghir_A13G013190	87083826	87087277
Ghir_A13	Ghir_A13G022990	106816005	106825824
Ghir_A13	Ghir_A13G020210	103519929	103522919
Ghir_D01	Ghir_D01G000600	423778	426486
Ghir_D01	Ghir_D01G000460	323327	329578
Ghir_D01	Ghir_D01G001410	1035383	1039999
Ghir_D01	Ghir_D01G013420	29201902	29205415
Ghir_D01	Ghir_D01G007400	10256107	10261680
Ghir_D01	Ghir_D01G004160	4324424	4342719
Ghir_D01	Ghir_D01G015190	42295360	42299887
Ghir_D01	Ghir_D01G015660	44699772	44702610
Ghir_D01	Ghir_D01G017370	52760755	52764335
Ghir_D01	Ghir_D01G015590	44090015	44097141
Ghir_D01	Ghir_D01G020710	59489539	59501134
Ghir_D01	Ghir_D01G022800	62123234	62131959
Ghir_D02	Ghir_D02G011690	34983637	34985115
Ghir_D02	Ghir_D02G013430	45136264	45140212
Ghir_D02	Ghir_D02G018490	62755729	62759088
Ghir_D02	Ghir_D02G018970	63781328	63786410
Ghir_D02	Ghir_D02G006620	9027548	9030583
Ghir_D02	Ghir_D02G006300	8481829	8492932
Ghir_D02	Ghir_D02G005880	7873656	7875813
Ghir_D02	Ghir_D02G006740	9315561	9320057
Ghir_D02	Ghir_D02G006910	9626500	9633806
Ghir_D02	Ghir_D02G003450	4525667	4528043
Ghir_D02	Ghir_D02G003820	4832548	4834692
Ghir_D02	Ghir_D02G004360	5661271	5666659
Ghir_D02	Ghir_D02G011920	36720282	36722070
Ghir_D02	Ghir_D02G011910	36673758	36686695
Ghir_D02	Ghir_D02G009570	20612635	20616109
Ghir_D02	Ghir_D02G020140	65437695	65442448
Ghir_D02	Ghir_D02G019970	65195904	65200445
Ghir_D02	Ghir_D02G023090	68305502	68308541
Ghir_D02	Ghir_D02G022470	67808475	67812370
Ghir_D02	Ghir_D02G012460	39981652	39983221
Ghir_D02	Ghir_D02G021040	66512878	66530402
Ghir_D03	Ghir_D03G007440	22252277	22255030
Ghir_D03	Ghir_D03G017360	50384608	50386277
Ghir_D03	Ghir_D03G017000	49944990	49952062
Ghir_D03	Ghir_D03G015730	48233339	48237259
Ghir_D03	Ghir_D03G013860	45089001	45093475
Ghir_D03	Ghir_D03G018250	51924188	51927634
Ghir_D03	Ghir_D03G010660	36963891	36973100
Ghir_D03	Ghir_D03G010850	37505256	37511165
Ghir_D03	Ghir_D03G011690	40295134	40306797
Ghir_D03	Ghir_D03G003930	4907732	4910110
Ghir_D03	Ghir_D03G011510	39900419	39903219
Ghir_D04	Ghir_D04G011000	34850109	34851919
Ghir_D04	Ghir_D04G010390	32786545	32789534
Ghir_D04	Ghir_D04G010120	30834306	30842408
Ghir_D04	Ghir_D04G010070	30576058	30581743
Ghir_D04	Ghir_D04G010150	30914487	30928481
Ghir_D04	Ghir_D04G004340	6290429	6297028
Ghir_D04	Ghir_D04G020830	56394527	56398308
Ghir_D04	Ghir_D04G020630	56231243	56235291
Ghir_D04	Ghir_D04G016250	51420432	51425226
Ghir_D04	Ghir_D04G016440	51661228	51664713
Ghir_D04	Ghir_D04G013160	43458871	43462370
Ghir_D04	Ghir_D04G020270	55890715	55899282
Ghir_D04	Ghir_D04G017560	52974812	52978312
Ghir_D04	Ghir_D04G005170	7745849	7747010
Ghir_D05	Ghir_D05G015490	13387754	13394144
Ghir_D05	Ghir_D05G018740	16287124	16291343
Ghir_D05	Ghir_D05G020080	17453437	17456790
Ghir_D05	Ghir_D05G016130	14065308	14069060
Ghir_D05	Ghir_D05G018470	16011036	16013895
Ghir_D05	Ghir_D05G017200	15036352	15040048
Ghir_D05	Ghir_D05G017710	15368695	15372753
Ghir_D05	Ghir_D05G029280	29413842	29419184
Ghir_D05	Ghir_D05G030460	32281707	32288607
Ghir_D05	Ghir_D05G031260	34830444	34835748
Ghir_D05	Ghir_D05G029990	31279514	31291653
Ghir_D05	Ghir_D05G034570	52281562	52290489
Ghir_D05	Ghir_D05G008010	6548340	6567964
Ghir_D05	Ghir_D05G002130	1851778	1856314
Ghir_D05	Ghir_D05G012250	10495192	10504577
Ghir_D05	Ghir_D05G012560	10749568	10752658
Ghir_D05	Ghir_D05G003220	2741305	2747872
Ghir_D05	Ghir_D05G000590	571051	575815
Ghir_D05	Ghir_D05G009560	7953804	7958892
Ghir_D05	Ghir_D05G003850	3173288	3176774
Ghir_D05	Ghir_D05G005940	4796206	4803591
Ghir_D05	Ghir_D05G011180	9428949	9436610
Ghir_D05	Ghir_D05G037820	60469733	60473702
Ghir_D05	Ghir_D05G037300	59402598	59404171
Ghir_D05	Ghir_D05G025490	23941595	23945319
Ghir_D05	Ghir_D05G023520	21228722	21233470
Ghir_D05	Ghir_D05G022440	19953566	19958888
Ghir_D05	Ghir_D05G027160	25976104	25980224
Ghir_D05	Ghir_D05G025020	23335041	23348050
Ghir_D05	Ghir_D05G023000	20450984	20456663
Ghir_D05	Ghir_D05G007720	6259336	6261940
Ghir_D05	Ghir_D05G012370	10581028	10592123
Ghir_D05	Ghir_D05G028130	27293434	27299142
Ghir_D05	Ghir_D05G008570	7009750	7029300
Ghir_D06	Ghir_D06G005760	8431822	8434409
Ghir_D06	Ghir_D06G000960	966939	969746
Ghir_D06	Ghir_D06G005750	8397778	8407007
Ghir_D06	Ghir_D06G003250	3866530	3871405
Ghir_D06	Ghir_D06G007770	13219326	13225296
Ghir_D06	Ghir_D06G008680	15502752	15507595
Ghir_D06	Ghir_D06G008650	15358688	15362538
Ghir_D06	Ghir_D06G004350	5872157	5877557
Ghir_D06	Ghir_D06G002940	3473437	3492801
Ghir_D06	Ghir_D06G019440	61633441	61636250
Ghir_D06	Ghir_D06G022170	65639845	65642660
Ghir_D06	Ghir_D06G021580	65035672	65042456
Ghir_D06	Ghir_D06G019240	61276872	61281969
Ghir_D06	Ghir_D06G023100	66419995	66422815
Ghir_D06	Ghir_D06G020680	63484184	63496071
Ghir_D06	Ghir_D06G020960	64167123	64174445
Ghir_D06	Ghir_D06G022160	65611240	65618724
Ghir_D06	Ghir_D06G012240	29738859	29745606
Ghir_D06	Ghir_D06G012440	30631461	30637575
Ghir_D06	Ghir_D06G017140	57394118	57400745
Ghir_D06	Ghir_D06G015620	52231208	52239034
Ghir_D06	Ghir_D06G011780	26614744	26615416
Ghir_D06	Ghir_D06G014660	47553306	47557374
Ghir_D06	Ghir_D06G012210	29558498	29560815
Ghir_D06	Ghir_D06G007260	12073091	12080864
Ghir_D06	Ghir_D06G003190	3791314	3795871
Ghir_D06	Ghir_D06G008020	13836219	13838443
Ghir_D07	Ghir_D07G010580	13330984	13335805
Ghir_D07	Ghir_D07G014430	21779299	21788690
Ghir_D07	Ghir_D07G013040	18648309	18651193
Ghir_D07	Ghir_D07G012170	16765193	16767740
Ghir_D07	Ghir_D07G014020	20748153	20750949
Ghir_D07	Ghir_D07G011770	15838678	15839970
Ghir_D07	Ghir_D07G012250	16936908	16952461
Ghir_D07	Ghir_D07G022530	55518282	55520328
Ghir_D07	Ghir_D07G022410	55316962	55322104
Ghir_D07	Ghir_D07G017840	33511251	33514519
Ghir_D07	Ghir_D07G024590	58465917	58468802
Ghir_D07	Ghir_D07G021050	53143504	53146822
Ghir_D07	Ghir_D07G020810	52457914	52458789
Ghir_D07	Ghir_D07G020240	50501060	50505446
Ghir_D07	Ghir_D07G015370	24344966	24354762
Ghir_D07	Ghir_D07G015780	25472246	25474320
Ghir_D07	Ghir_D07G015720	25301893	25303964
Ghir_D07	Ghir_D07G005010	5258105	5265693
Ghir_D07	Ghir_D07G005700	6139630	6143061
Ghir_D07	Ghir_D07G005690	6139456	6143487
Ghir_D07	Ghir_D07G001580	1642167	1652618
Ghir_D07	Ghir_D07G000090	161481	170451
Ghir_D07	Ghir_D07G001430	1508544	1511370
Ghir_D07	Ghir_D07G004590	4905405	4907906
Ghir_D07	Ghir_D07G008730	10164397	10167156
Ghir_D07	Ghir_D07G001820	1851548	1858008
Ghir_D07	Ghir_D07G008680	10083949	10085776
Ghir_D07	Ghir_D07G007370	8245975	8264141
Ghir_D08	Ghir_D08G024810	66445411	66459113
Ghir_D08	Ghir_D08G022960	64521393	64523852
Ghir_D08	Ghir_D08G024850	66536217	66539860
Ghir_D08	Ghir_D08G020190	60852930	60854636
Ghir_D08	Ghir_D08G024350	66000165	66008247
Ghir_D08	Ghir_D08G022440	63983261	63991416
Ghir_D08	Ghir_D08G020540	61270345	61272603
Ghir_D08	Ghir_D08G022970	64535656	64536661
Ghir_D08	Ghir_D08G003960	3889195	3893865
Ghir_D08	Ghir_D08G003570	3369791	3372990
Ghir_D08	Ghir_D08G015050	50857890	50859855
Ghir_D08	Ghir_D08G013300	45960946	45967159
Ghir_D08	Ghir_D08G016430	53752710	53757996
Ghir_D08	Ghir_D08G017900	56617414	56620242
Ghir_D08	Ghir_D08G016310	53524803	53527793
Ghir_D08	Ghir_D08G019870	60434526	60437558
Ghir_D08	Ghir_D08G007720	11128221	11129361
Ghir_D08	Ghir_D08G005030	5415748	5416829
Ghir_D08	Ghir_D08G010790	34583624	34584794
Ghir_D08	Ghir_D08G002610	2319247	2324838
Ghir_D08	Ghir_D08G002730	2439308	2443512
Ghir_D08	Ghir_D08G008560	14581961	14592827
Ghir_D08	Ghir_D08G022780	64388386	64389207
Ghir_D08	Ghir_D08G024870	66556900	66574028
Ghir_D08	Ghir_D08G015680	52289440	52292953
Ghir_D08	Ghir_D08G014760	50424405	50430067
Ghir_D09	Ghir_D09G019570	47882377	47887572
Ghir_D09	Ghir_D09G010620	37384437	37386519
Ghir_D09	Ghir_D09G018280	46681711	46683034
Ghir_D09	Ghir_D09G011230	38283575	38285661
Ghir_D09	Ghir_D09G013620	41524902	41529199
Ghir_D09	Ghir_D09G012980	40671663	40674978
Ghir_D09	Ghir_D09G014340	42441955	42443031
Ghir_D09	Ghir_D09G011400	38473770	38476369
Ghir_D09	Ghir_D09G013000	40725180	40730882
Ghir_D09	Ghir_D09G017780	46113134	46115101
Ghir_D09	Ghir_D09G009940	36388038	36392482
Ghir_D09	Ghir_D09G003910	12080311	12083574
Ghir_D09	Ghir_D09G024540	52023369	52024007
Ghir_D09	Ghir_D09G023590	51363635	51369122
Ghir_D09	Ghir_D09G024450	51984231	51992341
Ghir_D09	Ghir_D09G003130	9533864	9536769
Ghir_D09	Ghir_D09G001240	2897348	2902408
Ghir_D09	Ghir_D09G008620	34382896	34387707
Ghir_D09	Ghir_D09G007380	31962452	31965654
Ghir_D09	Ghir_D09G008980	34840161	34845711
Ghir_D09	Ghir_D09G006810	30711428	30720685
Ghir_D09	Ghir_D09G009160	35007255	35015960
Ghir_D09	Ghir_D09G008610	34376706	34382000
Ghir_D09	Ghir_D09G008400	33982920	33988359
Ghir_D09	Ghir_D09G008420	34026966	34034152
Ghir_D09	Ghir_D09G002260	6971182	6977490
Ghir_D09	Ghir_D09G001870	5793958	5798882
Ghir_D09	Ghir_D09G012450	40013003	40023943
Ghir_D10	Ghir_D10G008880	10364674	10368145
Ghir_D10	Ghir_D10G007700	8226854	8229492
Ghir_D10	Ghir_D10G008300	9073747	9084608
Ghir_D10	Ghir_D10G004710	3963972	3970623
Ghir_D10	Ghir_D10G001600	1315974	1319944
Ghir_D10	Ghir_D10G004610	3861459	3863221
Ghir_D10	Ghir_D10G002860	2395444	2404037
Ghir_D10	Ghir_D10G003180	2651653	2653298
Ghir_D10	Ghir_D10G002830	2377346	2380390
Ghir_D10	Ghir_D10G000830	686372	694013
Ghir_D10	Ghir_D10G001350	1106987	1112752
Ghir_D10	Ghir_D10G013790	23506277	23520107
Ghir_D10	Ghir_D10G014890	27703806	27707412
Ghir_D10	Ghir_D10G026440	67022964	67023281
Ghir_D10	Ghir_D10G018560	51185931	51194777
Ghir_D10	Ghir_D10G023020	61545032	61550890
Ghir_D10	Ghir_D10G021750	58781288	58786834
Ghir_D10	Ghir_D10G018110	49525009	49525844
Ghir_D10	Ghir_D10G019100	52748102	52754103
Ghir_D10	Ghir_D10G021620	58492234	58509152
Ghir_D10	Ghir_D10G018190	49703160	49708888
Ghir_D10	Ghir_D10G020400	55768046	55776042
Ghir_D10	Ghir_D10G004340	3597476	3602035
Ghir_D11	Ghir_D11G025200	51663241	51667576
Ghir_D11	Ghir_D11G029970	62870671	62875440
Ghir_D11	Ghir_D11G028040	59964469	59966822
Ghir_D11	Ghir_D11G028510	60726596	60732974
Ghir_D11	Ghir_D11G028730	61217892	61220613
Ghir_D11	Ghir_D11G028360	60470931	60471687
Ghir_D11	Ghir_D11G012660	11669364	11672232
Ghir_D11	Ghir_D11G015640	15213934	15217479
Ghir_D11	Ghir_D11G013390	12550724	12552907
Ghir_D11	Ghir_D11G015880	15608654	15614643
Ghir_D11	Ghir_D11G022840	33954861	33963771
Ghir_D11	Ghir_D11G035980	72576592	72581480
Ghir_D11	Ghir_D11G020640	25146059	25157140
Ghir_D11	Ghir_D11G016270	16276246	16285622
Ghir_D11	Ghir_D11G022000	29592446	29595726
Ghir_D11	Ghir_D11G002400	1936734	1940084
Ghir_D11	Ghir_D11G001030	911421	912743
Ghir_D11	Ghir_D11G005310	4351549	4358598
Ghir_D11	Ghir_D11G002940	2319878	2322930
Ghir_D11	Ghir_D11G002390	1930714	1934166
Ghir_D11	Ghir_D11G004640	3700812	3703716
Ghir_D11	Ghir_D11G010740	9356712	9362490
Ghir_D11	Ghir_D11G005540	4628200	4632608
Ghir_D11	Ghir_D11G010040	8495678	8502126
Ghir_D11	Ghir_D11G008970	7423000	7426508
Ghir_D11	Ghir_D11G007660	6237747	6240834
Ghir_D11	Ghir_D11G009460	7809782	7814318
Ghir_D11	Ghir_D11G008100	6588381	6594977
Ghir_D11	Ghir_D11G008300	6740855	6744528
Ghir_D11	Ghir_D11G000460	366346	371011
Ghir_D11	Ghir_D11G031420	65238529	65239905
Ghir_D11	Ghir_D11G009680	8059882	8071293
Ghir_D12	Ghir_D12G008300	23613305	23618397
Ghir_D12	Ghir_D12G020290	54235506	54237656
Ghir_D12	Ghir_D12G020400	54349147	54351964
Ghir_D12	Ghir_D12G004970	7501031	7506310
Ghir_D12	Ghir_D12G000700	854760	857611
Ghir_D12	Ghir_D12G003180	4168062	4171763
Ghir_D12	Ghir_D12G001340	1614434	1618183
Ghir_D12	Ghir_D12G003360	4410414	4416470
Ghir_D12	Ghir_D12G018890	52356696	52361067
Ghir_D12	Ghir_D12G018350	51468040	51471007
Ghir_D12	Ghir_D12G017960	50899832	50903738
Ghir_D12	Ghir_D12G027600	61322041	61328354
Ghir_D12	Ghir_D12G024580	58720374	58724577
Ghir_D12	Ghir_D12G024670	58773126	58776530
Ghir_D12	Ghir_D12G022540	56632476	56643436
Ghir_D12	Ghir_D12G028250	61875087	61879696
Ghir_D12	Ghir_D12G010800	38526665	38530584
Ghir_D12	Ghir_D12G012070	40726279	40730209
Ghir_D12	Ghir_D12G014970	45834138	45839724
Ghir_D12	Ghir_D12G011260	39180501	39185779
Ghir_D12	Ghir_D12G011920	40529109	40540545
Ghir_D12	Ghir_D12G016580	48823150	48826313
Ghir_D13	Ghir_D13G003180	2996018	2999371
Ghir_D13	Ghir_D13G002950	2721244	2723834
Ghir_D13	Ghir_D13G001350	1198616	1201394
Ghir_D13	Ghir_D13G008830	16856886	16862787
Ghir_D13	Ghir_D13G024000	61827554	61838588
Ghir_D13	Ghir_D13G023630	61535613	61545603
Ghir_D13	Ghir_D13G023990	61813975	61824511
Ghir_D13	Ghir_D13G023450	61359073	61362427
Ghir_D13	Ghir_D13G023730	61619284	61624680
Ghir_D13	Ghir_D13G023430	61336225	61345326
Ghir_D13	Ghir_D13G007280	11373456	11381557
Ghir_D13	Ghir_D13G005800	7646454	7650874
Ghir_D13	Ghir_D13G005790	7620949	7624669
Ghir_D13	Ghir_D13G013150	41682715	41687591
Ghir_D13	Ghir_D13G013910	45147018	45149420
Ghir_D13	Ghir_D13G021930	59753846	59755301
Ghir_D13	Ghir_D13G021730	59496273	59501102
Ghir_D13	Ghir_D13G015770	50289538	50298442
Ghir_D13	Ghir_D13G016670	52255231	52257259
Ghir_D13	Ghir_D13G015090	48849692	48857738
Ghir_D13	Ghir_D13G015550	49838068	49840466
Ghir_D13	Ghir_D13G019820	57571440	57582003
Ghir_D13	Ghir_D13G019070	56575499	56578063
Ghir_D13	Ghir_D13G015490	49798985	49802943
Ghir_D13	Ghir_D13G019670	57304512	57309745
Ghir_D13	Ghir_D13G019080	56583938	56585672
Ghir_D13	Ghir_D13G019680	57309880	57314462
Ghir_D13	Ghir_D13G021050	58803047	58807603
Ghir_D13	Ghir_D13G013400	42551397	42554992
Ghir_D13	Ghir_D13G014500	46968968	46970320
Ghir_D13	Ghir_D13G015220	49065254	49075656
Ghir_D13	Ghir_D13G007240	11067455	11068168
Scaffold2336	Ghir_D09G025660	82683	84761
Scaffold2615	Ghir_A03G023790	16821	20697

## Sheet: S8
Supplementary Table 8: Distribution of flowering-related genes on G. barbadense chromosomes.
Chromosome	Gene_ID	Start	End
Gbar_A01	Gbar_A01G019690	111208705	111220122
Gbar_A01	Gbar_A01G008140	13463050	13464333
Gbar_A01	Gbar_A01G000430	297002	299551
Gbar_A01	Gbar_A01G001180	1023866	1028360
Gbar_A01	Gbar_A01G002460	2264394	2264732
Gbar_A01	Gbar_A01G012130	37876192	37904829
Gbar_A01	Gbar_A01G007130	11566415	11572894
Gbar_A01	Gbar_A01G014820	86687267	86690036
Gbar_A01	Gbar_A01G014670	84774108	84778516
Gbar_A01	Gbar_A01G021700	114362489	114363609
Gbar_A01	Gbar_A01G021430	114131444	114134533
Gbar_A01	Gbar_A01G021680	114336750	114337662
Gbar_A01	Gbar_A01G021690	114338588	114339818
Gbar_A01	Gbar_A01G012750	45536338	45539738
Gbar_A02	Gbar_A02G002910	3478078	3478854
Gbar_A02	Gbar_A02G003270	3842114	3846209
Gbar_A02	Gbar_A02G013940	90025914	90028231
Gbar_A02	Gbar_A02G005820	8697372	8711897
Gbar_A02	Gbar_A02G005390	7853765	7855900
Gbar_A02	Gbar_A02G006180	9716350	9720859
Gbar_A02	Gbar_A02G006050	9332550	9335794
Gbar_A02	Gbar_A02G006340	10118005	10125268
Gbar_A02	Gbar_A02G012820	76926714	76931119
Gbar_A02	Gbar_A02G009610	32800480	32808575
Gbar_A02	Gbar_A02G013520	83005210	83008005
Gbar_A02	Gbar_A02G010980	47159288	47163410
Gbar_A03	Gbar_A03G004930	7327740	7332113
Gbar_A03	Gbar_A03G013250	74689728	74692916
Gbar_A03	Gbar_A03G000900	926233	929686
Gbar_A03	Gbar_A03G001960	2327985	2334632
Gbar_A03	Gbar_A03G021090	103171341	103174572
Gbar_A03	Gbar_A03G021070	103137214	103141123
Gbar_A03	Gbar_A03G021680	103641981	103644786
Gbar_A03	Gbar_A03G019740	101733731	101752191
Gbar_A03	Gbar_A03G017720	98297136	98301972
Gbar_A03	Gbar_A03G018690	99849127	99853673
Gbar_A03	Gbar_A03G017250	97159647	97162788
Gbar_A03	Gbar_A03G018860	100266590	100271385
Gbar_A03	Gbar_A03G017140	97020661	97024351
Gbar_A03	Gbar_A03G010670	46559782	46561119
Gbar_A03	Gbar_A03G007250	14452627	14457337
Gbar_A03	Gbar_A03G007100	13746039	13757633
Gbar_A03	Gbar_A03G010300	43025106	43026418
Gbar_A03	Gbar_A03G003310	4181051	4184858
Gbar_A03	Gbar_A03G012000	64581373	64584863
Gbar_A03	Gbar_A03G010950	51374185	51386402
Gbar_A03	Gbar_A03G010960	51503897	51504889
Gbar_A03	Gbar_A03G008200	18194446	18217489
Gbar_A03	Gbar_A03G008390	18848778	18855034
Gbar_A04	Gbar_A04G005140	17099414	17103136
Gbar_A04	Gbar_A04G005240	17645455	17650888
Gbar_A04	Gbar_A04G005270	17864700	17881266
Gbar_A04	Gbar_A04G001990	3974736	3976274
Gbar_A04	Gbar_A04G015840	81502621	81506794
Gbar_A04	Gbar_A04G011790	76814975	76819521
Gbar_A04	Gbar_A04G015690	81329615	81337877
Gbar_A04	Gbar_A04G015310	81063035	81071471
Gbar_A04	Gbar_A04G013040	78407166	78410473
Gbar_A04	Gbar_A04G006400	45563019	45564406
Gbar_A04	Gbar_A04G004240	10935594	10941463
Gbar_A04	Gbar_A04G008650	66150469	66153914
Gbar_A04	Gbar_A04G001480	2638184	2642029
Gbar_A05	Gbar_A05G026160	27658122	27661825
Gbar_A05	Gbar_A05G027120	29508417	29514143
Gbar_A05	Gbar_A05G003200	3212937	3217694
Gbar_A05	Gbar_A05G030400	41461127	41464492
Gbar_A05	Gbar_A05G000430	489582	494116
Gbar_A05	Gbar_A05G008050	7359752	7377668
Gbar_A05	Gbar_A05G007410	6819920	6834079
Gbar_A05	Gbar_A05G007110	6477073	6479814
Gbar_A05	Gbar_A05G024520	24998622	25001867
Gbar_A05	Gbar_A05G019420	18367109	18370397
Gbar_A05	Gbar_A05G010860	9933444	9940808
Gbar_A05	Gbar_A05G009290	8387763	8393069
Gbar_A05	Gbar_A05G029030	35560457	35566514
Gbar_A05	Gbar_A05G015740	14648257	14652041
Gbar_A05	Gbar_A05G017280	16130611	16133861
Gbar_A05	Gbar_A05G016810	15772684	15776212
Gbar_A05	Gbar_A05G029630	37097990	37103277
Gbar_A05	Gbar_A05G037100	93919670	93922794
Gbar_A05	Gbar_A05G021510	20727131	20742778
Gbar_A05	Gbar_A05G021810	21133895	21139575
Gbar_A05	Gbar_A05G022360	21741289	21746834
Gbar_A05	Gbar_A05G012190	11267418	11270441
Gbar_A05	Gbar_A05G011920	11019803	11027290
Gbar_A05	Gbar_A05G012030	11090445	11101002
Gbar_A05	Gbar_A05G028270	32973080	32977654
Gbar_A05	Gbar_A05G013040	12011112	12014826
Gbar_A05	Gbar_A05G022880	22629226	22633972
Gbar_A05	Gbar_A05G018090	16980740	16985483
Gbar_A05	Gbar_A05G017840	16641906	16644567
Gbar_A05	Gbar_A05G015130	14020424	14026640
Gbar_A05	Gbar_A05G037890	95796459	95802007
Gbar_A05	Gbar_A05G002020	1806561	1810009
Gbar_A06	Gbar_A06G019840	112670415	112678401
Gbar_A06	Gbar_A06G021090	113982181	113989494
Gbar_A06	Gbar_A06G021100	114014099	114016593
Gbar_A06	Gbar_A06G022020	114730461	114733341
Gbar_A06	Gbar_A06G020170	112957576	112958884
Gbar_A06	Gbar_A06G020490	113488664	113495358
Gbar_A06	Gbar_A06G008450	21588965	21593675
Gbar_A06	Gbar_A06G005490	9852966	9862279
Gbar_A06	Gbar_A06G005500	9889737	9892318
Gbar_A06	Gbar_A06G004080	6411312	6416447
Gbar_A06	Gbar_A06G016310	104945892	104947869
Gbar_A06	Gbar_A06G011860	51069903	51076078
Gbar_A06	Gbar_A06G019550	111944085	111954575
Gbar_A06	Gbar_A06G011320	44717544	44717843
Gbar_A06	Gbar_A06G001000	965451	968262
Gbar_A06	Gbar_A06G007030	15568133	15578572
Gbar_A06	Gbar_A06G003110	3821589	3826431
Gbar_A06	Gbar_A06G003050	3748576	3752899
Gbar_A06	Gbar_A06G002830	3433534	3448849
Gbar_A06	Gbar_A06G007530	16984365	16990482
Gbar_A06	Gbar_A06G007770	17969287	17971539
Gbar_A06	Gbar_A06G011630	48251842	48255130
Gbar_A06	Gbar_A06G011670	49607172	49614208
Gbar_A06	Gbar_A06G018660	110487151	110502562
Gbar_A06	Gbar_A06G018580	110387319	110390024
Gbar_A06	Gbar_A06G014850	96732759	96740630
Gbar_A07	Gbar_A07G017360	48606025	48609221
Gbar_A07	Gbar_A07G008440	11724061	11725588
Gbar_A07	Gbar_A07G008500	11886450	11888817
Gbar_A07	Gbar_A07G024250	92055312	92060868
Gbar_A07	Gbar_A07G000080	87279	96395
Gbar_A07	Gbar_A07G020700	86501019	86504310
Gbar_A07	Gbar_A07G001820	1988551	1993435
Gbar_A07	Gbar_A07G001450	1630721	1633449
Gbar_A07	Gbar_A07G001580	1792409	1802717
Gbar_A07	Gbar_A07G019780	81908755	81913076
Gbar_A07	Gbar_A07G011520	19927409	19928409
Gbar_A07	Gbar_A07G011900	21113709	21116260
Gbar_A07	Gbar_A07G012000	21392718	21408119
Gbar_A07	Gbar_A07G013690	26719866	26722754
Gbar_A07	Gbar_A07G014130	28402230	28412525
Gbar_A07	Gbar_A07G015050	31994022	32005586
Gbar_A07	Gbar_A07G015390	33128022	33133638
Gbar_A07	Gbar_A07G015460	33413386	33415091
Gbar_A07	Gbar_A07G015510	33704209	33705878
Gbar_A07	Gbar_A07G005500	6550541	6554725
Gbar_A07	Gbar_A07G005050	5870553	5874626
Gbar_A07	Gbar_A07G007170	9226433	9245366
Gbar_A07	Gbar_A07G004780	5588279	5596646
Gbar_A07	Gbar_A07G004340	5222281	5224230
Gbar_A07	Gbar_A07G003980	4701363	4704412
Gbar_A07	Gbar_A07G010260	16474352	16479248
Gbar_A07	Gbar_A07G022190	89147295	89149187
Gbar_A07	Gbar_A07G022050	88892713	88897491
Gbar_A07	Gbar_A07G012750	23793098	23796034
Gbar_A08	Gbar_A08G003800	4176538	4181437
Gbar_A08	Gbar_A08G004870	5951909	5952823
Gbar_A08	Gbar_A08G004980	6068507	6070122
Gbar_A08	Gbar_A08G008510	19244999	19255806
Gbar_A08	Gbar_A08G002390	2287214	2292742
Gbar_A08	Gbar_A08G002510	2413048	2414449
Gbar_A08	Gbar_A08G001430	1206390	1210198
Gbar_A08	Gbar_A08G010890	60435008	60435803
Gbar_A08	Gbar_A08G019820	111426621	111428168
Gbar_A08	Gbar_A08G020180	111771985	111773916
Gbar_A08	Gbar_A08G019540	111033552	111038624
Gbar_A08	Gbar_A08G007730	13526492	13527573
Gbar_A08	Gbar_A08G016130	100864061	100866606
Gbar_A08	Gbar_A08G016220	101328523	101333551
Gbar_A08	Gbar_A08G017660	105431673	105435925
Gbar_A08	Gbar_A08G015430	99136615	99140197
Gbar_A08	Gbar_A08G014190	95929249	95939494
Gbar_A08	Gbar_A08G014400	96612685	96616982
Gbar_A08	Gbar_A08G014680	97263318	97264556
Gbar_A08	Gbar_A08G022870	115184814	115188701
Gbar_A08	Gbar_A08G022690	115010856	115012880
Gbar_A08	Gbar_A08G023610	116146576	116148745
Gbar_A08	Gbar_A08G022860	115168925	115171335
Gbar_A08	Gbar_A08G022300	114643616	114651598
Gbar_A08	Gbar_A08G013050	87520652	87526411
Gbar_A08	Gbar_A08G000340	209598	210394
Gbar_A08	Gbar_A08G000350	214645	215432
Gbar_A08	Gbar_A08G024800	117429229	117432464
Gbar_A08	Gbar_A08G024820	117448835	117467442
Gbar_A08	Gbar_A08G024760	117343183	117361964
Gbar_A08	Gbar_A08G024280	116912944	116921029
Gbar_A08	Gbar_A08G003370	3426202	3429747
Gbar_A09	Gbar_A09G004360	17415738	17417596
Gbar_A09	Gbar_A09G002430	6410080	6416353
Gbar_A09	Gbar_A09G022210	74191366	74192697
Gbar_A09	Gbar_A09G001380	2890587	2895607
Gbar_A09	Gbar_A09G003400	9953896	9956724
Gbar_A09	Gbar_A09G014870	66580496	66581586
Gbar_A09	Gbar_A09G024640	76241724	76245120
Gbar_A09	Gbar_A09G004170	15382819	15385953
Gbar_A09	Gbar_A09G009700	56745974	56754635
Gbar_A09	Gbar_A09G009180	55713901	55719936
Gbar_A09	Gbar_A09G009040	55449751	55456864
Gbar_A09	Gbar_A09G009540	56619131	56622293
Gbar_A09	Gbar_A09G009170	55707819	55713187
Gbar_A09	Gbar_A09G007140	50443807	50452502
Gbar_A09	Gbar_A09G007270	50790964	50801314
Gbar_A09	Gbar_A09G011890	61503197	61505992
Gbar_A09	Gbar_A09G010450	58775161	58779625
Gbar_A09	Gbar_A09G011130	60219978	60222054
Gbar_A09	Gbar_A09G013030	63693416	63703400
Gbar_A09	Gbar_A09G011720	61307868	61309451
Gbar_A09	Gbar_A09G002000	5077430	5081354
Gbar_A09	Gbar_A09G025530	76985356	76989241
Gbar_A09	Gbar_A09G025610	77059531	77060029
Gbar_A09	Gbar_A09G020300	72440054	72445305
Gbar_A09	Gbar_A09G018640	70760262	70765615
Gbar_A09	Gbar_A09G018540	70631867	70633898
Gbar_A09	Gbar_A09G018990	71224158	71226690
Gbar_A09	Gbar_A09G013540	64300423	64303257
Gbar_A09	Gbar_A09G013560	64373756	64379047
Gbar_A09	Gbar_A09G014190	65372678	65376888
Gbar_A09	Gbar_A09G007810	52692210	52695284
Gbar_A10	Gbar_A10G022320	103956703	103960395
Gbar_A10	Gbar_A10G006940	7602031	7610244
Gbar_A10	Gbar_A10G007810	11030601	11042089
Gbar_A10	Gbar_A10G017890	89246986	89256408
Gbar_A10	Gbar_A10G018470	92496526	92502442
Gbar_A10	Gbar_A10G018040	89847813	89856079
Gbar_A10	Gbar_A10G019760	96338776	96341596
Gbar_A10	Gbar_A10G019770	96343548	96351974
Gbar_A10	Gbar_A10G017690	87717136	87722568
Gbar_A10	Gbar_A10G017600	87208432	87209204
Gbar_A10	Gbar_A10G000600	502403	509870
Gbar_A10	Gbar_A10G004160	3468571	3473149
Gbar_A10	Gbar_A10G002960	2469320	2470924
Gbar_A10	Gbar_A10G002640	2194671	2203381
Gbar_A10	Gbar_A10G001420	1129087	1133058
Gbar_A10	Gbar_A10G004440	3786959	3788506
Gbar_A10	Gbar_A10G001170	912757	918213
Gbar_A10	Gbar_A10G002610	2177499	2180546
Gbar_A10	Gbar_A10G004560	3888485	3895167
Gbar_A10	Gbar_A10G025180	109451721	109452420
Gbar_A10	Gbar_A10G025170	109449049	109449375
Gbar_A10	Gbar_A10G014670	71451676	71463628
Gbar_A10	Gbar_A10G009790	17418318	17426593
Gbar_A10	Gbar_A10G020910	100168475	100185365
Gbar_A10	Gbar_A10G021070	100593102	100599987
Gbar_A10	Gbar_A10G013740	64981068	64984558
Gbar_A10	Gbar_A10G008380	12180664	12182515
Gbar_A10	Gbar_A10G017130	85075215	85078762
Gbar_A11	Gbar_A11G027270	98612237	98614405
Gbar_A11	Gbar_A11G027920	99722590	99728482
Gbar_A11	Gbar_A11G028150	100229102	100229881
Gbar_A11	Gbar_A11G030120	103610486	103616289
Gbar_A11	Gbar_A11G029390	102239731	102244203
Gbar_A11	Gbar_A11G027760	99406675	99409509
Gbar_A11	Gbar_A11G027750	99382695	99383778
Gbar_A11	Gbar_A11G027420	98814298	98816498
Gbar_A11	Gbar_A11G008590	7683209	7686800
Gbar_A11	Gbar_A11G009320	8255598	8267065
Gbar_A11	Gbar_A11G008410	7423493	7425111
Gbar_A11	Gbar_A11G008600	7689608	7694075
Gbar_A11	Gbar_A11G009060	8011528	8016344
Gbar_A11	Gbar_A11G001960	1651339	1654726
Gbar_A11	Gbar_A11G000560	558359	559150
Gbar_A11	Gbar_A11G001970	1658980	1662289
Gbar_A11	Gbar_A11G002460	2101511	2103952
Gbar_A11	Gbar_A11G004790	4060319	4063848
Gbar_A11	Gbar_A11G007760	6761765	6765508
Gbar_A11	Gbar_A11G005000	4367526	4372128
Gbar_A11	Gbar_A11G007340	6360495	6364820
Gbar_A11	Gbar_A11G007170	6221939	6227687
Gbar_A11	Gbar_A11G009720	8736765	8740792
Gbar_A11	Gbar_A11G020010	31631701	31642782
Gbar_A11	Gbar_A11G015460	17338641	17344778
Gbar_A11	Gbar_A11G015240	16863814	16867059
Gbar_A11	Gbar_A11G015850	18328299	18337376
Gbar_A11	Gbar_A11G012390	12553315	12555961
Gbar_A11	Gbar_A11G010460	9813921	9819726
Gbar_A11	Gbar_A11G020900	44447954	44450945
Gbar_A11	Gbar_A11G004310	3615197	3618093
Gbar_A11	Gbar_A11G013030	13600441	13602446
Gbar_A11	Gbar_A11G021680	54279455	54282799
Gbar_A11	Gbar_A11G034510	112784118	112788974
Gbar_A12	Gbar_A12G020250	93160588	93163429
Gbar_A12	Gbar_A12G023850	97689578	97704201
Gbar_A12	Gbar_A12G003810	6876118	6881951
Gbar_A12	Gbar_A12G004010	7143980	7147498
Gbar_A12	Gbar_A12G004980	9897453	9902836
Gbar_A12	Gbar_A12G011800	74220247	74231460
Gbar_A12	Gbar_A12G016460	85910427	85913353
Gbar_A12	Gbar_A12G018220	89410269	89412690
Gbar_A12	Gbar_A12G017830	88575029	88578959
Gbar_A12	Gbar_A12G009320	51817161	51820616
Gbar_A12	Gbar_A12G028030	101299751	101304186
Gbar_A12	Gbar_A12G024370	98220605	98224800
Gbar_A12	Gbar_A12G024470	98286689	98290138
Gbar_A12	Gbar_A12G027420	100709434	100714430
Gbar_A12	Gbar_A12G011120	72643474	72648596
Gbar_A12	Gbar_A12G022690	96390290	96393904
Gbar_A12	Gbar_A12G019410	92096286	92105356
Gbar_A12	Gbar_A12G014880	80555191	80560135
Gbar_A12	Gbar_A12G020140	92988804	92992186
Gbar_A12	Gbar_A12G010660	71481899	71486146
Gbar_A12	Gbar_A12G001200	1510726	1514500
Gbar_A12	Gbar_A12G001650	2131069	2157914
Gbar_A12	Gbar_A12G000640	739591	742772
Gbar_A13	Gbar_A13G003080	3511667	3515057
Gbar_A13	Gbar_A13G008230	27877595	27883134
Gbar_A13	Gbar_A13G013990	89154097	89156412
Gbar_A13	Gbar_A13G023540	108045640	108055108
Gbar_A13	Gbar_A13G023330	107859787	107865186
Gbar_A13	Gbar_A13G023550	108058435	108068587
Gbar_A13	Gbar_A13G023010	107551058	107560189
Gbar_A13	Gbar_A13G023030	107574449	107577484
Gbar_A13	Gbar_A13G023210	107770532	107780312
Gbar_A13	Gbar_A13G013330	84302672	84307501
Gbar_A13	Gbar_A13G013530	86030091	86033630
Gbar_A13	Gbar_A13G019630	103334017	103345032
Gbar_A13	Gbar_A13G001270	1370180	1372893
Gbar_A13	Gbar_A13G000350	261938	266350
Gbar_A13	Gbar_A13G019020	102261556	102263977
Gbar_A13	Gbar_A13G019030	102269401	102272398
Gbar_A13	Gbar_A13G019010	102244277	102245364
Gbar_A13	Gbar_A13G019070	102307660	102312440
Gbar_A13	Gbar_A13G015120	92646368	92656090
Gbar_A13	Gbar_A13G014780	91745675	91747323
Gbar_A13	Gbar_A13G015960	94666265	94669645
Gbar_A13	Gbar_A13G014840	91770178	91774130
Gbar_A13	Gbar_A13G015270	92903818	92909725
Gbar_A13	Gbar_A13G021500	105150006	105151377
Gbar_A13	Gbar_A13G021350	104988615	104993523
Gbar_A13	Gbar_A13G020660	104363299	104367798
Gbar_A13	Gbar_A13G016640	96601350	96603197
Gbar_A13	Gbar_A13G005320	9605871	9613825
Gbar_A13	Gbar_A13G005280	9238302	9240030
Gbar_A13	Gbar_A13G006640	13701271	13705481
Gbar_A13	Gbar_A13G006660	13898653	13902995
Gbar_A13	Gbar_A13G014640	91136012	91137107
Gbar_D01	Gbar_D01G007440	10469459	10474732
Gbar_D01	Gbar_D01G020820	59401858	59413310
Gbar_D01	Gbar_D01G015700	44950310	44953272
Gbar_D01	Gbar_D01G015630	44333112	44340244
Gbar_D01	Gbar_D01G015210	42670406	42674643
Gbar_D01	Gbar_D01G022800	61833415	61841222
Gbar_D01	Gbar_D01G022500	61583764	61586747
Gbar_D01	Gbar_D01G001370	1048980	1053509
Gbar_D01	Gbar_D01G000540	420911	423463
Gbar_D01	Gbar_D01G000410	323327	327795
Gbar_D01	Gbar_D01G013400	28860904	28864468
Gbar_D01	Gbar_D01G008490	11847429	11848771
Gbar_D02	Gbar_D02G012220	33824061	33825449
Gbar_D02	Gbar_D02G021630	64345512	64363267
Gbar_D02	Gbar_D02G019060	60699418	60702467
Gbar_D02	Gbar_D02G018970	60534368	60537817
Gbar_D02	Gbar_D02G020780	63288644	63293408
Gbar_D02	Gbar_D02G019580	61642031	61646659
Gbar_D02	Gbar_D02G020600	63079169	63083624
Gbar_D02	Gbar_D02G014020	43524826	43528750
Gbar_D02	Gbar_D02G004460	5822807	5826872
Gbar_D02	Gbar_D02G005440	7137844	7138173
Gbar_D02	Gbar_D02G006100	8014408	8016565
Gbar_D02	Gbar_D02G006590	8631757	8642704
Gbar_D02	Gbar_D02G023030	65647622	65651429
Gbar_D02	Gbar_D02G012430	35227028	35239051
Gbar_D02	Gbar_D02G012440	35287781	35289238
Gbar_D02	Gbar_D02G010040	20175735	20179036
Gbar_D02	Gbar_D02G003550	4646969	4649488
Gbar_D02	Gbar_D02G003920	4992172	4996445
Gbar_D02	Gbar_D02G006960	9209021	9212214
Gbar_D02	Gbar_D02G007270	9846764	9854083
Gbar_D02	Gbar_D02G007090	9477300	9481981
Gbar_D02	Gbar_D02G012960	38453573	38455137
Gbar_D03	Gbar_D03G017560	50183957	50187388
Gbar_D03	Gbar_D03G008180	29353841	29359428
Gbar_D03	Gbar_D03G010100	35930165	35939958
Gbar_D03	Gbar_D03G013350	44020344	44024807
Gbar_D03	Gbar_D03G016830	49183996	49184937
Gbar_D03	Gbar_D03G016500	48795330	48802294
Gbar_D03	Gbar_D03G015180	47068545	47072244
Gbar_D03	Gbar_D03G006450	14593601	14596553
Gbar_D03	Gbar_D03G003900	4797481	4799376
Gbar_D03	Gbar_D03G005790	11166975	11172649
Gbar_D03	Gbar_D03G011100	39318660	39330115
Gbar_D03	Gbar_D03G010940	38816209	38820929
Gbar_D03	Gbar_D03G010260	36470486	36475914
Gbar_D04	Gbar_D04G016440	47586932	47591658
Gbar_D04	Gbar_D04G016620	47828547	47832177
Gbar_D04	Gbar_D04G010920	31176330	31177724
Gbar_D04	Gbar_D04G017710	49137990	49141485
Gbar_D04	Gbar_D04G010060	26409529	26423069
Gbar_D04	Gbar_D04G010090	26492651	26500715
Gbar_D04	Gbar_D04G010160	26753959	26758896
Gbar_D04	Gbar_D04G013250	39787999	39791290
Gbar_D04	Gbar_D04G020510	52256696	52260607
Gbar_D04	Gbar_D04G020110	51967087	51975686
Gbar_D04	Gbar_D04G020710	52429908	52433274
Gbar_D04	Gbar_D04G004310	5805363	5810923
Gbar_D05	Gbar_D05G034600	52093474	52100337
Gbar_D05	Gbar_D05G025350	23688127	23691505
Gbar_D05	Gbar_D05G038270	61544319	61547629
Gbar_D05	Gbar_D05G024910	23168741	23181417
Gbar_D05	Gbar_D05G003050	2600374	2607015
Gbar_D05	Gbar_D05G016160	13951197	13954853
Gbar_D05	Gbar_D05G013440	11393383	11397360
Gbar_D05	Gbar_D05G015550	13281239	13287417
Gbar_D05	Gbar_D05G031250	34959601	34964698
Gbar_D05	Gbar_D05G003690	3081126	3085809
Gbar_D05	Gbar_D05G029870	30920560	30930147
Gbar_D05	Gbar_D05G027970	26952172	26957915
Gbar_D05	Gbar_D05G029160	29096727	29100839
Gbar_D05	Gbar_D05G027000	25634148	25637747
Gbar_D05	Gbar_D05G007940	6447081	6466554
Gbar_D05	Gbar_D05G009740	7871988	7877252
Gbar_D05	Gbar_D05G008520	6937186	6956491
Gbar_D05	Gbar_D05G007640	6162181	6165001
Gbar_D05	Gbar_D05G023550	21040351	21045061
Gbar_D05	Gbar_D05G022160	19420388	19436135
Gbar_D05	Gbar_D05G022480	19829965	19835973
Gbar_D05	Gbar_D05G023020	20318617	20324143
Gbar_D05	Gbar_D05G018450	15889395	15892159
Gbar_D05	Gbar_D05G020090	17315253	17318562
Gbar_D05	Gbar_D05G018720	16184309	16187753
Gbar_D05	Gbar_D05G002010	1715332	1718663
Gbar_D05	Gbar_D05G000430	454822	459401
Gbar_D05	Gbar_D05G037850	60752304	60753823
Gbar_D05	Gbar_D05G017240	14929410	14933405
Gbar_D05	Gbar_D05G012350	10416013	10425077
Gbar_D05	Gbar_D05G012620	10670193	10673040
Gbar_D05	Gbar_D05G012460	10505659	10516826
Gbar_D05	Gbar_D05G017690	15261870	15265772
Gbar_D06	Gbar_D06G005720	7808439	7818693
Gbar_D06	Gbar_D06G005730	7842169	7844758
Gbar_D06	Gbar_D06G011770	25629869	25630168
Gbar_D06	Gbar_D06G020400	59816397	59828271
Gbar_D06	Gbar_D06G020720	60545696	60553072
Gbar_D06	Gbar_D06G021870	61831569	61834013
Gbar_D06	Gbar_D06G021860	61802695	61810125
Gbar_D06	Gbar_D06G022790	62608384	62611309
Gbar_D06	Gbar_D06G021250	61248855	61255651
Gbar_D06	Gbar_D06G003330	3546739	3551521
Gbar_D06	Gbar_D06G004320	5338759	5344172
Gbar_D06	Gbar_D06G003090	3244741	3264131
Gbar_D06	Gbar_D06G001080	968151	970955
Gbar_D06	Gbar_D06G019300	58061697	58064620
Gbar_D06	Gbar_D06G014560	44170703	44174843
Gbar_D06	Gbar_D06G019060	57736566	57741589
Gbar_D06	Gbar_D06G015470	48693205	48694375
Gbar_D06	Gbar_D06G015490	48799293	48807255
Gbar_D06	Gbar_D06G016970	53866182	53868335
Gbar_D06	Gbar_D06G019380	58160687	58176451
Gbar_D06	Gbar_D06G012210	28287553	28290816
Gbar_D06	Gbar_D06G012250	28463764	28470857
Gbar_D06	Gbar_D06G012440	29332695	29340170
Gbar_D06	Gbar_D06G008160	13386284	13388403
Gbar_D06	Gbar_D06G008740	14859958	14864702
Gbar_D06	Gbar_D06G008700	14725417	14729295
Gbar_D06	Gbar_D06G007830	12621635	12627432
Gbar_D06	Gbar_D06G007260	11448675	11464454
Gbar_D07	Gbar_D07G004230	4441923	4444916
Gbar_D07	Gbar_D07G014580	21749006	21759185
Gbar_D07	Gbar_D07G014160	20684186	20686884
Gbar_D07	Gbar_D07G007490	8227484	8245853
Gbar_D07	Gbar_D07G001450	1471404	1474087
Gbar_D07	Gbar_D07G001820	1770008	1775253
Gbar_D07	Gbar_D07G000110	131214	140188
Gbar_D07	Gbar_D07G001570	1583886	1594378
Gbar_D07	Gbar_D07G017910	33118332	33121566
Gbar_D07	Gbar_D07G015890	25182701	25184724
Gbar_D07	Gbar_D07G015500	24194758	24206038
Gbar_D07	Gbar_D07G015940	25342273	25344099
Gbar_D07	Gbar_D07G022800	52671489	52673431
Gbar_D07	Gbar_D07G022690	52477091	52481868
Gbar_D07	Gbar_D07G024960	55670873	55673680
Gbar_D07	Gbar_D07G020380	47574656	47579020
Gbar_D07	Gbar_D07G021300	50188648	50191985
Gbar_D07	Gbar_D07G021030	49480900	49481775
Gbar_D07	Gbar_D07G012370	16897157	16912725
Gbar_D07	Gbar_D07G011870	15803200	15804198
Gbar_D07	Gbar_D07G013150	18600702	18603688
Gbar_D07	Gbar_D07G010650	13334932	13339099
Gbar_D07	Gbar_D07G012290	16725859	16728373
Gbar_D07	Gbar_D07G004640	4889432	4891262
Gbar_D07	Gbar_D07G005070	5264018	5272427
Gbar_D07	Gbar_D07G005770	6158598	6162461
Gbar_D07	Gbar_D07G005340	5519204	5523424
Gbar_D07	Gbar_D07G008800	10119670	10122344
Gbar_D07	Gbar_D07G008760	10039334	10040738
Gbar_D08	Gbar_D08G003520	3294874	3298053
Gbar_D08	Gbar_D08G001410	1114699	1118414
Gbar_D08	Gbar_D08G000370	232552	233544
Gbar_D08	Gbar_D08G002510	2196846	2202320
Gbar_D08	Gbar_D08G002630	2315601	2319774
Gbar_D08	Gbar_D08G005160	5576140	5578847
Gbar_D08	Gbar_D08G003930	3846325	3851141
Gbar_D08	Gbar_D08G005050	5458897	5459837
Gbar_D08	Gbar_D08G016770	50857530	50860043
Gbar_D08	Gbar_D08G020460	57610928	57615928
Gbar_D08	Gbar_D08G021140	58423142	58424939
Gbar_D08	Gbar_D08G020770	58006469	58007983
Gbar_D08	Gbar_D08G016910	51097617	51102689
Gbar_D08	Gbar_D08G018400	53877713	53880543
Gbar_D08	Gbar_D08G025410	63584124	63600437
Gbar_D08	Gbar_D08G025470	63688190	63705184
Gbar_D08	Gbar_D08G024930	63129381	63137853
Gbar_D08	Gbar_D08G025450	63667630	63670780
Gbar_D08	Gbar_D08G023540	61659113	61661575
Gbar_D08	Gbar_D08G023020	61121701	61129845
Gbar_D08	Gbar_D08G023550	61673308	61674313
Gbar_D08	Gbar_D08G023610	61712015	61714174
Gbar_D08	Gbar_D08G023370	61517327	61519636
Gbar_D08	Gbar_D08G024300	62456780	62460884
Gbar_D08	Gbar_D08G008830	14777977	14788801
Gbar_D08	Gbar_D08G007970	11250913	11252065
Gbar_D08	Gbar_D08G015280	47762534	47767213
Gbar_D08	Gbar_D08G011460	32484125	32485027
Gbar_D08	Gbar_D08G015540	48185760	48186686
Gbar_D08	Gbar_D08G013720	43360818	43366308
Gbar_D08	Gbar_D08G015050	47371373	47379396
Gbar_D08	Gbar_D08G016160	49612416	49615996
Gbar_D09	Gbar_D09G004810	18977914	18979216
Gbar_D09	Gbar_D09G009130	33332720	33338371
Gbar_D09	Gbar_D09G009300	33493091	33501677
Gbar_D09	Gbar_D09G003920	12349995	12353187
Gbar_D09	Gbar_D09G010880	35996503	35998583
Gbar_D09	Gbar_D09G008770	32876463	32882528
Gbar_D09	Gbar_D09G008760	32870700	32875984
Gbar_D09	Gbar_D09G011690	37039100	37041930
Gbar_D09	Gbar_D09G011500	36849825	36852178
Gbar_D09	Gbar_D09G008580	32511594	32521383
Gbar_D09	Gbar_D09G008560	32484013	32489340
Gbar_D09	Gbar_D09G008430	32239436	32243378
Gbar_D09	Gbar_D09G010170	35047257	35051705
Gbar_D09	Gbar_D09G002310	7077163	7083444
Gbar_D09	Gbar_D09G001290	2749901	2754830
Gbar_D09	Gbar_D09G013340	39308515	39311603
Gbar_D09	Gbar_D09G013360	39362352	39367885
Gbar_D09	Gbar_D09G012760	38592965	38604677
Gbar_D09	Gbar_D09G014830	41074332	41080510
Gbar_D09	Gbar_D09G014040	40215470	40219222
Gbar_D09	Gbar_D09G018300	44737047	44739006
Gbar_D09	Gbar_D09G018790	45248729	45251671
Gbar_D09	Gbar_D09G024310	49996269	49999661
Gbar_D09	Gbar_D09G018410	44851872	44857125
Gbar_D09	Gbar_D09G025290	50660791	50661556
Gbar_D09	Gbar_D09G021960	48169504	48173131
Gbar_D09	Gbar_D09G020030	46461506	46466700
Gbar_D09	Gbar_D09G025210	50607294	50615366
Gbar_D09	Gbar_D09G007530	30452453	30455448
Gbar_D09	Gbar_D09G001880	5898083	5903996
Gbar_D09	Gbar_D09G007010	29238436	29247660
Gbar_D09	Gbar_D09G006870	28926724	28935375
Gbar_D10	Gbar_D10G014550	27338048	27340738
Gbar_D10	Gbar_D10G006820	6602472	6605765
Gbar_D10	Gbar_D10G019910	53372320	53380903
Gbar_D10	Gbar_D10G019900	53368883	53371486
Gbar_D10	Gbar_D10G018620	50480852	50486375
Gbar_D10	Gbar_D10G019100	51685268	51686293
Gbar_D10	Gbar_D10G022630	58948544	58952206
Gbar_D10	Gbar_D10G017730	47198257	47198994
Gbar_D10	Gbar_D10G017810	47370118	47375828
Gbar_D10	Gbar_D10G018160	48792210	48800958
Gbar_D10	Gbar_D10G008600	9865314	9868754
Gbar_D10	Gbar_D10G010010	12322403	12330639
Gbar_D10	Gbar_D10G013440	23187037	23200690
Gbar_D10	Gbar_D10G021320	56276375	56282243
Gbar_D10	Gbar_D10G021180	56010959	56027927
Gbar_D10	Gbar_D10G004310	3493092	3494634
Gbar_D10	Gbar_D10G001350	1011510	1015490
Gbar_D10	Gbar_D10G000540	435029	442468
Gbar_D10	Gbar_D10G004420	3586950	3593625
Gbar_D10	Gbar_D10G002540	2061551	2070043
Gbar_D10	Gbar_D10G002510	2043547	2046560
Gbar_D10	Gbar_D10G004030	3233495	3238047
Gbar_D10	Gbar_D10G002860	2301174	2302760
Gbar_D10	Gbar_D10G001090	802814	809225
Gbar_D10	Gbar_D10G008010	8554400	8565902
Gbar_D10	Gbar_D10G007440	7722276	7725032
Gbar_D10	Gbar_D10G026240	64907641	64908295
Gbar_D10	Gbar_D10G026230	64904108	64904757
Gbar_D11	Gbar_D11G007550	5909156	5914631
Gbar_D11	Gbar_D11G005330	4198796	4203411
Gbar_D11	Gbar_D11G007720	6041927	6046556
Gbar_D11	Gbar_D11G008190	6409884	6413860
Gbar_D11	Gbar_D11G004630	3595421	3598370
Gbar_D11	Gbar_D11G008390	6548690	6552123
Gbar_D11	Gbar_D11G002300	1865965	1869492
Gbar_D11	Gbar_D11G002310	1872048	1875416
Gbar_D11	Gbar_D11G005550	4442745	4446454
Gbar_D11	Gbar_D11G002850	2234867	2238049
Gbar_D11	Gbar_D11G028260	57333875	57334913
Gbar_D11	Gbar_D11G028400	57594010	57599642
Gbar_D11	Gbar_D11G029820	59584601	59588963
Gbar_D11	Gbar_D11G028640	58066468	58067247
Gbar_D11	Gbar_D11G025390	48853283	48857647
Gbar_D11	Gbar_D11G000950	891436	892217
Gbar_D11	Gbar_D11G000360	298895	304682
Gbar_D11	Gbar_D11G009130	7222103	7232110
Gbar_D11	Gbar_D11G008930	7023747	7024649
Gbar_D11	Gbar_D11G009120	7211823	7215315
Gbar_D11	Gbar_D11G012990	11419247	11422038
Gbar_D11	Gbar_D11G031250	61642982	61647362
Gbar_D11	Gbar_D11G010260	8328746	8332908
Gbar_D11	Gbar_D11G009910	7914432	7925807
Gbar_D11	Gbar_D11G009640	7686864	7691309
Gbar_D11	Gbar_D11G016640	15960355	15969792
Gbar_D11	Gbar_D11G013770	12378399	12380232
Gbar_D11	Gbar_D11G016030	14916563	14919758
Gbar_D11	Gbar_D11G016260	15291651	15297532
Gbar_D11	Gbar_D11G022150	29108851	29111768
Gbar_D11	Gbar_D11G020850	24709416	24720686
Gbar_D11	Gbar_D11G023040	33240027	33249007
Gbar_D11	Gbar_D11G011000	9169404	9174065
Gbar_D12	Gbar_D12G027940	58261873	58266499
Gbar_D12	Gbar_D12G027330	57729554	57735760
Gbar_D12	Gbar_D12G019620	50195992	50205193
Gbar_D12	Gbar_D12G014880	42684907	42690278
Gbar_D12	Gbar_D12G018330	48315724	48318588
Gbar_D12	Gbar_D12G016560	45632854	45636799
Gbar_D12	Gbar_D12G017960	47692814	47696656
Gbar_D12	Gbar_D12G018940	49244123	49248495
Gbar_D12	Gbar_D12G010750	35484718	35489233
Gbar_D12	Gbar_D12G011220	36173387	36178562
Gbar_D12	Gbar_D12G011840	37423595	37434524
Gbar_D12	Gbar_D12G011990	37606496	37610264
Gbar_D12	Gbar_D12G003240	4055792	4059079
Gbar_D12	Gbar_D12G003410	4274181	4279976
Gbar_D12	Gbar_D12G005010	7241425	7245260
Gbar_D12	Gbar_D12G001820	2082671	2098842
Gbar_D12	Gbar_D12G002890	3549046	3550384
Gbar_D12	Gbar_D12G001380	1579920	1583728
Gbar_D12	Gbar_D12G000720	862908	865471
Gbar_D12	Gbar_D12G020450	51127163	51129973
Gbar_D12	Gbar_D12G020340	51023174	51025324
Gbar_D12	Gbar_D12G023280	54191881	54193589
Gbar_D12	Gbar_D12G024370	55295929	55299396
Gbar_D13	Gbar_D13G000140	87834	92336
Gbar_D13	Gbar_D13G007070	11078745	11080968
Gbar_D13	Gbar_D13G008700	16443262	16448594
Gbar_D13	Gbar_D13G007110	11244268	11256561
Gbar_D13	Gbar_D13G001170	989709	992518
Gbar_D13	Gbar_D13G018960	53121799	53123717
Gbar_D13	Gbar_D13G018970	53129388	53132097
Gbar_D13	Gbar_D13G019780	54166373	54182306
Gbar_D13	Gbar_D13G021000	55354585	55359096
Gbar_D13	Gbar_D13G021870	56262930	56264304
Gbar_D13	Gbar_D13G019610	53896250	53899460
Gbar_D13	Gbar_D13G019010	53168141	53172828
Gbar_D13	Gbar_D13G021710	56064286	56069058
Gbar_D13	Gbar_D13G015380	46599431	46603416
Gbar_D13	Gbar_D13G016610	48929497	48931387
Gbar_D13	Gbar_D13G015680	47095235	47098748
Gbar_D13	Gbar_D13G015080	45833065	45843418
Gbar_D13	Gbar_D13G015440	46639470	46640822
Gbar_D13	Gbar_D13G023490	58343904	58347196
Gbar_D13	Gbar_D13G023780	58594766	58600168
Gbar_D13	Gbar_D13G023680	58511434	58521383
Gbar_D13	Gbar_D13G023470	58321030	58330061
Gbar_D13	Gbar_D13G024070	58810988	58821901
Gbar_D13	Gbar_D13G024060	58797627	58807964
Gbar_D13	Gbar_D13G015000	45587014	45591689
Gbar_D13	Gbar_D13G013010	38581896	38586081
Gbar_D13	Gbar_D13G013720	41966189	41968454
Gbar_D13	Gbar_D13G014380	43708760	43710081
Gbar_D13	Gbar_D13G013260	39458227	39461874
Gbar_D13	Gbar_D13G005550	7232223	7235947
Gbar_D13	Gbar_D13G003440	3381575	3385494
Gbar_D13	Gbar_D13G005560	7257742	7262200
Scaffold1035	Gbar_D12G028720	33380	37557
Scaffold1575	Gbar_Scaffold15	28046	38406
Scaffold182_ERROPOS6753793	Gbar_A03G023950	9291	10220
Scaffold1983	Gbar_A05G042310	32180	32479
Scaffold2550	Gbar_D06G023550	34525	38580
Scaffold256	Gbar_Scaffold25	13839	14138
Scaffold3026	Gbar_Scaffold30	22816	23247
Scaffold3266	Gbar_Scaffold32	5435	7844
Scaffold3329	Gbar_D11G036270	316723	321621
Scaffold3347	Gbar_Scaffold33	31738	35127
Scaffold3734	Gbar_A05G043350	15141	34533
Scaffold374	Gbar_D11G037280	5504	10072
Scaffold3746	Gbar_A05G043460	118883	125436
Scaffold551	Gbar_Scaffold55	13556	17587
Scaffold91	Gbar_A05G043830	863858	881702

## Sheet: S9
Supplementary Table 9: FPKM of the photoperiod flowering pathway genes.
Gene ID	Root	Stem	Leaf	Petal	Anther	Stigma	Ovule0D	Ovule1D	Ovule3D	Ovule10D	Ovule20D	Fiber5D	Fiber10D	Fiber20D	Fiber25D
Ghir_D06G008680	212.094	56.3113	232.604	31.0067	1126.17	330.402	18.6589	62.7197	115.799	130.436	20.4946	248.567	53.407	129.052	65.7878
Ghir_D05G003850	121.116	132.663	218.589	23.8093	14.6059	247.962	159.328	92.8146	319.515	259.33	103.072	765.439	165.411	45.7938	93.0294
Ghir_A05G003740	86.019	142.065	147.736	29.524	196.793	199.792	109.65	60.715	152.949	196.309	62.4127	458.829	181.91	56.5566	62.181
Ghir_D05G029280	112.261	81.1791	52.7388	71.4302	78.4906	140.822	45.2397	45.4584	68.8819	64.2665	48.2074	53.9402	62.89	43.1547	52.0955
Ghir_A01G021230	50.2321	53.9744	77.7506	17.8007	27.2848	134.058	541.326	256.027	299.167	112.969	143.713	64.8346	29.2422	20.3801	38.3385
Ghir_A06G008460	23.4798	52.3828	628.79	1.1172	32.0989	104.684	24.5232	24.0516	37.7104	157.004	18.0854	37.5894	28.4397	86.8943	44.2945
Ghir_D13G021050	197.354	13.9902	42.5745	298.609	549.187	86.8698	7.8905	11.222	23.9272	50.4775	118.901	21.3399	2.6803	69.5194	93.1141
Ghir_D06G019440	99.3416	114.485	86.4327	40.1192	35.4277	82.9996	114.844	110.424	68.7939	95.5843	85.2174	55.5244	74.3654	166.102	112.008
Ghir_A08G002620	33.0891	70.7824	53.5681	24.1325	26.3658	82.7294	170.707	96.6994	93.149	53.3172	40.8331	19.9782	16.6399	29.7299	24.0029
Ghir_A09G022090	124.923	22.3817	16.6979	409.081	160.993	81.2879	11.6644	10.9689	13.8817	3.8778	6.4635	8.4646	17.35	1.5879	9.5291
Ghir_A13G020210	415.47	5.2497	17.4525	58.6943	292.812	79.6755	10.1338	3.271	15.6606	21.604	127.826	2.8333	0.424	98.8499	89.5851
Ghir_A06G018560	78.5194	110.972	82.8882	39.0824	43.8464	67.9161	90.7527	96.7192	63.9287	95.3813	81.6565	68.9255	94.3005	190.56	115.378
Ghir_D11G025200	59.3845	70.9502	72.2995	62.4646	67.0294	67.5576	103.564	91.0108	99.7394	69.3419	80.5105	110.55	107.039	43.028	49.6476
Ghir_D05G037300	18.5669	25.4538	32.0744	13.473	12.2537	63.1918	224.17	56.7393	106.443	46.043	48.2821	17.2273	8.3311	14.0931	18.6865
Ghir_A12G017710	98.2547	44.7876	76.0927	59.0777	73.4909	52.0725	53.6551	49.8625	48.3134	40.6608	49.3985	54.1687	46.5571	62.327	48.5745
Ghir_A07G008670	26.0556	47.5089	33.259	38.0154	29.0319	47.5031	51.5896	170.083	52.4206	77.9119	28.3633	41.4883	16.2131	31.055	26.1479
Ghir_A05G029190	43.6669	40.5916	24.9807	33.125	29.8185	47.3462	21.0217	28.9554	26.979	29.0237	19.1386	27.2483	31.6325	22.9586	25.907
Ghir_D11G008300	59.5461	153.05	143.954	18.8282	22.513	47.0592	87.5592	150.473	66.8532	89.626	85.646	50.1513	80.997	218.005	129.976
Ghir_D08G022970	35.1466	20.9457	35.2385	20.6009	33.0507	45.7839	70.002	33.2701	56.7911	18.2993	39.0134	29.9246	20.8509	21.1341	18.7672
Ghir_D09G023590	32.9621	21.7673	30.4483	13.6723	16.8627	43.0637	40.853	61.852	39.3527	30.4206	16.0123	18.1881	15.6514	15.8333	20.8332
Ghir_D12G017960	89.6155	44.4358	58.1035	50.7809	73.2593	42.3981	46.2839	63.8077	48.7364	47.0107	35.23	59.8043	46.1064	45.9145	38.2676
Ghir_D13G015550	17.3995	21.2166	23.8807	9.3138	14.0044	40.1277	139.036	63.1434	80.9449	41.5103	50.3451	20.7939	16.7706	17.8357	20.0527
Ghir_A09G024440	42.1177	59.2412	50.5348	28.6036	40.1152	40.0394	38.8567	128.662	41.7928	37.005	20.0824	24.8344	22.4464	25.7143	35.4222
Ghir_D07G022530	7.536	9.7243	13.7876	0.4246	0.9239	39.7551	168.5	75.4615	83.3913	64.172	53.5474	13.5203	2.6251	4.8738	7.0218
Ghir_A04G002220	15.8877	21.2275	19.5466	16.7221	10.3815	39.2445	71.5412	13.117	34.8211	23.9075	32.2292	7.0352	2.7282	8.5628	11.1118
Ghir_A13G022780	10.507	2.3102	8.2017	2.9677	0.622	37.4433	25.0772	16.147	21.713	37.154	27.3696	8.8655	5.6266	2.4959	13.1397
Ghir_A11G015620	45.7969	6.1424	181.95	10.0303	13.4001	36.5768	15.4977	20.0863	20.3781	31.7552	26.8449	6.3836	6.0771	7.1276	13.5345
Ghir_D08G007720	4.3462	5.0343	8.8622	0.2012	0.3757	36.3871	92.79	30.4956	51.5483	13.2164	25.3904	3.046	0.3635	0.1683	1.7717
Ghir_D01G004160	23.1478	7.6988	7.1853	22.4518	8.5134	34.9872	10.4378	7.2104	8.5614	9.7136	26.0828	2.9424	3.5129	33.496	19.1446
Ghir_D11G015640	73.0152	8.7931	173.795	1.4755	3.5513	34.7326	16.2853	30.3328	27.7751	66.6169	37.3766	10.9586	10.9448	17.1816	24.5664
Ghir_A07G022450	5.8147	8.2793	10.7563	0.3628	0.8999	34.5976	170.545	55.8083	74.4604	61.5841	50.8104	12.1414	1.9233	5.9276	8.4743
Ghir_D01G022800	12.9011	19.1454	22.7345	7.586	9.1588	34.4182	202.009	86.2488	82.8266	33.3699	34.3492	12.0181	6.0658	7.3016	12.3842
Ghir_D11G013390	5.7207	5.4871	10.1434	43.6845	7.5449	33.8967	105.585	62.809	63.3069	48.3486	31.7972	56.4037	74.628	1.1204	6.6217
Ghir_D07G008730	15.3528	35.891	25.332	33.5403	18.7841	32.743	27.7004	89.821	32.1846	50.5961	15.0298	26.0017	10.5964	21.1056	14.8198
Ghir_D01G001410	16.05	22.7145	18.3586	16.3514	16.941	31.6811	25.6704	23.0218	21.4003	21.4361	14.0721	8.2648	5.8685	7.3986	11.2544
Ghir_D13G023450	8.041	2.3455	6.8259	1.4971	0.5735	29.9206	24.5795	18.9862	20.2239	32.4674	18.4709	9.5992	4.8997	7.735	12.4736
Ghir_A09G010890	62.1443	12.6331	15.9255	35.7355	49.0149	29.7192	18.6542	11.452	13.2554	13.189	5.5972	6.028	4.9114	10.5085	7.7904
Ghir_D09G003130	13.909	16.8367	17.406	11.5475	12.5929	29.5947	18.1625	14.3673	14.8103	15.8187	12.5336	9.2995	8.3792	10.0668	10.4117
Ghir_D08G013300	61.7715	35.5228	36.9503	7.6559	29.9676	29.091	23.3247	138.156	24.5937	42.4698	15.8474	18.9744	4.9701	27.6261	57.369
Ghir_A11G013390	4.0013	2.7711	5.1436	13.6313	2.1551	28.9256	60.6138	37.7445	40.4918	29.0129	19.6446	26.8041	14.711	0.1108	3.0875
Ghir_A09G009270	15.9039	18.6059	19.9032	17.6431	13.435	28.7515	26.1998	34.2054	24.3231	17.8762	18.7573	12.831	11.2181	11.5892	12.2901
Ghir_A08G007650	3.3699	4.9383	8.1462	0.1143	0.1434	28.2649	74.088	32.1891	40.8972	13.7702	18.5535	4.7638	0.4183	0.097	1.5267
Ghir_A09G002350	13.492	17.7538	18.7852	4.322	6.6942	28.1776	33.3499	37.4594	27.7373	26.1115	15.421	13.2268	13.5741	18.4889	14.7008
Ghir_D04G013160	15.4327	6.8267	8.0372	2.1787	0.8346	27.9221	13.1891	6.7854	6.7767	7.4984	13.3726	1.6001	1.3387	3.9585	5.7009
Ghir_D01G015590	75.0661	34.0723	82.3515	23.6695	47.2903	26.5971	15.5382	17.1077	29.0681	32.4934	63.7648	49.5545	49.4258	87.503	68.9039
Ghir_A12G000720	19.8032	36.1593	15.0647	47.8479	88.9521	26.4777	11.3242	65.1693	18.4667	7.6259	12.669	2.7012	1.7726	7.7973	15.2654
Ghir_A04G009000	13.1624	7.0333	12.031	2.4715	0.2344	26.0945	11.3442	7.4138	5.4325	5.8835	18.7588	1.7907	1.1814	4.6835	7.5687
Ghir_A12G019270	12.2671	20.7913	14.3345	13.2473	22.8065	25.7915	17.7284	17.7856	19.309	16.3829	13.0188	12.3278	11.6538	7.5555	10.2298
Ghir_A01G004100	19.0856	8.9448	8.7409	34.3725	5.7668	25.2221	8.133	16.1105	6.5862	5.5787	21.3448	2.1438	0.7532	33.6607	29.1256
Ghir_A10G007060	9.7396	21.3395	16.3784	2.5838	3.6629	25.1859	19.2955	18.7624	16.5953	15.8452	13.7546	10.8474	5.8186	8.7514	12.9321
Ghir_D13G008830	76.9086	0.1226	0.0628	1.5133	0.8242	25.148	0.042	0.1334	0	0.2022	0.1974	0	0.1322	0.0494	0.1286
Ghir_D13G021730	32.1169	23.8138	25.8273	150.057	174.861	25.0857	17.337	13.8829	21.7999	16.7766	16.2699	19.6846	16.9335	15.5601	17.229
Ghir_D10G021750	12.217	36.1346	16.8691	40.926	23.5296	24.3596	23.0606	13.2468	15.658	25.5681	10.4908	15.8872	22.9335	19.0308	20.9278
Ghir_D09G008980	17.5317	23.4201	20.2505	14.3342	16.17	24.0084	28.1238	30.9398	23.8945	22.4016	19.3739	10.913	9.742	13.8799	14.7263
Ghir_A10G002060	30.1735	36.0258	51.2855	6.0812	6.1978	22.9496	13.6716	34.0219	17.6433	27.8113	22.1436	13.0712	9.5332	21.4352	19.308
Ghir_A01G001410	11.7041	19.277	14.0264	6.4978	7.8721	22.7486	20.6484	17.4456	16.1284	14.5195	10.6758	7.0192	4.355	7.3749	8.6526
Ghir_D05G003220	20.603	20.0198	23.5532	7.3419	7.2019	22.6595	26.4672	27.2955	29.1752	27.6956	15.7459	18.3572	11.3822	11.9639	11.4025
Ghir_D09G019570	25.3272	36.5332	22.4016	12.4309	15.171	22.1761	20.2823	18.5876	19.3408	25.3526	20.9266	12.2643	10.8599	17.0999	20.1863
Ghir_A05G003090	16.4181	16.9352	23.3328	3.2567	4.7487	21.2269	36.006	31.443	30.1128	28.1022	15.7756	13.1669	9.2501	12.7306	10.5839
Ghir_A13G007920	92.735	0.0848	0	10.6017	0.2021	21.1083	0.0334	0	0	0	0	0	0.042	0	0.0341
Ghir_D03G011510	7.098	9.2592	6.6943	8.1293	4.1702	20.9812	12.7371	9.4828	10.5235	8.0429	5.9826	6.1869	4.05	3.5413	4.0841
Ghir_A04G015450	29.8319	21.9193	28.4329	34.0664	30.7656	20.7554	13.0501	13.1939	33.434	33.752	36.1235	82.5351	85.3097	38.7438	32.9425
Ghir_A03G013020	11.9563	10.9963	21.5018	3.0538	6.2612	20.6627	50.2764	68.3573	36.4192	48.9352	19.7995	16.301	6.4257	8.3778	11.1917
Ghir_A05G012770	16.9934	17.3278	18.7923	12.7618	14.5005	20.6429	45.7207	33.3067	41.2855	21.8042	18.1472	14.9414	10.8356	17.8454	14.4334
Ghir_D09G002260	10.6339	12.2145	12.6546	2.3629	4.8244	20.3064	29.7047	29.3559	21.9889	18.6996	10.0628	11.1283	8.2428	6.7783	7.4732
Ghir_D09G010620	85.8147	18.4442	13.6531	50.8905	63.253	20.2589	7.4617	2.5172	4.2397	5.3174	6.6222	12.2164	12.9966	9.8596	5.8543
Ghir_D02G018490	11.4854	10.5369	11.2383	8.6011	8.9061	20.1036	24.094	20.8137	21.7323	14.6314	10.4532	12.909	7.9559	4.8717	6.1888
Ghir_D08G020540	2.4628	3.1737	3.0999	0.2554	0	20.0914	66.8699	19.025	29.831	22.235	17.2299	2.9239	0.7845	0	1.3824
Ghir_D08G024350	8.4236	12.8318	13.7874	1.9123	0.9218	19.9147	14.501	15.1958	14.7734	17.214	11.8466	8.4396	2.8141	8.5965	7.1143
Ghir_D08G002730	8.8066	16.7708	14.3476	6.5026	8.1311	19.9142	63.9105	31.3155	32.1393	13.9108	11.917	4.0568	2.7292	6.7565	6.3955
Ghir_A04G001660	7.604	7.1949	12.7811	21.0045	3.9469	19.88	16.3646	18.0981	15.5642	8.0288	7.9963	14.3521	12.8019	0.634	4.0716
Ghir_A02G017140	12.9194	15.0311	10.8651	9.3931	11.5114	19.6882	10.3986	25.4594	13.6481	4.7418	2.0266	11.1436	8.6994	8.2425	2.8188
Ghir_D03G007440	11.639	14.8127	13.5205	6.5366	6.6727	19.3031	21.8562	16.7863	16.5597	15.481	11.4456	9.4393	7.2461	6.4486	4.5989
Ghir_D03G018250	13.6114	13.5066	10.6891	17.6632	24.1775	19.2771	27.1447	29.7013	21.2892	24.9496	17.0214	12.454	13.4732	11.8772	12.7325
Ghir_D05G016130	24.6395	9.4201	17.9401	18.7689	51.1179	19.0442	5.623	9.8574	7.5794	16.3335	11.5034	5.6092	4.7372	18.6251	9.0003
Ghir_A09G013530	7.4829	13.6441	15.4126	7.9032	2.6401	18.7436	11.5227	9.8269	13.05	14.3324	12.6341	14.7835	13.1262	9.4502	14.5638
Ghir_A03G017220	8.7775	6.1472	8.2558	3.059	5.3283	18.7288	15.4931	13.201	12.7128	11.4804	8.8411	6.6335	3.7306	3.7973	4.1307
Ghir_A05G016300	19.9913	10.1072	18.5659	18.5563	46.9626	18.4391	4.9192	9.9992	6.897	16.3701	10.0416	6.9674	6.8555	22.7064	11.5244
Ghir_A08G023430	5.4997	9.7218	10.8472	1.5889	0.9655	18.3415	9.325	12.5641	11.3239	17.2732	10.6286	4.6628	2.6467	6.416	6.6273
Ghir_D04G005170	18.6764	6.8229	74.7503	0	0.766	18.0963	59.9263	74.4457	225.033	160.261	2.9227	619.303	886.234	0.9558	0.744
Ghir_A05G038740	21.7832	3.9797	7.6324	0.7701	2.958	18.0309	25.5719	13.9996	27.0648	22.1809	12.4363	13.5595	19.0835	5.6526	11.0298
Ghir_D06G005750	14.8098	7.4124	6.1291	12.0039	12.1958	17.9804	7.1078	8.738	7.2231	8.8275	9.1479	4.9242	3.3333	6.7842	9.161
Ghir_D11G028360	5.4917	9.0765	23.7396	2.1311	3.3898	17.8243	45.3919	28.6811	32.5543	12.3321	14.422	8.5671	10.9382	5.7638	6.5825
Ghir_D10G008300	6.7922	15.4043	11.8673	1.4114	2.0808	17.6653	13.1191	11.8298	11.0814	12.4418	11.5868	7.5938	3.4039	6.3459	10.8014
Ghir_D12G018890	27.8413	15.449	25.1487	16.5079	9.2802	17.6484	33.54	32.0923	29.9327	25.9637	23.0571	23.3787	23.739	19.1881	17.8527
Ghir_D08G003570	22.923	15.6916	15.6187	5.5726	8.8822	17.505	15.1539	13.6749	13.8003	18.4799	19.4547	12.0271	12.2271	21.5635	15.969
Ghir_D12G020400	11.1123	6.8624	5.2909	7.1272	7.1602	17.5034	18.3384	10.4265	17.1046	11.4459	8.1852	12.5036	14.1112	7.7205	5.1762
Ghir_D02G009570	9.1912	6.8304	12.9753	0.7738	0.8953	17.4619	32.8043	36.5178	22.1746	16.7442	15.6711	9.2952	3.73	3.2292	8.3211
Ghir_A10G002400	17.0845	0	2.0622	2.1647	0.1492	17.4444	6.6753	1.2234	5.6005	0.8295	0.2003	1.2374	0.1234	0	0.1505
Ghir_A06G001110	13.2585	7.1743	18.8879	1.3416	1.2156	17.3986	27.7375	31.3107	21.6153	28.8247	26.6331	8.2828	5.4474	7.0843	15.7642
Ghir_A08G022840	19.383	17.0443	15.0017	21.1713	30.581	17.141	15.4865	21.8929	17.2072	21.1545	9.475	14.2187	12.0493	13.624	12.7835
Ghir_D06G007770	8.1356	13.6165	12.0426	2.1254	1.7102	17.0614	40.4452	30.3802	27.3596	18.9834	11.6341	11.4988	6.3807	6.1607	9.8752
Ghir_A01G021220	4.3356	10.7543	13.6315	4.1859	7.6463	16.9178	54.1839	34.4347	34.1015	19.9932	19.6198	5.5338	2.6453	2.8002	6.8227
Ghir_A11G007550	6.5354	6.1679	7.1744	2.1848	4.4588	16.8924	19.657	5.4766	20.4061	3.984	10.6865	5.9725	4.4098	2.9637	4.461
Ghir_D12G004970	17.7371	12.5104	11.5356	14.7676	16.6077	16.7865	21.0518	16.0254	12.133	12.8994	12.8023	8.3217	8.638	11.1591	8.5147
Ghir_D09G013000	7.7483	7.8513	11.8936	3.0099	3.5815	16.6432	14.2182	9.9108	10.8894	11.9834	8.1624	7.0776	5.8395	8.085	8.6169
Ghir_A12G005000	15.0757	12.1744	11.4305	8.1145	13.3665	16.1727	13.1494	7.8826	10.2852	11.7239	14.2979	7.4848	9.0195	7.9754	6.6207
Ghir_A06G003230	20.3049	14.8588	23.589	1.533	3.8177	15.908	15.3885	12.8373	15.6099	18.4918	18.194	17.7961	13.9185	9.5018	15.2656
Ghir_A03G007210	7.1212	10.0269	8.355	3.1846	5.2674	15.9064	14.2255	11.6214	11.901	9.7243	6.6147	6.3626	4.6318	5.4154	5.9883
Ghir_D01G015660	23.5824	26.7898	17.2894	12.7381	5.0594	15.7815	10.7497	5.9455	13.4052	21.7331	20.0131	10.6791	6.722	25.9811	18.8498
Ghir_A08G022200	11.8773	6.3528	12.3661	7.3699	14.355	15.7757	20.7048	9.641	18.2646	6.6729	13.9829	10.1392	6.3355	4.9932	5.4352
Ghir_D11G035980	10.0801	14.843	5.2983	12.2288	14.7627	15.7707	19.2405	12.0674	15.5589	11.4765	16.6991	11.6612	13.8182	15.7273	11.9008
Ghir_A08G019650	1.6523	1.6536	3.0675	0	0.2633	15.7545	57.6819	24.3211	27.2654	16.0086	17.2977	3.7615	0.873	0	1.9057
Ghir_A12G018600	23.8525	13.6959	17.7139	20.9963	14.9868	15.3461	29.5754	27.8005	25.4284	18.618	21.9532	22.0379	18.983	16.8288	11.125
Ghir_D06G003250	19.6493	19.8359	16.6248	3.4628	7.8935	15.2749	12.7505	12.2692	18.788	22.213	19.3829	36.4133	33.1492	19.4326	17.224
Ghir_A09G009460	10.1605	19.629	12.0165	27.8059	12.3892	15.1505	10.0547	10.4346	9.8794	12.0438	17.9027	6.4223	5.4697	13.393	11.3538
Ghir_D09G012450	9.393	11.9134	11.6572	7.8919	7.6952	15.088	10.0138	12.7048	11.1615	11.2433	10.6918	10.1791	6.4528	10.9829	11.3652
Ghir_A13G001060	8.222	8.202	8.0264	2.6391	3.0687	15.0362	12.9261	8.2661	11.0044	6.6842	11.9655	5.0458	2.8162	4.3654	5.2522
Ghir_D08G002610	8.087	13.7728	8.3023	6.0448	5.9204	14.9455	16.6066	18.4155	15.7279	16.0616	13.0418	8.4277	10.0376	7.1256	10.2073
Ghir_A05G023090	13.9231	2.3455	13.4872	6.5706	9.4021	14.9352	7.6751	15.2347	7.7677	12.1578	1.277	2.8352	0.9643	0.8848	1.6548
Ghir_D09G006810	9.459	13.9396	12.7445	9.1494	5.5669	14.8949	13.6316	14.0932	12.2708	10.7439	12.2838	6.1316	4.0977	7.4742	8.6445
Ghir_D08G016430	10.2252	17.841	14.7745	8.0249	8.5913	14.8294	13.6272	13.1992	13.5594	9.8946	9.8256	8.9007	7.6223	8.6618	7.7066
Ghir_A12G020160	8.1779	6.7558	5.04	8.0548	2.972	14.7798	13.1106	7.6154	13.422	7.7996	5.3475	10.5401	5.3414	3.621	4.1416
Ghir_D06G020960	16.5061	19.8891	21.4784	14.8491	8.4663	14.6455	6.0667	5.7713	7.5432	10.3364	16.2705	6.1763	4.479	11.9193	13.1118
Ghir_D10G021620	15.2501	18.4043	15.9918	9.4788	6.6957	14.5811	16.0071	13.5951	17.3943	16.7861	16.9081	19.8601	15.3734	11.5069	16.4696
Ghir_A03G000930	13.7969	11.6078	12.0128	15.8553	17.5851	14.5365	20.3232	17.6013	14.1251	17.0748	11.8319	11.7126	11.7507	10.7192	8.6816
Ghir_A11G035110	8.9827	14.9015	5.5147	14.0837	13.8314	14.49	20.3566	14.7755	15.9936	11.8314	21.1338	12.2419	16.8814	17.7492	13.8291
Ghir_A03G008200	10.1003	9.4057	8.0402	3.6032	3.266	14.2619	16.4403	12.0773	13.5654	14.5465	6.8755	8.2495	6.7902	8.5218	8.1854
Ghir_D04G004340	10.7868	4.8523	6.4914	0.6181	0.4439	14.2378	17.6267	10.2616	17.2386	13.2985	11.3009	10.2547	8.8098	2.3324	9.4332
Ghir_D11G009680	6.9146	12.5607	8.0027	3.9545	3.5501	14.173	12.1582	8.7965	7.968	12.1647	9.9209	3.8876	2.2555	6.1326	8.0992
Ghir_D13G021930	12.1101	13.2183	23.544	0.604	1.6767	14.1679	34.2364	14.1293	23.325	12.6277	6.6472	7.6695	3.6865	10.1868	7.5014
Ghir_D05G012370	6.5167	8.9702	8.4471	2.0804	1.9517	14.1266	7.7707	6.6362	7.2695	7.8584	8.8388	6.9082	4.3248	5.429	7.6443
Ghir_A10G002030	9.1623	19.5942	19.7908	3.162	2.7588	14.0306	20.7373	28.9848	15.2162	20.4797	15.1884	11.352	16.684	34.7216	23.9202
Ghir_A03G023790	9.0456	10.2593	8.6601	4.3025	1.6996	13.9925	15.7423	16.2405	14.0777	13.6913	9.2842	11.0388	20.1933	10.1374	7.9789
Ghir_D05G012560	13.9741	11.7427	15.1095	12.6808	13.6262	13.9883	29.5725	27.1225	30.8536	17.9403	9.5805	14.7544	7.1396	10.5813	6.2968
Ghir_A08G015630	12.2893	16.9312	14.9785	8.1062	11.8849	13.9744	16.0093	13.492	15.3104	10.3025	10.0666	5.6361	10.4597	10.5633	8.5137
Ghir_D01G000600	8.815	16.3542	12.1191	2.6399	3.0372	13.8928	24.0977	20.7192	17.2812	14.197	13.5652	8.3086	9.9571	10.092	9.2293
Ghir_A01G000620	10.0953	13.8597	11.4305	4.2527	6.5989	13.7819	21.1797	16.7862	18.1144	13.6265	14.1979	7.2814	7.7275	13.4091	8.7731
Ghir_A13G019100	6.8233	6.9094	7.3539	4.03	4.825	13.6879	7.7192	7.4621	6.5303	10.9274	6.4228	7.3408	4.6857	4.2156	5.1811
Ghir_A11G028180	22.8209	7.331	17.4338	6.0382	3.3898	13.6303	19.0044	9.9428	17.2609	4.7737	8.8751	7.7225	11.28	4.3915	4.2016
Ghir_A11G010800	7.334	10.1504	6.7619	5.359	4.8856	13.6119	10.576	12.3331	9.2289	9.4136	6.5189	5.1284	3.1184	5.4381	5.4833
Ghir_A08G003490	16.677	11.083	15.3973	6.9883	4.5332	13.477	14.5297	13.4797	12.89	14.6282	14.5445	10.8353	9.9483	12.8917	11.7282
Ghir_D04G020270	15.6542	16.4797	19.9791	49.6661	28.2695	13.4397	7.7005	6.7939	31.172	24.1461	21.9626	99.2962	118.179	23.5079	26.0585
Ghir_D08G014760	13.472	36.7633	7.824	16.4103	25.9576	13.4385	13.2242	11.8921	8.3	18.5458	5.1773	7.1082	9.7039	7.6958	10.8258
Ghir_D12G000700	14.0179	20.9178	12.2601	23.5814	26.6928	13.3999	6.6042	26.8866	11.0513	3.8083	4.2954	0.9216	0.8823	3.3555	4.9572
Ghir_D01G007400	37.9934	28.9113	15.037	162.031	136.455	13.3746	24.7634	23.1478	16.4315	19.5834	14.9798	10.6868	13.3983	30.9897	32.5331
Ghir_A10G019910	13.2307	16.0499	15.0573	10.32	7.1019	13.1286	12.9586	12.2154	14.9776	13.6484	13.7896	17.1718	12.5872	10.0141	12.3377
Ghir_D04G010390	1.5402	4.2948	22.6489	64.0822	17.0446	13.1265	15.7896	10.4732	32.2105	21.0796	0.2338	23.1559	23.7744	0.2506	0.1753
Ghir_A06G019830	13.2947	11.867	19.4096	9.4837	5.8759	13.0984	7.6171	7.2238	9.7683	12.8477	19.3842	6.9782	3.499	16.7405	19.3746
Ghir_D13G023430	7.8841	9.5035	9.1094	2.6777	3.1094	12.9771	10.7767	10.2443	9.5273	9.651	11.9738	6.0855	2.9745	6.7527	8.0349
Ghir_A06G007070	10.1404	16.2941	22.5535	5.0742	10.9606	12.9204	10.8178	14.4754	10.3518	9.8713	5.1313	4.9437	2.8105	11.8447	8.3664
Ghir_A06G007610	6.7519	9.2508	9.0776	2.42	2.6024	12.8422	26.0234	18.0074	17.2733	10.825	10.8043	9.4119	5.4752	6.2631	7.2306
Ghir_D11G010740	6.9703	9.6833	6.2509	3.7918	4.2529	12.8303	10.5639	9.7372	8.7946	7.8395	7.6635	5.2009	3.9385	3.7262	5.4123
Ghir_A02G004020	6.6337	4.9228	7.8238	25.432	8.2607	12.7952	3.3521	4.8133	4.1898	3.8868	3.6101	2.5985	1.5535	2.3807	2.8778
Ghir_D05G037820	7.4492	9.0237	10.3465	8.1431	4.4942	12.7929	13.7437	14.7177	9.8937	8.7367	9.0402	6.037	7.7505	3.7709	6.0368
Ghir_A12G011710	6.249	12.96	9.0795	6.458	3.6963	12.7442	6.3543	6.0086	6.0052	7.4905	9.1717	2.9666	1.507	5.5844	7.7121
Ghir_D04G020630	72.9054	0	0	1.7086	0	12.7208	0	0.0331	0	0	0.0554	0	0.0512	0	0.0416
Ghir_A08G012630	17.5301	26.8516	29.3994	3.3716	5.7139	12.6721	23.9506	184.603	33.1835	91.508	18.3588	28.8346	16.8313	18.3694	83.9622
Ghir_A09G020090	16.5128	30.6979	15.2843	11.0584	12.8349	12.6661	15.1635	21.2352	17.1852	30.1042	19.9876	13.6945	13.698	23.0067	21.7362
Ghir_D07G021050	10.4115	0.9351	14.4175	1.2379	0.8156	12.6559	15.3918	24.9561	15.0392	9.7749	7.268	7.9208	2.5564	1.0411	3.042
Ghir_A11G029800	3.2773	6.9277	5.6239	2.235	2.4207	12.6343	3.5127	3.3165	4.1177	5.1705	5.0252	1.8601	1.0249	2.264	2.6446
Ghir_D09G008620	5.3057	16.2764	12.731	6.9293	3.3019	12.6105	8.9565	9.7513	9.3137	9.5541	10.9448	7.1121	7.0444	6.6656	6.7434
Ghir_D11G002940	11.4663	5.7199	6.6235	8.3584	9.0385	12.5979	9.7928	8.023	7.8728	8.9478	9.1921	4.8867	3.3169	6.5885	5.5793
Ghir_A11G031090	7.622	2.8295	4.0748	24.0819	29.2851	12.5653	4.8081	43.276	13.8302	25.6793	8.077	15.1749	21.284	11.9164	6.9064
Ghir_A05G027150	13.6624	3.4617	8.0737	5.6169	2.6916	12.4495	3.093	6.1081	3.6789	7.2202	2.8506	2.743	3.758	2.6709	3.0758
Ghir_A10G018890	5.3294	7.7322	6.5194	1.5759	1.0704	12.3937	9.0542	7.0911	8.0609	6.6807	7.3329	4.7642	2.8747	3.8628	5.0254
Ghir_A13G022760	7.4496	10.9774	12.4201	2.4721	2.416	12.3848	9.8701	11.5176	9.9045	10.9349	12.6731	9.0635	3.8166	6.7835	9.8478
Ghir_A13G022990	4.4289	6.5725	5.9178	1.8478	1.0697	12.3097	11.4708	8.5358	9.5229	7.2491	5.4438	4.5041	1.9816	2.7461	4.5192
Ghir_A03G017660	9.7798	8.3248	14.2352	3.8943	2.9309	12.3001	14.9191	15.6031	17.4593	17.0103	5.9789	21.3265	24.8103	9.4915	10.0027
Ghir_A11G000390	3.7257	11.7651	7.0745	1.6791	1.4389	12.1523	17.1602	5.6761	10.2755	4.313	13.679	2.1131	1.2212	2.4115	4.2786
Ghir_A05G028110	11.847	8.9286	12.7231	6.6919	9.8291	12.0344	11.983	12.1003	10.5514	14.9227	10.8274	5.077	3.4728	6.4497	10.706
Ghir_A09G001280	8.6608	12.5444	10.7592	7.0659	5.5041	11.9257	7.782	8.0461	8.0663	10.891	6.6331	5.9579	4.2249	8.7479	6.7851
Ghir_A12G011850	7.4182	10.0965	7.0071	7.9516	13.4678	11.8645	9.0251	9.1636	9.1936	10.1275	7.8713	6.2636	5.1764	5.5623	4.8896
Ghir_D10G002830	7.1245	15.6979	14.0001	4.4814	4.3742	11.8171	9.9077	16.1208	10.4579	16.1394	9.3554	10.8899	14.0062	12.9273	12.0276
Ghir_A13G005210	6.5285	5.7502	5.3844	3.5412	4.3448	11.7239	12.0395	8.253	8.9258	8.5946	9.5796	4.8308	3.264	5.3598	7.2086
Ghir_D13G023630	6.1148	8.5321	7.0267	2.3195	1.5539	11.7065	13.6239	11.7802	11.586	10.6758	6.9287	5.63	3.6662	4.651	7.3326
Ghir_D10G007700	0.2158	0.1716	1.8864	74.9205	31.4757	11.6713	0.0507	0.0156	0.0333	0.0471	0.023	0	0.0213	0.0346	0.0518
Ghir_D12G027600	7.7772	8.6501	36.1842	0.7166	0.5724	11.5966	6.2699	7.4905	9.2563	15.5489	7.5142	2.5991	1.1219	2.6023	6.709
Ghir_A08G004990	9.6628	12.9436	10.7428	3.6792	5.2443	11.596	9.4603	10.0176	9.3461	8.4413	14.0689	6.6674	5.8568	24.5426	15.5439
Ghir_D04G020830	5.8692	10.8342	10.361	9.903	6.6276	11.5714	9.2121	8.1973	10.1871	9.4506	7.7214	8.3244	7.872	6.3764	5.7942
Ghir_D09G001240	8.9394	11.8297	13.211	10.99	9.6857	11.5062	7.5488	10.8181	9.3424	11.6821	8.0813	9.0863	7.8197	9.7973	7.6782
Ghir_D10G018190	11.5225	12.358	15.2114	6.4454	6.4366	11.4731	11.6597	12.8093	10.4136	8.5231	8.4352	9.026	14.9212	11.2716	10.649
Ghir_D02G020140	14.1568	60.3223	13.4501	17.347	8.6649	11.4293	97.6423	18.3293	26.2477	35.2422	9.0935	20.0201	26.8853	16.836	28.3686
Ghir_D10G020400	4.9994	10.4863	6.9776	1.3172	2.0419	11.3935	6.9659	7.653	7.1759	7.0269	7.3514	4.8537	3.8466	3.1801	5.2848
Ghir_A12G022560	15.7832	8.2279	13.5418	8.9406	15.0714	11.341	13.4491	14.3764	12.3829	8.434	9.3227	9.5618	5.937	13.8394	10.7796
Ghir_D12G011920	5.4938	12.907	8.6773	3.4369	2.9896	11.3028	5.3388	5.7793	5.5998	7.6009	7.9791	3.0213	1.4798	4.4483	6.8183
Ghir_D04G017560	6.9465	6.8002	8.088	1.3024	0.6489	11.2857	9.4893	8.9938	8.4286	9.5088	9.409	7.6026	5.3016	5.152	5.453
Ghir_A11G009710	5.621	11.9324	7.3071	3.7086	2.8427	11.2696	9.7075	5.6052	5.7084	9.2352	8.5186	3.8819	2.8291	4.3544	5.9495
Ghir_D03G015730	6.4589	8.7249	8.0159	3.2272	1.6317	11.2141	14.1072	14.1186	11.4509	8.9474	7.7694	7.794	13.322	6.9999	7.9908
Ghir_A13G014800	8.523	10.4255	10.4881	1.0408	1.6292	11.1872	21.09	14.0762	15.0652	7.8666	8.463	8.4579	4.6518	4.8315	4.2677
Ghir_A09G007590	8.4565	4.3431	12.3478	0.6355	0.4794	11.1619	28.315	31.1104	18.343	11.6751	6.0747	8.9794	4.9136	4.1239	4.1123
Ghir_D07G001580	7.283	13.0661	10.1585	7.5327	4.9741	11.1552	8.1958	8.0596	9.3785	8.0977	7.9143	8.716	7.3901	6.7056	7.0569
Ghir_A13G021100	9.0966	8.425	9.4509	0.9847	1.8184	11.1297	18.8081	9.3111	14.2376	8.4482	4.4089	5.1971	2.5782	6.7229	4.673
Ghir_A09G008920	5.4988	15.5937	10.4058	4.6174	2.9082	11.0743	10.7465	11.2665	10.327	9.6938	9.4821	6.3631	5.6262	4.7908	8.6572
Ghir_A07G001560	7.1141	11.8519	8.7914	5.997	3.2221	10.9954	8.797	8.117	9.7483	9.2998	8.3233	6.5126	6.4608	6.1413	5.5173
Ghir_A10G016750	11.7501	12.8498	17.9565	5.9923	6.7261	10.9789	15.0297	16.8766	14.7677	10.0285	11.446	13.7974	9.9732	9.1945	11.3084
Ghir_D08G022440	3.6566	19.709	6.5444	7.6293	3.6637	10.9356	13.5799	11.2833	12.0326	12.3261	13.4656	4.9253	4.1123	10.8584	13.4731
Ghir_A07G012160	8.0754	11.3869	9.8615	6.7561	4.1618	10.9334	3.6578	4.1953	6.2404	8.1814	8.6961	11.8158	9.0171	11.0756	8.5064
Ghir_A03G018780	11.4107	63.496	14.8916	19.3407	8.4417	10.814	63.9407	14.6111	20.9806	31.231	10.1898	15.53	18.1531	17.4193	24.5161
Ghir_D08G017900	11.3733	11.1716	10.8645	16.4405	16.5455	10.7869	6.9049	8.5507	6.4484	8.5564	8.9632	6.9617	5.852	9.8996	8.8233
Ghir_A01G014510	18.5653	22.4705	11.5075	13.0531	5.4822	10.6033	5.1122	4.1348	7.8863	13.3321	19.8129	9.4985	6.411	22.4027	15.4401
Ghir_D06G015620	4.7805	10.2122	6.8472	8.9665	6.9901	10.5621	7.2816	7.7655	8.014	9.4155	8.5855	6.8711	4.1495	6.3503	7.6325
Ghir_D11G031420	9.6722	0.7567	2.9277	14.5351	10.895	10.428	4.1989	15.914	6.5295	13.7097	4.8521	5.4475	7.3108	5.56	3.8297
Ghir_A04G016010	5.0135	10.7545	8.3908	8.1173	6.5883	10.3651	7.9792	6.9265	8.8952	9.3095	7.4002	7.2747	6.6582	5.2975	5.0658
Ghir_D05G017710	5.9856	6.8242	6.9336	0.615	1.2699	10.3389	18.6032	18.9485	16.6881	11.5646	11.6434	18.8077	9.6329	5.4276	5.194
Ghir_D10G003180	14.7342	0	1.0268	8.9276	0.3964	10.3233	1.5673	2.169	15.9899	0.6119	0	26.2412	3.2853	0.0887	0.0445
Ghir_D06G000960	9.0317	3.4434	13.5734	1.2984	1.4318	10.27	28.6308	27.8023	21.7013	19.6788	38.0874	7.9801	4.8421	5.9233	16.9783
Ghir_A08G002510	5.3731	10.7832	6.5807	3.55	3.9895	10.1725	9.1126	12.1344	9.2593	11.6633	8.1882	4.8377	5.5169	5.8068	5.621
Ghir_A09G012970	6.4144	8.0548	8.171	6.1304	3.9829	10.0242	7.5724	8.1893	7.1281	7.0591	7.1113	5.9044	3.9183	6.4742	7.4228
Ghir_A05G024980	8.8584	83.4225	48.4207	11.0273	9.3898	10.0162	25.607	16.0787	16.6638	16.8969	15.0698	8.4843	4.1757	17.523	17.5986
Ghir_A05G030510	11.3023	5.4631	7.0069	11.8262	20.6237	9.8006	9.9883	8.5269	10.9402	11.7043	8.6506	10.2993	10.815	10.8247	7.8589
Ghir_A05G022540	5.9649	4.3162	6.0675	4.3149	2.6152	9.7879	12.1146	10.4047	12.3913	10.856	11.5885	10.9251	9.3504	4.0678	5.6558
Ghir_D10G002860	5.6021	14.5307	9.458	1.2989	1.6151	9.708	6.4194	7.0113	5.6708	7.8013	7.2815	3.0723	2.1922	5.2299	5.2855
Ghir_D13G001350	4.5692	8.0721	6.6569	1.7461	1.4827	9.706	5.8481	4.3998	7.3958	6.1295	10.238	3.4163	2.0701	3.9288	5.385
Ghir_D05G000590	5.5338	8.6273	6.6977	14.2304	7.1769	9.67	6.9774	6.7657	5.5533	5.5967	5.6004	3.3728	2.931	4.763	4.57
Ghir_D09G009160	6.9019	12.5851	11.9332	11.6711	7.541	9.649	9.4876	11.2789	10.6412	11.1266	17.7776	7.7355	6.7708	14.9696	13.3664
Ghir_A05G001970	5.953	5.6318	7.9196	3.9241	1.783	9.6011	9.7	7.7993	8.1156	7.5078	8.5215	5.8014	2.0806	3.7637	4.2191
Ghir_D12G024580	14.0237	13.7231	12.6579	9.4919	6.4537	9.4931	14.3469	7.8534	11.7289	12.1401	13.2572	13.4209	11.4167	9.8831	11.2983
Ghir_D02G006300	9.3696	4.3818	6.0475	6.4619	5.0088	9.3534	9.8657	15.9432	7.7443	8.0516	4.8	4.7375	3.8894	3.6726	3.4242
Ghir_D01G020710	7.5092	11.3553	11.3409	2.264	2.0785	9.3361	9.8373	9.2992	9.3554	8.7984	7.5193	9.0389	6.4575	12.1055	7.3442
Ghir_D13G023990	7.9485	13.2062	9.7489	5.0084	7.3863	9.291	6.3295	9.3205	7.2789	9.8356	7.9115	5.7337	4.7627	9.9138	8.3059
Ghir_A02G006530	32.1555	71.2	38.2229	21.043	12.3192	9.1667	7.9628	5.4974	11.1531	5.7866	13.1951	5.1943	3.3173	15.671	14.422
Ghir_A11G004740	6.3078	3.2167	5.1888	0.5082	1.0845	9.0833	12.1931	15.2773	9.3638	8.8278	4.589	3.0068	1.5963	2.9531	3.3983
Ghir_D06G005760	10.3407	8.6245	8.357	8.9397	7.189	9.0563	7.5173	11.9701	7.49	9.517	4.7711	6.1728	6.7995	5.9542	6.6429
Ghir_D13G005800	7.5741	12.9913	4.6047	3.1484	1.9932	9.0546	13.3204	13.3099	7.4068	9.2579	3.6467	5.6334	6.1248	4.3254	5.082
Ghir_D12G012070	4.7824	10.0176	4.3373	5.3083	12.2261	9.0489	7.1124	7.4414	6.8346	8.0901	6.9435	3.373	2.5824	4.1649	3.2934
Ghir_D02G011910	7.9879	10.933	8.0578	4.6986	4.3355	9.0176	7.2127	12.0394	7.8014	7.1749	6.284	5.0438	4.5482	6.2017	6.8893
Ghir_A13G023350	7.1574	10.5136	8.4755	5.435	5.3296	9.0145	5.1596	6.8446	5.7778	9.092	6.8419	4.8245	3.9402	7.778	7.8724
Ghir_A01G019240	9.3586	12.7452	14.297	2.0091	2.5269	8.9635	10.6041	10.6413	8.8306	10.1491	9.9033	9.1488	6.0659	14.5063	10.8135
Ghir_A01G007100	31.8345	22.3033	12.2797	148.952	107.935	8.9422	8.2686	24.2296	9.9487	10.7584	9.8419	4.3156	5.5381	14.9396	18.6855
Ghir_A10G016210	3.3342	7.5155	4.75	2.1645	1.8087	8.9287	9.0629	8.5726	7.1646	7.1834	6.0248	2.7756	1.3657	2.7921	4.8033
Ghir_D02G018970	9.0743	7.0422	11.1218	6.5321	6.5299	8.8836	15.1066	12.2634	14.4039	13.5144	5.5664	13.1135	13.3524	5.9808	8.7953
Ghir_D11G012660	10.9128	62.3891	8.1214	115.389	10.0207	8.8576	9.4882	16.3419	6.4573	3.538	3.4015	0.4808	0.6809	1.4641	4.7397
Ghir_D13G019680	2.469	3.568	3.4282	0.325	0.41	8.817	3.6481	4.32	4.4564	3.8539	3.7996	1.6375	0.7779	1.3391	2.7522
Ghir_A13G023360	7.4088	9.2914	9.685	4.6868	5.9033	8.8146	5.1746	5.9222	5.2796	7.3813	6.1059	3.5938	2.3479	6.1117	6.1588
Ghir_D13G007280	4.3482	7.2906	4.8472	3.7808	4.1627	8.7863	11.962	8.2563	9.4031	8.8902	7.8663	6.3415	4.1617	6.5572	5.792
Ghir_A06G014900	4.9284	9.1044	8.6284	7.5472	1.4445	8.7819	8.4516	10.0044	9.5307	9.8408	10.0422	7.1587	4.42	8.7165	9.8485
Ghir_A11G012720	6.5728	85.1557	12.8396	145.077	21.6496	8.7734	18.5172	22.8058	9.8937	5.8839	4.2799	0.9969	0.7872	2.3609	6.9693
Ghir_A08G021670	2.3142	12.5781	4.6088	6.5062	3.5966	8.7383	10.0841	9.9766	8.8548	10.1901	10.9662	5.4871	4.4105	10.4608	11.7899
Ghir_A13G015080	3.115	3.3118	3.9347	1.021	0.9459	8.7077	10.9199	6.1505	6.1301	3.4884	5.0659	2.3855	0.8384	1.7225	2.8584
Ghir_D11G029970	2.2858	6.5567	4.4041	1.6979	2.0074	8.7062	3.0709	2.9373	3.494	4.5496	4.7043	1.633	0.9196	2.141	2.5934
Ghir_D05G020080	2.4975	2.097	5.1342	2.4444	0.564	8.6573	18.836	20.8039	12.6395	7.5916	10.8516	3.0916	1.5431	0.49	3.5383
Ghir_D05G023000	9.3035	5.9697	14.1821	3.7347	1.5493	8.6514	7.7967	17.6265	8.6331	20.8312	2.6019	5.1101	2.7984	4.0182	3.3052
Ghir_A06G007810	5.1515	6.1871	7.4368	1.265	1.5846	8.64	11.6605	8.1552	10.5229	9.4415	7.639	6.2398	5.774	4.9267	5.0058
Ghir_A07G015030	2.5331	6.0533	3.7797	2.2438	1.7257	8.6392	5.8149	6.5028	4.7627	5.5631	3.7028	2.6602	1.4605	2.3991	3.118
Ghir_D05G012250	6.9901	11.9981	9.7182	4.3263	4.4226	8.6156	7.6753	6.7743	7.3129	6.8703	11.8737	3.393	2.342	4.192	5.4111
Ghir_D07G000090	5.5624	5.0781	7.0163	0.2464	0.6204	8.6091	10.3253	7.1208	9.5353	7.5141	8.3132	11.7756	4.2216	5.9268	5.8456
Ghir_A07G014170	4.1323	9.5674	6.0073	2.8546	1.9667	8.5487	4.8268	6.4261	4.2492	8.044	5.8147	3.3884	1.7357	3.7395	5.2527
Ghir_D07G015370	2.1644	3.4371	3.0745	0.8768	1.8628	8.5182	5.8959	5.6464	4.1128	4.9695	5.0952	3.3469	1.3052	2.5057	2.9365
Ghir_D06G019240	4.5145	5.4035	6.7363	1.1856	1.2691	8.5048	4.2233	5.8744	4.4939	4.788	5.9123	3.9771	2.2267	3.3652	4.5918
Ghir_D05G031260	3.9034	7.0053	4.6294	7.4913	4.2854	8.4985	9.1544	5.2845	6.4958	6.353	3.0138	3.4291	3.7127	5.8477	4.4834
Ghir_A13G018970	2.2685	3.8599	2.948	0.5326	0.7084	8.491	4.6879	4.7988	5.5051	3.4718	3.3563	2.3721	1.138	0.9121	2.5137
Ghir_A06G005700	6.491	9.3472	7.4786	7.463	5.8723	8.4506	7.0806	7.3356	6.1813	6.8615	7.9824	4.08	2.6298	4.5993	6.6712
Ghir_D07G012250	7.2929	10.881	9.6398	6.0103	3.4445	8.4374	3.4945	4.1027	7.0822	8.3152	8.5955	10.7839	8.2468	10.1706	8.2155
Ghir_A05G012520	8.3961	16.5387	13.7392	3.4809	5.1118	8.3711	5.4966	4.9315	5.8901	7.7203	14.6949	3.2312	2.2436	6.258	5.601
Ghir_A02G006360	11.3031	36.8439	71.8214	54.6989	61.0841	8.3274	3.0392	6.8983	3.381	9.5722	3.9073	0.9951	1.1955	6.3817	7.2955
Ghir_D07G024590	3.9267	5.7376	6.0612	2.9195	2.4174	8.3179	11.4732	7.6662	6.7179	5.9775	6.3719	5.5134	2.4967	4.7828	5.737
Ghir_A11G010080	9.7398	6.8523	5.7767	6.9112	11.5051	8.2798	6.8351	6.314	6.1189	5.8998	9.0478	4.2197	3.6528	4.9665	5.0953
Ghir_A12G024600	6.9575	10.7029	8.6485	0.8757	0.7939	8.2283	14.2286	6.6418	9.9481	7.7701	7.5727	7.0481	3.5859	3.91	7.0221
Ghir_D06G020680	5.8155	9.9132	9.4311	3.4897	1.2324	8.224	18.9008	15.8242	14.8031	14.0004	9.1548	12.1511	13.618	8.0405	9.7637
Ghir_A05G023650	6.8188	5.4812	11.6079	4.1919	3.5069	8.2022	9.043	13.8562	7.7658	8.5566	6.7178	5.6131	3.4729	4.979	7.1016
Ghir_D05G027160	11.3678	3.0222	6.2113	2.5774	1.8222	8.0966	4.5446	8.601	4.2756	6.3522	1.9976	3.0372	2.8024	2.7423	2.8041
Ghir_D07G007370	20.1377	1.8389	4.2842	5.653	9.4708	8.0814	0.1524	0.3864	0.1	0.1069	0.4149	0.0992	0.2876	1.1656	0.3504
Ghir_D02G003820	5.1938	7.5797	6.8844	6.8467	5.7225	8.0553	6.9424	6.7262	7.1681	6.1655	7.8381	4.1815	4.1574	4.8135	4.5874
Ghir_A05G000450	5.758	6.4971	6.8244	8.9692	7.3501	8.0273	6.8495	6.2745	6.5877	5.5843	6.2487	3.9799	3.9226	3.4636	4.0668
Ghir_A09G010210	5.9823	6.3895	5.3869	2.7357	4.9806	7.9993	8.3861	7.4299	6.8986	7.2233	6.3686	5.0885	1.7457	4.7413	4.4161
Ghir_D13G015490	5.8359	11.7293	7.7697	0.9602	1.6603	7.9873	10.8895	10.0592	10.1031	7.021	7.5076	5.534	3.8638	4.9294	4.6537
Ghir_A13G018960	5.3331	13.4596	8.4254	4.179	3.7704	7.9183	5.025	9.561	6.5085	8.0313	7.744	6.3275	4.5623	5.3536	5.8908
Ghir_D05G025020	12.0444	53.9389	47.0616	14.5456	11.3643	7.9165	20.5303	11.8956	14.7185	9.5355	12.5059	9.2642	4.7095	14.604	16.2441
Ghir_D02G023090	17.183	8.7343	14.5097	7.3987	7.3957	7.8927	9.5459	18.1835	8.7511	5.5782	4.7269	8.0237	9.3451	8.7932	6.5351
Ghir_A07G019950	3.8651	3.3832	3.7184	4.0464	3.8363	7.8764	7.532	9.9809	7.4036	4.8283	1.6044	6.4473	5.2831	3.7435	3.5498
Ghir_D07G014430	4.8771	7.9681	4.6921	3.3822	1.7088	7.7845	5.1019	5.0633	3.4407	6.4246	3.7633	2.7511	1.3398	2.7876	4.3671
Ghir_D05G030460	12.4637	7.2374	5.0914	8.0327	8.0466	7.7653	8.8694	7.0943	8.3675	7.1484	7.7596	7.3614	9.7331	11.3656	6.6842
Ghir_D11G008970	8.0298	0	0.1016	1.5892	0.748	7.7491	17.1808	25.4654	15.2858	21.4412	15.3689	2.2876	0.635	0.1584	3.5824
Ghir_D13G019820	7.46	5.1028	8.4453	8.535	3.2693	7.7272	8.9862	9.1581	8.638	8.7199	23.321	11.6209	10.2109	5.1541	17.1025
Ghir_D07G020240	6.5965	3.4709	8.2897	4.3218	3.0073	7.6953	9.9205	11.6354	9.4413	7.0559	2.409	10.0246	10.3035	5.975	3.4057
Ghir_A11G028200	4.4663	34.8222	11.926	21.8634	1.6611	7.6814	10.5681	22.8864	16.9807	5.5066	2.983	20.5306	9.1344	2.7428	3.8004
Ghir_D02G006910	28.9849	54.7298	47.7569	36.6176	21.5085	7.6293	6.9205	3.4588	8.4703	3.6428	8.5706	5.9685	4.0331	13.7329	12.3845
Ghir_A12G004100	8.5009	3.547	4.7968	1.0478	1.6626	7.6213	6.9118	7.5101	9.0621	3.7734	5.8507	5.2815	3.1991	1.8481	3.7196
Ghir_A03G021030	5.1727	5.5269	4.7313	1.5853	0.9686	7.6206	10.924	13.8295	10.0838	10.1476	7.3485	4.6136	3.059	11.0028	7.3585
Ghir_D11G000460	1.328	5.3529	3.8841	0.6911	0.8683	7.5985	9.8554	3.3342	6.4809	2.8312	7.8921	1.0281	0.5556	0.9808	2.0955
Ghir_A07G020930	10.9096	2.8002	18.6233	2.8899	0.5844	7.578	9.6673	15.5226	10.1358	6.7165	7.6059	5.374	1.0247	1.6633	2.495
Ghir_A07G000070	3.7586	3.5678	5.0295	0.4168	0.4502	7.5541	6.8073	3.9243	6.56	4.5307	5.6846	6.7837	2.29	3.0334	3.4188
Ghir_A04G013210	5.8849	3.7673	6.1387	0.6034	0.7576	7.5328	8.0483	7.8487	8.2316	6.4687	6.9795	6.6373	5.7666	3.72	4.5482
Ghir_A02G005980	9.6019	2.4391	6.9172	4.3435	4.2502	7.5195	6.4828	5.4186	5.3446	7.4615	4.1723	3.5968	6.2737	3.3311	3.0609
Ghir_A09G006990	4.0957	6.7198	5.2259	1.3437	1.3509	7.3332	6.8523	6.1568	5.9436	5.8127	5.7635	3.8836	3.6824	4.1672	4.3043
Ghir_D10G004710	5.3243	9.5608	5.4857	6.1216	7.0669	7.3169	4.8397	5.3417	4.8234	4.7288	6.3069	3.3753	1.509	5.3695	6.5514
Ghir_A03G017120	4.4661	6.1208	7.7961	2.5326	1.3307	7.2766	11.5523	14.3113	10.5285	8.5857	8.2939	9.3232	11.966	8.0256	9.3893
Ghir_A07G006020	2.1389	2.6059	2.4873	1.1374	0.3465	7.2313	6.4354	4.9921	5.4876	5.0629	6.569	3.0082	1.3781	0.5559	6.5881
Ghir_A02G003450	5.3244	8.0645	4.7245	5.2299	4.4965	7.209	6.8068	7.3811	6.7497	4.9274	6.2853	4.9328	3.9365	6.3382	4.7645
Ghir_D02G004360	5.5773	11.3398	2.1638	0.6708	4.1843	7.2009	4.0951	8.7888	5.4575	7.4351	6.8144	5.9515	7.0466	1.7175	5.4895
Ghir_D10G008880	2.5407	6.2365	5.0667	1.5635	1.397	7.1706	7.3718	6.3146	5.6619	5.339	4.8362	2.5019	1.4272	2.3559	3.8853
Ghir_D02G003450	5.5872	16.1769	7.0517	3.2004	1.8389	7.1557	9.3894	15.5904	7.0603	8.39	3.6601	4.5426	5.77	4.5182	4.5089
Ghir_D13G015770	2.7751	2.611	2.707	0.9939	1.0953	7.1483	6.6764	3.89	4.4041	3.0297	4.1561	2.0785	0.7654	1.6452	2.1074
Ghir_A11G016200	5.3053	6.8787	6.7414	6.8095	7.0437	7.1095	7.6644	8.9361	6.272	6.0687	5.2083	4.6764	3.5439	4.4796	5.1349
Ghir_D08G024870	4.1452	7.0422	4.6335	3.5697	2.9435	7.1053	4.1117	4.2266	3.5267	4.6056	5.4634	2.2988	1.2407	3.3156	4.4992
Ghir_D08G005030	4.0555	4.8049	3.3776	2.5169	5.3473	7.0366	9.54	2.4183	15.6709	4.5894	4.2687	19.2195	31.6732	12.4365	6.3244
Ghir_D05G023520	7.6202	6.0914	10.5844	3.2663	3.4284	6.9647	9.813	12.9012	8.2228	9.3369	6.7326	6.5176	4.651	4.687	6.3914
Ghir_D09G007380	7.5917	3.4105	7.6707	0.6908	0.7781	6.7975	22.4901	25.0043	16.988	10.0661	4.5541	8.7635	4.785	6.0714	3.9414
Ghir_A11G009000	3.3042	0.09	0.1852	0.5164	0.1074	6.7311	22.4608	32.4286	19.0011	27.615	17.2828	3.542	0.6923	0.6509	4.1643
Ghir_D05G028130	7.2783	4.9586	7.0099	7.5181	5.9056	6.7193	2.9295	3.378	3.9139	6.4139	6.7233	3.4739	1.8278	4.3688	5.0689
Ghir_D06G021580	1.3821	2.0068	3.5545	0.2571	0.2582	6.6678	22.6292	7.7283	11.0927	5.6601	6.9012	4.8808	3.6066	2.36	2.8375
Ghir_D06G022160	9.4739	11.7857	11.1239	6.44	5.4574	6.6676	8.1814	8.5303	9.3488	8.5101	8.0116	7.2601	6.6283	8.9148	6.276
Ghir_D08G008560	4.4142	6.4479	5.1933	2.9783	3.253	6.6431	5.374	6.2004	5.3136	4.7752	5.4475	3.1354	1.8189	4.2733	5.1869
Ghir_A09G001920	3.6203	7.0932	6.1015	6.7196	5.7725	6.5964	2.9339	4.6788	5.3916	6.3093	4.6538	5.8058	6.3907	12.123	7.7475
Ghir_A03G010990	5.9827	7.7335	5.474	7.0179	6.6875	6.545	5.6088	7.7764	5.3623	5.2202	4.6548	2.575	2.2755	4.5735	4.6457
Ghir_D07G001430	4.1621	4.1013	6.6284	1.3026	1.4481	6.5375	8.135	4.7387	7.0448	5.521	4.8065	4.5092	3.125	2.9932	2.8723
Ghir_D13G014500	10.505	4.8889	14.4244	1.1095	1.2948	6.5331	6.4171	6.1369	4.6113	4.7874	1.1236	1.2446	0.5385	1.4353	1.4674
Ghir_A12G027570	3.4437	16.6393	27.9409	0.1202	0.3637	6.5113	4.6177	3.7911	6.4856	10.9782	5.8172	3.527	2.4221	3.8343	7.6742
Ghir_A07G024530	3.1673	4.3474	4.4436	2.2776	2.2082	6.5	6.8531	4.4835	4.5085	4.3768	4.926	4.0252	1.7467	3.348	3.8177
Ghir_D05G008010	5.3315	7.6493	7.8793	4.2743	2.6829	6.458	6.4302	6.0339	9.6997	9.4671	6.4364	14.6292	13.6562	13.6368	9.9013
Ghir_A07G005650	4.084	1.3438	4.8469	14.678	1.6028	6.441	11.4309	11.8409	13.9693	7.6109	3.0088	8.1331	3.9422	2.3025	3.467
Ghir_A12G020040	4.4428	5.2699	3.4425	1.9466	3.4386	6.366	7.1829	7.8554	5.5757	5.4308	4.5767	3.0638	1.0232	3.6443	4.3219
Ghir_A11G002420	12.0895	6.9039	7.9832	5.4128	4.904	6.2908	6.6915	7.6337	5.4333	5.0708	4.3468	4.235	3.3032	7.5433	4.5387
Ghir_D02G006740	10.9862	33.1934	69.2813	98.8676	125.168	6.2796	0.7261	1.855	1.1752	4.9306	6.4494	0.26	0.8024	7.538	8.3918
Ghir_D04G010150	4.8925	4.7101	6.1604	0.6952	1.3606	6.2775	5.479	5.5152	4.6509	4.9874	6.2141	3.95	2.848	3.9682	5.2894
Ghir_A06G020460	1.4868	1.6019	2.8286	0.2095	0.0657	6.2655	17.6275	5.0872	9.5404	4.1267	4.8931	3.0505	1.2335	1.1127	1.2449
Ghir_A06G004260	3.5588	4.2977	4.3473	1.2305	1.9024	6.2369	10.0669	11.1642	6.2941	6.1487	5.0718	2.9974	1.4646	2.7392	4.245
Ghir_A11G002930	6.276	3.9728	4.3817	5.4986	5.7026	6.137	7.7088	6.157	4.6449	4.994	7.0834	3.2167	2.5534	3.0739	2.609
Ghir_A08G008470	3.8958	6.1078	5.1024	2.7743	1.925	6.1094	6.4101	6.64	5.7911	5.1369	7.6883	3.1913	1.958	5.5431	7.6921
Ghir_A10G017640	3.6283	2.6394	3.666	0.3925	0.3183	5.9928	6.2397	6.2332	4.9231	4.6965	1.9525	2.735	1.7982	2.1887	2.8857
Ghir_D01G017370	2.5449	14.2056	12.6076	0.8602	0.7455	5.9823	13.2457	17.4058	12.327	14.4307	28.6115	6.9243	6.8595	5.6898	8.0493
Ghir_A03G004920	5.2742	10.4449	6.5003	8.1863	4.8602	5.9818	6.1434	5.2619	6.1504	7.8795	6.0843	9.2695	7.744	4.1668	4.436
Ghir_A13G000100	5.2331	7.2576	6.5019	17.0973	1.1848	5.9587	14.6775	8.0475	7.0878	4.9974	4.8745	4.9744	3.5188	5.2382	4.4254
Ghir_D05G002130	3.7369	3.0063	2.9975	6.4281	0.4735	5.9537	7.1518	5.1718	6.3624	4.8035	4.3984	5.4153	2.3746	1.5492	2.9158
Ghir_A08G014880	5.8073	7.2106	5.7172	6.1731	6.5468	5.9488	6.2657	6.3368	4.3293	5.3115	4.5908	1.9703	1.6732	4.372	4.185
Ghir_A04G005630	4.6509	4.2519	6.0457	0.3935	0.2472	5.9446	5.9296	5.6761	5.0932	5.0615	6.5129	4.8347	2.7807	3.438	5.3023
Ghir_D11G004640	4.1449	3.4578	2.9797	1.7105	1.318	5.931	15.0298	14.8853	8.8798	5.9165	4.3677	3.5494	2.631	2.5601	3.1363
Ghir_D07G022410	5.9837	7.815	9.6068	4.2797	8.023	5.8899	4.6952	8.8385	5.81	7.7292	4.3815	6.4305	7.4	6.2345	5.2939
Ghir_A13G018430	2.1854	3.3753	3.4783	0.2024	0.3778	5.88	10.9173	7.1217	7.6508	2.5652	5.7056	2.0183	2.2453	1.777	1.6121
Ghir_D04G016440	5.6097	5.567	2.6105	3.7587	10.5508	5.8518	6.8948	6.1596	6.561	6.7027	3.6201	5.9034	5.3205	6.2125	4.6834
Ghir_D11G007660	0.4989	5.4633	0	0.2951	0.4613	5.85	0.061	0.0281	0.08	0.2558	0.2491	0.1057	0	0.3116	0.1735
Ghir_D11G016270	4.7031	5.3267	5.0034	6.2088	5.4159	5.797	6.9934	7.692	5.817	6.2066	5.0956	3.6679	2.8039	5.3989	4.9421
Ghir_D11G022840	5.8648	4.0881	6.8947	4.0283	2.5178	5.7882	9.1104	9.9154	6.0328	3.9719	4.8176	2.6498	1.2336	4.2497	3.3804
Ghir_D12G010800	7.5689	5.078	4.7968	5.5903	5.2519	5.7426	7.0265	5.016	4.7143	5.3662	6.2379	3.6689	2.4852	5.2705	5.1619
Ghir_A07G022330	5.2788	4.3859	7.549	4.0118	9.1899	5.6954	4.3005	10.2807	5.864	5.7453	4.282	5.8428	5.2443	8.8384	6.96
Ghir_A06G012290	1.6385	1.6701	6.3259	0.0657	0.1654	5.6877	12.9339	11.4299	8.268	6.6289	14.3684	6.2695	1.6236	6.8284	6.051
Ghir_D13G019670	4.1967	10.4188	8.5186	3.1106	3.1251	5.6493	3.1557	4.9172	4.2898	6.4016	5.1694	4.9081	4.162	4.3236	4.3432
Ghir_A06G005710	6.5505	5.2416	5.2395	4.7202	3.8796	5.6296	6.7076	6.5829	6.2389	9.0186	5.5575	4.8876	4.5548	6.3805	5.6744
Ghir_A12G024680	5.1384	6.0248	6.9298	2.838	5.074	5.5706	4.4971	6.0355	5.1786	6.7456	5.7087	5.3422	4.0301	6.6822	4.7487
Ghir_D10G019100	3.2485	2.1146	3.5869	0.1379	0.1989	5.5361	5.6458	5.8251	4.617	7.1002	3.141	3.47	2.258	3.4852	5.1329
Ghir_A07G001420	5.2775	3.3418	6.7843	0.6513	1.4481	5.5206	7.2677	6.006	4.9451	3.3461	4.6029	1.7622	1.0166	2.871	1.8334
Ghir_D07G005010	8.2395	3.9433	8.3521	4.3012	5.1422	5.5079	12.1517	11.222	9.19	9.6123	6.7862	4.9714	4.0477	8.1831	7.7605
Ghir_D08G024850	32.4821	0	0	0	0	5.4678	0	0	0	0.1209	2.4588	0	0.0541	8.4176	2.2865
Ghir_D03G013860	3.1724	7.6382	5.0644	1.5583	1.9556	5.4627	7.09	4.994	5.5926	6.3176	6.1155	4.889	4.1314	4.3266	4.0652
Ghir_A08G023890	2.7607	4.7827	3.5362	1.4457	1.343	5.4428	3.2719	3.3938	3.0153	4.0244	4.9421	2.5923	1.4102	2.7934	4.2155
Ghir_A07G015380	2.4818	0	0	2.0856	0	5.4411	22.6854	15.2662	13.0776	9.086	0.8024	3.5461	1.0801	1.8956	2.6262
Ghir_D08G022960	4.6664	15.5483	10.9285	1.3353	2.9655	5.4209	4.3968	16.401	6.0231	4.0466	1.5706	10.7104	4.167	0.5238	2.4418
Ghir_A08G017040	6.8634	5.2325	5.7828	10.1059	9.3598	5.4161	3.5373	3.7157	3.4523	4.3665	4.0273	2.9068	4.228	7.0254	5.3221
Ghir_A08G013860	8.8072	18.5984	6.0305	5.5007	4.2238	5.3788	8.0729	6.8185	5.3692	16.7381	4.7915	4.5468	5.9036	6.4585	9.6892
Ghir_A13G014410	4.3014	14.8205	5.9608	11.4654	4.4471	5.3748	2.6296	2.5126	4.7018	5.8418	4.4821	9.4962	13.3539	6.2444	4.8409
Ghir_D12G024670	4.2603	6.9093	7.8479	5.2659	5.2551	5.3358	5.1016	7.1947	5.2136	6.5518	6.4336	4.848	3.607	7.504	5.7088
Ghir_A05G017710	3.8705	3.3162	5.0823	0.1912	0.703	5.3293	16.0914	16.605	12.4519	6.9781	7.1784	10.308	10.0007	3.8828	3.8406
Ghir_D08G003960	6.066	2.7654	5.0191	8.7792	28.1632	5.3091	3.407	3.7205	3.8456	3.9677	3.4992	3.8836	3.1775	6.5763	3.4349
Ghir_D11G028510	4.919	7.2453	10.7742	1.9248	0.6694	5.3034	1.9345	3.3285	2.0541	1.7171	0.7073	2.3237	2.1482	0.8605	0.9013
Ghir_D08G024810	2.8861	4.1876	3.1286	1.6418	1.1398	5.2923	3.0229	2.7772	2.596	3.5455	5.055	1.8426	0.9235	2.5454	3.6634
Ghir_A07G004210	2.306	3.235	2.6185	0.7313	0.7466	5.2863	5.2127	3.6582	3.3338	4.3459	3.656	1.5137	0.8149	2.6469	3.0702
Ghir_D06G004350	3.1312	3.8894	3.4182	1.6863	2.0705	5.2649	7.6302	9.4362	5.341	6.0158	4.5763	2.5413	1.4775	2.2101	2.8645
Ghir_D09G003910	3.277	3.8586	4.0978	2.0363	0.9893	5.2492	3.772	4.0857	3.3371	4.1056	3.7602	2.01	0.8078	3.0831	4.0807
Ghir_D11G022000	1.4671	3.7175	1.9248	0.1303	0.2729	5.2412	4.3041	2.5953	3.6439	1.5612	3.0565	2.3457	1.686	2.4795	1.1267
Ghir_A11G008110	4.8633	3.5671	3.8264	0.7948	2.0804	5.209	7.799	6.999	5.5919	3.948	4.7299	3.8201	2.0661	4.5278	3.4295
Ghir_A06G002960	2.009	3.0667	1.1583	0.098	0.8542	5.2045	7.9661	8.7196	6.2016	3.2758	0.9309	2.7589	1.1135	0.4102	0.2056
Ghir_A11G028560	12.3342	17.6407	14.4654	8.8249	10.573	5.2013	4.8911	10.9281	5.0389	4.2762	11.5951	5.5622	5.3714	8.4598	10.5802
Ghir_D01G015190	4.6612	11.7777	9.4296	2.9153	3.6661	5.1927	9.8132	3.6704	4.8782	7.3543	4.1785	4.7742	4.1817	3.3899	2.753
Ghir_A10G000020	2.1011	4.8001	2.5922	3.6521	1.7245	5.1886	3.9455	3.5402	3.5639	5.1651	5.4167	2.7602	1.8289	2.5359	4.5742
Ghir_D11G010040	2.6809	3.1429	2.8227	2.7438	2.9982	5.0867	4.2263	3.8561	3.7819	4.1125	4.6882	2.6356	1.99	2.3134	2.9372
Ghir_A05G009840	3.9279	3.1264	1.6003	8.7387	0.496	5.0632	5.1734	1.5491	2.9641	8.24	2.49	3.0368	3.1807	2.0157	2.8309
Ghir_A07G004970	5.5763	3.4016	5.2513	2.1414	1.6827	5.0579	9.6676	7.5729	6.9839	5.7389	4.923	3.4445	3.0973	5.4076	5.8787
Ghir_A02G013840	3.1177	3.5252	2.6994	1.0082	1.4054	5.0406	5.9059	4.3155	4.3104	3.9091	3.2128	2.8585	2.3886	2.0904	1.05
Ghir_D10G000830	2.7795	5.071	3.4872	5.4085	3.482	5.0371	4.936	3.9988	4.5352	5.2088	5.4349	3.802	2.3184	2.8985	4.0707
Ghir_A05G030300	1.898	4.4893	3.6597	1.3826	1.0656	4.989	3.459	3.2523	2.9645	2.5422	2.7789	1.6426	0.5781	1.9279	2.4415
Ghir_D12G003180	4.5514	2.2325	2.6985	0.8768	1.0527	4.9549	4.2321	3.718	3.9851	2.6888	3.8357	2.493	1.2176	1.8995	2.4325
Ghir_A07G007370	14.6455	2.586	10.4678	4.1027	2.3962	4.9432	0.6224	0.938	0.6126	0	0.5009	0.196	0.2493	3.93	0.6936
Ghir_A06G012250	1.7124	11.5204	14.6887	0.8807	0.6944	4.9279	8.0299	6.0482	6.0335	4.6699	5.538	7.788	6.4557	6.2541	4.7946
Ghir_D05G018470	1.8515	2.7464	2.069	3.9844	2.2439	4.9239	4.9793	2.7992	4.2988	4.928	2.6566	2.2914	1.978	1.4686	1.8655
Ghir_D13G024000	4.6752	5.8331	6.1479	2.9322	2.7523	4.9149	3.0033	4.4259	3.1988	4.972	3.7134	2.0198	1.3097	3.7612	3.9065
Ghir_A05G018470	1.5033	2.8552	2.4651	1.0583	0.8483	4.9073	4.0325	2.5868	3.3154	3.5383	2.3929	1.69	1.1819	2.3047	2.4901
Ghir_A04G015810	89.7587	0	0	0.0946	0.2357	4.8633	0.0389	0.0358	0	0	0.1058	0	0	0	0.0335
Ghir_D03G010660	4.3563	1.749	2.4961	0.4521	0.6306	4.8477	4.03	5.3802	3.193	3.1433	2.5325	2.4026	1.9726	2.3491	2.5594
Ghir_A11G028330	5.6312	9.4082	8.2795	1.8745	0.6298	4.8432	1.2091	2.0301	1.116	1.6149	1.7185	0.4866	0.3353	1.4398	2.0499
Ghir_A10G003960	3.7112	6.119	4.9277	2.847	3.0922	4.6967	4.4336	4.1123	3.4185	3.4171	4.4907	2.5762	1.015	4.0575	4.0854
Ghir_A08G023960	3.0253	4.5669	3.3127	1.9422	1.6421	4.6726	3.4304	3.3811	2.7657	2.7701	3.9533	2.1098	1.3009	2.0345	3.5296
Ghir_A03G010720	3.3631	5.1885	5.0141	1.7906	1.8949	4.6673	5.8066	5.3662	4.8927	7.5173	5.4117	2.7339	4.2708	3.1818	2.5861
Ghir_D06G014660	14.1373	2.7391	7.2995	9.1694	5.6384	4.6622	4.0519	4.1822	3.1585	4.738	1.8767	4.9385	6.3809	4.9416	3.4165
Ghir_D09G009940	4.692	4.8331	4.6294	1.7196	3.9063	4.6271	8.6442	6.3897	5.9675	5.7787	5.5341	3.2432	1.5021	3.7535	4.5479
Ghir_D02G022470	4.4255	4.4807	3.742	1.4219	1.9247	4.6061	6.876	12.5511	6.9258	7.2272	5.2876	3.662	2.2294	8.027	5.0923
Ghir_A13G006470	2.5923	10.1964	6.2155	0.8607	0.6287	4.4915	9.5327	11.9724	5.9075	6.3622	2.3217	4.3187	3.3766	3.0741	2.634
Ghir_D10G004340	7.0971	0.1498	2.6235	0.188	0.1186	4.4747	3.9955	4.9294	3.9216	2.1039	1.275	2.3114	0.2481	1.7141	1.7185
Ghir_D13G019080	2.6812	7.8232	5.3385	1.623	2.7771	4.471	2.1219	3.3004	1.8829	1.1687	0.3963	0.8308	0.2093	0	0.1701
Ghir_D11G020640	1.7321	3.3772	1.8504	2.2548	1.5743	4.4693	3.7014	3.0066	3.4375	2.3846	3.9214	1.4421	1.2438	1.6308	3.1139
Ghir_D07G005690	4.0379	0.2466	2.6649	11.1556	1.5461	4.4284	8.5957	8.0723	8.2793	4.5593	2.3114	2.508	0.7265	0.066	1.2153
Ghir_A12G028100	0.5624	7.2642	2.6646	1.6532	0.3542	4.4252	8.7062	7.8171	5.8689	4.9411	5.7045	3.4765	2.7566	0.6313	2.684
Ghir_D09G024450	3.0942	3.2893	2.602	2.6911	1.1266	4.4015	3.5036	4.0903	2.7028	3.6322	6.1699	2.2885	1.1796	1.3229	3.1954
Ghir_D11G002400	4.607	3.8111	4.6339	3.2649	4.9442	4.3689	3.8001	4.9192	3.7036	5.2012	3.6673	3.2767	2.6051	5.3283	3.5551
Ghir_A08G013670	6.7961	0.0715	0	1.3583	2.1905	4.3578	7.2919	8.5566	5.1395	2.5825	0.1536	0.6107	0.355	1.3798	0.8766
Ghir_D10G013790	1.8207	2.4267	2.0151	0.5476	0.6255	4.2531	2.7901	1.568	2.1821	1.6404	4.6429	1.495	0.9763	1.4171	2.2577
Ghir_A08G004870	3.7067	2.0025	3.6778	3.2328	2.4144	4.191	4.6163	1.1854	8.8118	2.2542	3.0627	11.2817	19.9394	9.5224	4.3224
Ghir_D08G015680	5.7754	3.5088	5.4514	4.3907	2.8006	4.1028	4.4265	5.7902	4.5227	4.3858	3.9856	2.2522	2.2393	4.4416	3.9379
Ghir_A05G005880	5.129	4.1811	6.6051	0.6114	1.094	4.0915	4.5913	2.7112	6.4997	8.4328	10.8591	4.0154	3.1961	12.6682	10.6672
Ghir_D09G001870	3.0217	4.612	5.4217	7.2454	4.5249	4.0412	2.8556	3.7143	4.5797	5.9808	4.3121	7.1243	9.0302	14.2948	8.4051
Ghir_A05G020070	1.1603	0.4844	1.0586	0.589	0.3278	4.0277	8.7466	6.933	4.5337	3.9607	4.403	0.9214	0.4107	0.0562	1.2501
Ghir_A12G003930	3.2817	1.213	1.791	2.0101	1.4317	4.0252	3.5491	1.7182	2.0981	1.9561	2.597	1.4003	0.9875	1.105	1.0931
Ghir_A10G003550	10.7153	0.1219	2.2641	0.8494	0.6661	4.0113	3.5381	6.292	3.1976	1.2277	1.0985	3.8332	0.3514	0.5061	1.6433
Ghir_A11G020600	1.1638	3.6547	1.7778	2.365	2.3165	4.0008	3.4845	1.9552	3.0167	1.6401	4.0962	1.7306	1.0546	1.6294	2.9702
Ghir_A03G007080	3.5265	3.5163	3.3768	1.4325	0.9615	3.987	4.1712	2.0383	4.1592	4.454	4.1313	5.6326	4.8911	3.537	3.1067
Ghir_A13G013190	8.1345	2.4233	5.1452	5.5478	3.4665	3.9432	0.3499	0.293	0.2087	0.5159	0.2599	0.0827	0.0801	0.3247	0.6174
Ghir_D13G013910	9.753	4.0396	7.8643	7.9252	3.3788	3.9352	0.3458	0.4409	0.1571	0.8918	0.4349	0.0691	0.1005	1.6853	0.7338
Ghir_D11G005310	4.3632	4.9811	2.9944	4.2227	2.0725	3.902	4.7725	5.8821	4.1935	3.145	2.8148	1.3668	1.1603	2.2438	3.5317
Ghir_D12G003360	2.516	2.1415	2.0036	0.3365	3.0595	3.8744	4.5833	2.8402	3.3985	2.4852	3.7686	1.7699	0.8994	2.4332	2.1867
Ghir_A11G022380	1.4001	4.5421	1.5942	0.2457	0.1545	3.807	3.1227	2.2131	3.6848	2.1379	3.08	3.7785	2.021	2.0257	1.8154
Ghir_A13G018450	4.3052	5.4212	6.472	2.4352	1.997	3.7773	1.6623	2.5643	1.3703	0.4042	0.33	0.5859	0.2067	0.6772	0.4945
Ghir_A09G003960	2.2844	2.2342	2.9526	1.3098	1.099	3.6981	2.9755	3.3646	3.0093	2.8718	3.0837	1.6532	0.9565	1.8338	2.2016
Ghir_A10G017100	2.9801	8.1452	7.5858	1.5282	1.8579	3.6901	2.4433	4.5343	3.9299	5.8532	5.0085	3.3037	3.3007	7.8022	7.2525
Ghir_A10G000830	4.687	1.6864	4.9474	0.9654	0.6861	3.6735	6.4181	7.4321	5.3604	2.1911	3.671	1.4213	0.7712	1.0737	3.2508
Ghir_D09G025660	0.9074	2.4228	5.1441	0.0998	0.0627	3.6631	13.3328	9.4876	7.9454	3.4128	0.8766	1.0053	0.0784	0.0849	0.0848
Ghir_A09G025320	3.5838	3.6415	5.1984	0.6801	0.2626	3.6286	5.1733	5.1212	2.9101	2.1215	3.2582	1.3729	0.6571	2.1338	1.8429
Ghir_D06G012440	3.8158	2.4653	2.8862	1.4706	1.3888	3.6178	5.6641	6.439	4.6138	3.6742	4.1809	3.5501	2.7335	4.0117	4.6247
Ghir_A06G012070	3.3589	3.3004	3.4713	1.5098	0.9331	3.5649	4.8986	5.6817	4.7856	3.5689	3.6727	3.2411	2.5235	2.3086	3.944
Ghir_A09G011670	1.2269	1.2981	1.5264	0	0.3319	3.5572	2.6281	2.4227	3.1128	0.9211	1.6398	3.1663	2.2046	1.3404	1.2309
Ghir_A02G011580	5.2989	0.4379	0.4536	0.707	0	3.5312	0.574	0.3182	0.301	6.3248	50.6396	0.05	0.0721	0	18.3675
Ghir_D10G001600	4.261	0.7329	3.6078	0.6067	0.3813	3.5308	6.4614	5.2135	3.9447	2.9655	2.3371	1.03	0.3866	0.4063	2.2306
Ghir_D13G003180	9.6725	4.7297	6.1453	2.2674	1.6695	3.5307	2.9664	5.5642	2.4838	1.2072	3.9762	2.3616	0.9054	3.8352	2.2494
Ghir_D10G018560	1.631	7.2095	6.2838	2.2713	1.2163	3.5098	1.8322	3.6775	2.8426	4.2731	3.1074	2.1511	2.0381	5.5908	4.6845
Ghir_A06G018640	3.1168	3.7119	4.5902	1.7141	1.2831	3.4899	3.5718	4.271	3.5277	3.0302	3.4777	1.6616	1.3501	1.9843	2.9879
Ghir_D04G016250	2.3926	2.5612	2.1121	5.8943	1.8109	3.4602	4.107	1.9867	2.8093	2.5492	2.1222	1.5411	1.0039	1.6467	1.9226
Ghir_A07G008740	13.7459	0	0	1.9365	2.1747	3.4397	1.9998	4.016	1.679	1.8736	0.1326	0.4662	0.2818	1.187	0.1374
Ghir_D12G028250	0.5272	1.997	2.2498	0.1541	0.4361	3.4101	9.8612	8.9219	5.566	4.9162	5.1012	2.2907	1.8618	0.4274	1.5911
Ghir_A10G018880	4.3273	1.7425	3.4409	1.5332	3.9194	3.3885	2.8217	1.8022	2.6189	2.9813	2.3203	2.9713	1.5045	1.7146	1.2984
Ghir_A06G021110	5.2463	4.4865	4.9038	2.5453	2.0005	3.3686	3.6924	5.4927	4.2315	4.4094	6.1777	5.783	4.7957	5.5692	4.2723
Ghir_A10G008970	1.0553	1.7081	1.5651	0.3976	0.4062	3.3614	2.8437	0.9856	2.4057	1.2215	3.2062	1.4107	0.6554	0.324	1.4417
Ghir_A11G005350	2.5843	2.3481	1.9467	1.2679	1.0312	3.3252	3.3464	3.1294	2.6433	1.892	2.0508	1.0927	0.939	1.6902	1.5787
Ghir_D13G019070	1.5429	10.6118	5.0098	3.9066	2.3828	3.2753	4.8873	10.0593	3.3614	1.8866	0.4655	0.9685	0.2969	0.5138	0.3753
Ghir_D10G014890	1.5975	3.6521	2.5053	0.2478	0.4165	3.272	4.9982	4.6899	4.4983	5.0553	3.2979	2.5863	3.5709	2.0762	2.1287
Ghir_D12G020290	2.5812	2.0944	2.6845	2.3639	1.7926	3.2494	2.0623	2.4685	2.0807	2.4478	2.8446	1.4062	0.3571	0.7903	2.2121
Ghir_D10G018110	0.1461	50.7227	1.273	14.9334	3.5989	3.1702	0.1075	0.0497	0	0.1517	0	0	0	0.3282	0.055
Ghir_D06G012240	1.0824	9.1658	15.1002	0.0851	0.5307	3.1559	6.7965	4.5207	5.5158	3.3378	5.7236	6.988	5.7313	3.5746	3.4366
Ghir_D05G009560	1.9111	2.3399	2.635	5.2345	0.5399	3.1542	3.6217	2.6159	3.0061	6.0356	2.9413	3.3108	2.7684	1.5538	5.0453
Ghir_A02G013110	2.2492	1.8095	2.4962	0.6287	0.7921	3.1347	3.0657	4.5671	2.9735	2.2257	2.4569	1.3836	1.2459	1.6403	2.5813
Ghir_D02G011690	1.7108	4.5632	2.9532	1.002	1.8398	3.0857	4.2026	6.2129	3.8279	6.0269	3.5778	0.7663	0.6266	1.2428	1.7795
Ghir_A06G016310	1.1959	0.071	0.51	0	0	3.0536	5.8448	8.6796	3.5965	1.8759	1.8284	1.2596	0.2817	0.6856	1.0285
Ghir_A08G023940	30.8009	0	0	0	0	2.9584	0	0.0912	0	0	3.9948	0.1722	0.1231	23.6076	5.4282
Ghir_A11G009010	3.6598	0	0.0931	0	3.4593	2.9343	0.6144	0.3611	0.4238	0	0.1454	0.0313	0.1364	0.0727	0.1477
Ghir_D11G028040	12.5326	2.6249	8.6652	10.014	1.1803	2.8925	0.1837	0.1902	0.3167	0.3842	0.7201	0.0993	0.0289	3.2887	0.6572
Ghir_D11G002390	0.6137	0.0472	0.7245	0.9952	1.3827	2.8791	6.4077	2.6958	4.469	1.9108	4.2928	3.5386	1.4807	1.4447	1.3453
Ghir_D11G015880	2.2799	5.2767	3.311	1.7712	1.3842	2.8713	2.693	4.0837	3.0737	4.346	1.873	3.9283	3.4534	3.1196	3.2812
Ghir_D08G022780	8.5133	18.2665	19.3362	4.6225	2.9024	2.8469	0.5968	1.0443	0.2659	0.418	5.4141	0.1451	0.0769	0.0595	2.1103
Ghir_A10G013820	1.2128	0.9367	1.6259	0.7066	0.5194	2.816	1.846	1.0748	1.5107	1.9152	3.0541	1.2332	0.7755	1.3613	1.6339
Ghir_D06G008020	1.4132	2.2248	2.4763	0.3623	0.2271	2.7908	3.6556	3.0889	3.6475	3.705	3.1724	1.0838	0.6621	0.3583	1.6114
Ghir_D07G012170	2.5344	1.5449	1.9211	1.2032	3.8082	2.7872	1.9128	2.1605	1.8687	2.3033	0.7997	1.2601	0.8487	2.445	0.9991
Ghir_A11G002410	0.9828	0.1207	0.5604	0.1323	0.5736	2.7763	6.5495	3.3864	4.5947	1.8872	3.5063	5.7149	3.3757	1.7474	1.5426
Ghir_A08G003780	3.1914	1.4164	2.3521	4.5537	16.8693	2.7699	1.7267	2.1771	1.8477	2.0036	3.1121	3.0826	3.3783	3.8543	2.6867
Ghir_A07G010540	2.2917	5.9282	3.0102	1.067	0.3665	2.7666	2.8632	2.2725	2.8458	4.0177	2.3939	3.2091	3.5403	2.3234	2.2483
Ghir_A10G012840	1.9726	2.8245	2.6284	0.4696	0.625	2.7062	4.0606	4.7759	3.9626	4.6994	3.4831	2.8753	3.2057	2.6166	2.6976
Ghir_A04G012050	3.4002	4.0802	2.8546	1.1494	4.1378	2.6979	4.294	4.4311	3.6432	3.1462	2.6308	2.1474	1.5416	2.5931	2.6301
Ghir_A05G022220	1.2249	4.8949	2.0529	2.7883	1.6814	2.6537	1.8207	1.4417	1.3395	0.9872	0.4968	1.317	0.4535	1.5768	1.1476
Ghir_A01G014370	2.1672	5.0955	6.1958	2.2017	2.7295	2.6252	2.2345	3.3422	2.4787	2.6743	2.9115	3.373	3.2615	1.9403	2.1232
Ghir_A13G014530	1.079	1.4878	1.7304	0.0467	0.3534	2.6184	3.1594	1.1915	2.646	0.9228	3.3995	1.1696	0.8421	0.809	1.7139
Ghir_D05G022440	2.8313	0.5993	1.5091	2.6171	1.0417	2.5885	4.4323	4.9297	3.0044	2.6306	2.2531	2.2619	2.3801	1.4497	2.0038
Ghir_A12G010600	4.3155	3.3115	3.9214	3.5925	3.3187	2.5874	3.0569	2.6992	2.6829	3.315	3.7143	2.5516	1.3147	3.7079	2.7055
Ghir_D03G011690	2.3357	2.334	2.2607	0.6488	0.3911	2.5846	2.6185	2.2228	2.3693	2.0319	2.8629	1.4773	0.9663	1.5947	2.1923
Ghir_A04G011930	2.5794	1.8482	2.0307	9.4747	5.5026	2.5841	1.5859	1.3884	1.7742	1.9605	1.9126	1.3732	0.7857	1.0095	1.328
Ghir_D11G028730	12.1517	12.0507	7.6665	15.8428	7.1382	2.5402	0.5424	1.3252	1.6324	2.0005	4.5015	2.2951	1.8811	2.9859	4.4688
Ghir_A13G013830	11.8534	8.8722	21.3114	0.6618	0.4597	2.5093	0.1519	0.028	0.0399	0	0.2069	0.0263	0.1147	0.4343	0.1552
Ghir_D12G018350	0.7122	43.7069	8.3949	3.0517	7.1393	2.5079	4.4108	74.0968	25.1874	4.4486	1.1531	2.4843	1.5578	1.5989	10.0455
Ghir_A05G012620	1.3413	1.4217	1.3105	0.3814	0.3214	2.4993	1.0944	1.1672	1.1322	1.0507	2.1995	0.7278	0.6261	1.4123	1.8643
Ghir_A13G002880	11.7512	5.7818	4.7044	3.8794	2.4891	2.4976	2.8666	5.316	2.7563	3.5057	6.4771	3.6992	1.2565	12.4327	5.0511
Ghir_D12G016580	3.3892	34.779	28.6757	1.9174	3.4061	2.4969	8.4212	7.8891	8.4714	3.1416	3.4205	3.1989	1.976	5.5219	5.3975
Ghir_D02G019970	1.4513	2.1515	2.9323	7.1533	1.7384	2.4864	3.3974	2.5159	4.6298	3.0961	2.7179	4.1718	4.9114	1.1949	1.09
Ghir_A08G018980	0.0281	0.3335	0.0266	2.7205	0.0619	2.447	4.587	8.2366	9.0587	0.4564	3.9099	10.6111	0.259	0	1.0338
Ghir_A11G027870	12.3451	2.4725	6.3697	12.1577	3.0339	2.4381	0.0665	0.3061	0.3005	0.232	0.2719	0.0767	0.0279	1.4498	0.9665
Ghir_A05G007950	2.366	5.1465	5.0485	2.3825	0.9185	2.4352	3.0217	2.6194	4.5051	4.1551	2.1162	9.4931	7.4307	6.0062	3.4685
Ghir_D07G010580	2.9277	8.6795	4.1965	12.5754	1.1886	2.4094	4.8567	1.398	2.8368	5.5979	2.2072	2.2261	2.9449	2.162	3.5511
Ghir_A11G021590	3.5038	0.3919	1.3902	0	0.0934	2.3671	5.8964	7.4348	5.8418	5.6493	2.7984	3.8063	2.7421	2.2063	1.9816
Ghir_D05G005940	2.1548	4.1934	2.0794	0.2823	0.4626	2.3597	3.4239	3.1367	4.6502	6.6592	9.9654	3.5694	2.1726	11.73	8.7534
Ghir_A05G037880	15.9038	0.5644	39.9632	0	0	2.3348	7.9254	12.0064	38.0702	6.5911	5.0358	49.1951	72.0203	1.7466	0.2259
Ghir_D09G013620	0.5869	0.3473	0.7805	0.2294	0.6604	2.3093	0.3422	0.2391	0.2965	0.3425	0.0746	0.1064	0.1897	0.5326	0.0699
Ghir_A02G014270	2.6882	1.4145	2.5861	0.4714	0.4699	2.2733	2.1361	1.7937	1.3686	1.0737	2.0602	0.9716	1.2212	0.5531	0.8279
Ghir_D13G015220	0.6294	1.1662	1.0549	0.0499	0.0315	2.2629	2.2359	0.6722	2.3183	0.9865	2.9351	0.7759	0.6848	0.3639	1.6644
Ghir_A11G015850	2.2923	5.862	3.2138	3.6774	2.9929	2.2491	1.6713	2.753	1.7452	2.2752	1.9101	2.3443	2.4805	3.4382	4.5268
Ghir_D06G012210	0.6514	0.9147	2.0415	2.5265	1.6506	2.0029	6.4146	4.4313	4.2517	3.1445	10.0362	2.4929	1.1141	3.1886	4.4063
Ghir_A08G019290	1.3235	5.9656	1.4498	2.9785	0.2197	1.9951	2.9556	1.4719	0.938	2.5695	2.4425	0.2097	0.122	0.941	0.9404
Ghir_D03G003930	3.4472	2.4327	4.9153	0.5473	0.7347	1.9436	2.5804	2.9148	2.4413	1.186	2.0801	1.698	1.0313	2.2123	1.3229
Ghir_D06G017140	1.6349	0.3544	0.1842	0.1729	0.2126	1.896	5.1525	5.1543	2.1448	2.5692	1.5132	0.8505	0	0.4239	0.2848
Ghir_A12G018050	1.7236	59.9105	18.0678	0.5698	1.6039	1.8894	3.3592	26.6538	15.0767	5.2931	0.6107	0.774	0.9878	1.2611	5.8178
Ghir_D13G016670	0.4493	1.4506	1.4165	1.9191	0.7855	1.8392	3.7477	127.307	36.2186	12.0925	0.7079	31.357	10.0664	0.5841	7.2308
Ghir_D02G012460	0.0471	0.0657	0.1347	48.8209	4.5366	1.8186	0	0	0	0	0	0	0	0	0
Ghir_D10G023020	2.6274	0.0994	1.1627	0.043	0.0591	1.7748	5.0284	2.9483	4.0675	3.5384	1.1771	0.4066	0.5424	4.3709	1.5905
Ghir_D01G000460	2.6903	1.2324	1.7642	3.0859	3.1621	1.7728	1.6329	1.6814	1.1088	1.1086	0.7906	0.2054	0.4024	0.9071	0.8878
Ghir_D13G007240	0.39	4.374	0.8782	0.5851	0.1452	1.7564	1.9598	8.8685	4.7961	4.3066	0.5202	0.6232	0.1803	0.1947	0.8306
Ghir_A05G008580	0.2896	0.4192	0.7313	0.0135	0.017	1.7461	2.1857	0.338	1.7991	0.2667	2.0348	0.202	0.2783	0.0464	0.3938
Ghir_D09G008610	0.3986	0.8204	0.1481	1.5076	2.8701	1.7459	1.35	0.9797	2.4211	1.6421	3.1099	3.2232	3.7608	2.6456	1.981
Ghir_D12G014970	4.0995	0.0928	1.0917	3.1612	7.7259	1.7223	0.4022	0.9251	0.516	0.7638	1.4703	0.8063	0.5067	2.1325	1.5126
Ghir_D05G008570	0.2872	0.5943	0.6499	0	0.0516	1.7155	1.5204	0.1523	1.4373	0.1901	1.7777	0.1726	0.1225	0	0.3502
Ghir_A13G015990	0.5168	1.7305	5.4422	0.4928	0	1.7111	3.8305	111.841	30.9323	7.585	0.8363	28.9046	4.5084	0	4.818
Ghir_A04G005600	2.2444	2.1541	2.2478	1.8099	2.0384	1.702	1.3206	1.3191	1.938	2.1134	2.4883	1.8247	1.6739	1.6702	2.2533
Ghir_A09G018730	3.959	0.098	0.3027	0	0	1.6936	0.2315	1.5296	0.5567	0.7577	4.516	0.3348	0.0971	2.5178	1.2221
Ghir_A13G006450	2.0604	3.0556	1.8402	0.2374	0.3981	1.6719	2.3423	2.1392	1.689	1.1936	1.0343	2.6522	2.972	3.9503	2.1227
Ghir_A08G022020	4.9166	12.5929	13.803	1.4766	3.4048	1.6655	0.0579	0.1004	0.0338	0.3239	3.5795	0.0502	0	0	2.0127
Ghir_D09G011230	0.6414	1.4182	1.2008	0.117	0	1.6475	2.2104	1.3417	1.7191	0.7458	0.8604	1.2826	1.2236	0.7448	0.9677
Ghir_A07G012090	1.583	1.3011	1.962	0.4143	2.6895	1.5791	2.6637	2.7067	2.4869	1.5307	0.6045	2.7836	2.8366	1.394	0.9422
Ghir_D13G002950	1.5786	1.0781	2.4449	0.3105	0.2575	1.4512	2.3334	5.2834	2.2261	2.9802	1.0969	1.8788	1.0673	1.1241	1.3875
Ghir_D13G015090	1.1594	6.1237	2.5424	1.3807	0.5569	1.446	0.7161	1.4227	1.668	2.4707	1.9844	4.2496	4.3671	3.407	2.7599
Ghir_A09G008730	2.1754	0.9818	1.9994	0.5556	0.8403	1.4162	3.084	2.346	1.6162	1.3309	1.7011	1.7666	2.6089	1.1005	1.4901
Ghir_D05G025490	0.4887	0.085	0.1304	0.0804	0.0505	1.3747	6.3656	20.5698	3.8043	6.015	17.2174	2.5633	0.8865	0.0343	10.1799
Ghir_D10G001350	0.5333	0.0825	1.433	13.8705	3.1859	1.3721	0.8773	0.5379	0.5012	0.0452	0.3986	0.7724	0.3889	0.0665	0.2987
Ghir_D09G008420	2.1216	1.3978	3.9115	0.9012	0.4454	1.3191	4.4303	3.0824	2.8526	2.3883	1.8969	2.1515	2.4968	1.7197	2.1118
Ghir_A01G003660	0.1135	0.1585	0	0.6802	0	1.2894	2.4967	1.2364	1.0033	0.6987	0.0425	1.8663	0.3928	0	1.5943
Ghir_A02G003090	1.3998	1.8143	2.8502	0.3656	0.1139	1.2828	1.917	3.6041	2.3178	1.8977	1.3815	2.5112	1.7972	0.8434	1.2675
Ghir_D06G008650	0.9383	5.0736	22.3141	1.0066	1.8353	1.188	0.739	0.6396	0.6658	3.4254	4.2458	1.0156	45.1292	101.133	63.9211
Ghir_D05G011180	0.5263	1.0116	0.5946	0.3055	0.504	1.1444	1.0876	0.9962	1.5896	0.995	4.6475	1.7837	1.2757	1.5715	4.7204
Ghir_D13G023730	0.076	0.0423	0	0.24	15.6477	1.1398	0.3669	0.1949	2.1416	1.2572	0.2728	2.624	5.0887	0.5461	0.551
Ghir_D05G018740	1.2894	1.0254	1.2232	3.9182	1.4225	1.1379	1.5658	0.542	0.7293	2.2027	1.1016	0.262	0.3606	2.0332	2.5622
Ghir_D08G019870	0.0232	0.2904	0.0329	0.0913	0.0383	1.1029	1.1191	2.5372	4.4829	3.0751	1.734	12.7994	2.3721	0	0.3896
Ghir_A09G008910	0.4326	0.7101	0.4372	0.2703	2.3686	1.0857	1.2025	0.5924	1.9451	1.4851	1.9427	2.1317	3.6265	1.9426	1.5714
Ghir_A09G018390	1.0381	1.4971	2.1946	0.4103	0.3557	1.0588	2.028	1.6471	1.3806	1.192	4.5067	0.4726	0.3111	0.7255	2.9475
Ghir_A12G014820	2.1228	0.4234	0.6968	0.1959	0.2015	1.0524	1.4968	1.5873	1.0943	0.5597	0.9022	1.2949	0.4582	1.0857	0.8811
Ghir_D07G015720	0.3624	0.337	0.2074	0.2564	1.2843	1.0299	0.3451	2.2488	0.8187	4.0044	0.3978	0.3218	0.9025	0.5425	0.2983
Ghir_A02G011170	1.7449	3.4741	2.0302	0.1441	0.4112	0.9875	1.2625	3.2653	1.3313	1.0692	2.299	1.2484	1.0588	2.561	2.7452
Ghir_A07G001780	0.0343	0.0953	0.5189	0.0299	0	0.9649	0	0.023	0.0164	0	0	0	0	0	0.0128
Ghir_D09G012980	1.7311	2.759	1.1894	3.0057	1.2019	0.9603	0.0362	0.0222	0.0635	0.3022	0.2801	0.0313	0.0152	1.3118	0.2838
Ghir_A03G010350	0.4727	0.0694	0.1424	17.17	3.3074	0.9284	0	0	0	0	0.149	0	0	0	0.2793
Ghir_D06G003190	1.2512	4.6425	7.3453	4.1772	0	0.9045	0	0	0.0478	0	0	0.0637	0	0	0
Ghir_A05G017390	0	0	0.0873	0.3243	0.3038	0.8947	0.0669	0.154	0.0439	0	0	0.029	0	0	0
Ghir_A03G011960	23.5135	0	0	2.5135	0.2024	0.8904	0	0	0	0	0.0455	0	0.0841	0	0
Ghir_A06G000080	1.6539	0.9669	1.2178	2.2088	0.4979	0.8569	0.6947	0.9344	0.8339	0.9483	0.3638	0.7463	0.4323	0.7025	0.2014
Ghir_D12G011260	2.906	1.8962	3.6789	0.1072	0.6643	0.8556	1.1388	1.0924	1.0913	0.4937	0.7157	0.2669	0.5505	0.1607	0.2243
Ghir_A12G016370	1.0776	17.5519	18.9221	0.68	0.9031	0.8363	3.4034	2.0432	3.5473	2.3674	2.0191	2.1382	0.536	1.8386	3.7817
Ghir_D07G020810	1.2693	4.4319	8.8152	13.4987	3.8066	0.8259	1.0774	82.9453	7.9811	2.8367	0.6748	3.0438	0.4158	1.3424	2.6283
Ghir_D10G004610	0.4912	0.0858	1.4991	0.0819	0.2046	0.8218	0.4053	3.517	0.3102	0.9459	0.046	0.0586	0	0	0
Ghir_D04G010120	0.8691	0.535	0.8099	0.5851	1.6465	0.7858	0.5128	0.946	1.0158	0.8156	1.0197	1.9438	1.613	1.2314	1.4404
Ghir_A05G025490	0.0437	0.081	0.209	0	0	0.7703	3.4364	4.7453	1.8988	3.1628	13.9684	0.9529	0.4827	0.033	4.9767
Ghir_A10G012140	1.9542	0.1191	1.3794	0	0.2831	0.7547	0.7977	0.3884	0.6982	1.001	3.0279	0.1758	0.138	25.0411	2.2046
Ghir_A05G011450	0.5328	0.529	0.4864	0.2863	0.1331	0.7448	0.7813	1.1861	1.8757	0.825	5.464	3.4226	2.311	1.506	3.9122
Ghir_A07G008600	0	0	0	0	0	0.7407	0	0	0	0	0.3669	0	0	0	0
Ghir_A09G018290	0.3007	0	0.2351	6.5456	4.4569	0.73	0	0.0831	0.0394	0.1681	0.0409	0	0.1135	0.0614	0.1228
Ghir_A07G015460	0.6551	0.4062	0.3472	0.1931	0.2419	0.7112	1.0131	2.1605	0.9097	1.1172	0.3632	0.3694	0.2014	1.0352	0.2724
Ghir_D13G013400	0	0.1031	1.5305	0	6.4406	0.6384	2.7625	2.8037	4.186	35.2142	20.5128	1.845	4.529	73.631	44.1938
Ghir_A07G017330	0.0378	0	0.0539	0.0499	2.5038	0.6015	0.8913	0.1526	1.6595	0.4044	0.0282	1.7752	0.3394	0	0
Ghir_A08G001480	0.1037	0.0962	0.0492	1.3662	123.602	0.5954	0	0	0.0124	0.0528	0	0	0	0	0.0194
Ghir_A13G012580	3.4203	2.9113	2.6899	1.4966	0.8337	0.5889	0.4424	0.3269	0.2527	0.584	2.2618	0.0196	0.0285	0.3701	0.9291
Ghir_A06G003180	1.2345	3.4465	6.7678	5.7032	0.9608	0.5501	0.0452	0	0	0.2543	0.9661	0	0	0	0.3041
Ghir_A09G013510	0.7573	3.1884	0.7984	1.1909	0.2501	0.5425	0.1778	0.0981	0.0623	0.2635	0.1617	0.0307	0.0299	1.4815	0.4238
Ghir_A05G031420	0.3383	0.895	1.0121	1.2037	0.7284	0.5381	0.4083	0.8026	0.3533	0.4136	1.1637	0.3852	0.5378	1.3673	1.0427
Ghir_A08G015540	0.3415	0.2292	0.3344	0.3397	0	0.5286	0.0774	0.1661	0.1101	0.2152	0.0176	0.0111	0.0325	0.0264	0.0132
Ghir_A10G016650	0.1434	62.3794	1.6649	3.2398	2.0863	0.5182	0	0	0.0692	0.2977	0.0717	0	0	0	0.1079
Ghir_D11G009460	0.198	8.1585	0.0701	0.3666	0.0816	0.4997	0.8312	0.3653	0.3974	1.4795	0.6038	0.1014	0.2961	1.4627	1.3285
Ghir_D08G016310	0.4828	0.2947	0.301	0.4324	0.0389	0.4975	0.0903	0.178	0.1271	0.3946	0	0.0334	0	0.0264	0.0264
Ghir_D08G020190	0.5859	2.3249	1.0306	0.4178	0.0748	0.4797	1.386	1.0026	0.8283	0.6218	2.6976	0.1071	0.0623	0	0.7838
Ghir_A11G007720	0.1986	2.0475	0.0567	0.3148	1.0537	0.422	0.0436	0.1003	0.0715	0.304	0.3862	0.0943	0.0824	0.1338	0.4677
Ghir_D06G007260	0.0261	0.1455	0.2986	0	0.1733	0.4172	0.2578	0.2638	0.1879	0.2402	0.2341	0.1241	0.0361	0.2341	0.0585
Ghir_A05G006760	0.2215	68.8609	0.2178	0.4104	0.5018	0.4081	0	0	0	0	0	0	0	0	0
Ghir_A03G008370	3.1085	0.417	8.3192	1.5269	0.76	0.4079	0.1252	0.8772	0.2191	0.1172	0.3977	0.1812	2.0074	0.5957	0.1614
Ghir_D04G010070	0.1283	0.0892	0.0303	1.9714	16.7836	0.3949	1.1364	0.0539	0.3153	0.2351	0.7668	0.2631	0.3734	0.24	0.3111
Ghir_D07G008680	2.2951	1.1779	4.2969	0	0	0.3832	0	0	0.1516	0	5.025	0.0674	0	2.3442	4.0227
Ghir_D05G034570	2.3056	0	0.0664	0.0307	0.0386	0.3725	0.0513	0.0354	0.0623	1.6993	16.038	0.0222	0.0323	0	7.6975
Ghir_A07G013770	0	1.5277	0	0.7279	0.5462	0.3653	1.6544	0.3048	0.9671	0.4207	0	0.1564	0.0757	0.0614	0.4917
Ghir_A08G022190	2.1118	14.4418	6.0243	0.8112	0.3182	0.3568	0.1475	5.7402	0.7192	0.5287	0.402	0.8569	0.3716	0.0431	0.9256
Ghir_D03G010850	5.392	0	1.337	0.3926	0	0.3561	0.3274	0.2021	0.0959	0.1024	0.0497	0.0317	0.0919	0	0
Ghir_D06G023100	0.05	0.0929	0.1425	0.3516	55.8483	0.3536	0.2745	0.0673	0.036	0.1019	0.0499	0.0158	0.0231	0	0.0187
Ghir_D13G013150	0.795	2.905	3.5863	0.3753	0.3701	0.3457	0.143	0.188	0.2179	0	1.1253	0.0177	0.0515	0.0836	0.611
Ghir_A04G005530	0.0248	0	0	0.2281	20.8491	0.328	0.2314	0.0125	0.0893	0.2649	1.1506	0.2117	1.4066	0.6132	0.417
Ghir_A05G018710	0.2822	0.1968	0.1345	0.374	0	0.3131	0.1292	0.1665	0.2373	0.7215	0.8798	0.0671	0.0325	1.6367	1.214
Ghir_A06G021120	0.2623	0.4885	3.1786	0	0.0971	0.3117	0.0641	0.1477	0.1262	0.2692	1.0913	0.0556	0.0807	0.1309	0.4913
Ghir_A10G024010	0.6312	10.9393	8.5763	0.4298	1.2391	0.2862	6.3939	0.9669	3.4297	2.2999	2.4495	3.7453	1.5337	0.5909	1.248
Ghir_D07G015780	0.0521	18.105	0.3963	0.1375	0.0576	0.2765	0.0191	0	0	0.1594	1.0399	0	0.024	0	0.7208
Ghir_A07G005240	0	0	0	0	0	0.2714	0.028	0	0	0	0.0381	0	0	0.0571	0.0286
Ghir_D13G005790	0.2007	2.1168	0.1875	0	0	0.2617	0.3485	0.1993	0.1686	0.1509	0.257	0.5389	0.8729	0.6559	0.5238
Ghir_D09G017780	0.1472	0	0.3147	11.7961	2.4386	0.244	0.0202	0.0186	0	0	0	0	0	0.2065	0.1444
Ghir_D03G017360	0	5.6431	0.1257	0.466	0.073	0.2341	0.0483	0.2224	0.2061	0	0.3621	0.1046	0	0	0.469
Ghir_D04G011000	0.0861	1.2071	3.365	0.1162	0.1443	0.2326	0	0	0	0.2674	0.0646	0	0	0	0
Ghir_A13G012730	0.1202	0.2392	2.594	0	6.8277	0.2277	1.1686	1.0578	1.1628	13.9661	17.9052	0.652	0.6648	95.0641	55.4635
Ghir_D02G011920	0.4285	2.0471	4.0773	0	0.0677	0.2169	2.845	44.7831	8.9384	0.8123	0.58	1.7835	3.5551	0.6872	1.7162
Ghir_A10G024000	0.3235	5.1076	18.98	1.2478	0.4379	0.1776	0	0	0	0	0.1947	0	0	0	0
Ghir_A09G011860	0	0	0	0	3.8311	0.1587	0.0219	0	0	0	0	0	0	0	0
Ghir_D07G017840	0.0196	0	0.112	0	3.4491	0.1564	0.9264	0.3569	0.7352	0.5407	0.0294	0.4474	0.4071	0	0.022
Ghir_A05G013640	0	0	0.0675	0	0.1568	0.1441	0.7091	0.2073	0.5445	0.3319	0.2424	1.131	1.4537	0.6665	0.2122
Ghir_A06G022050	0.0402	0.0745	0.0717	0.3164	32.584	0.1415	0.1106	0.0675	0.1736	0.1225	0.1601	0.038	0.0185	0.0601	0.03
Ghir_D06G002940	0.0994	3.49	0.4334	0	0.3341	0.1349	0	0.355	0.072	0.155	0.1493	0.1433	0	0	0.1684
Ghir_D11G008100	0	0.1359	0	0	0.1626	0.1313	0	0	0	0	0	0	0.2016	0	0.0546
Ghir_A07G012870	0.0241	0	0	0.0639	4.1589	0.1283	0	0	0	0	0	0	0	0	0.054
Ghir_D07G004590	0.596	3.6196	1.7024	0.2816	0.2825	0.1132	0.4909	0.1506	0.5982	2.5436	1.1466	0.3642	0.4416	3.2977	0.979
Ghir_D02G013430	16.9186	0	0	0.5814	0	0.1096	0.0896	0	0.0474	0	0	0	0.1821	0	0
Ghir_D07G013040	0.0175	0	0	0.0461	6.7183	0.0927	0	0	0	0	0	0	0.0242	0	0
Ghir_A09G014160	0.0329	0	0	0	0.2179	0.0872	0	0	0.0118	0	0	0.0156	0	0	0.0553
Ghir_A12G001310	0.2403	1.4683	0.2736	0.1265	2.652	0.0849	0.773	0.1616	0.173	0.3425	0.0239	0.1064	0.0664	0.2517	0.1363
Ghir_D05G017200	0.026	0	4.3939	0.6908	0.0865	0.0694	0	0	0.0188	0	0	0	0	0	0.0292
Ghir_A10G007560	0.2244	0	0.7138	3.3756	1.8232	0.0665	0	0.0757	0.036	0	0	0.0949	0	0	0.028
Ghir_A11G009470	0.1656	14.6115	0.064	0.1573	0.0248	0.0594	0.0907	0.053	0.0703	0.1601	0.1236	0.0071	0.0727	0.625	0.9341
Ghir_A10G006230	0.5148	0	0.2424	0	2.1122	0.0564	0	0.0214	0.0459	0	0.0317	0	0	0	0.0238
Ghir_A10G000590	0.402	0.4243	6.0464	15.5334	2.4758	0.0553	0.0915	0.0421	0.0399	0.0529	1.9073	0.0791	0.0576	0.0622	0.5582
Ghir_D05G015490	0.0513	0.0285	0.0582	0.1611	1.3203	0.0541	0.0562	0.031	0.0516	0.0312	3.3702	0.1649	1.416	1.6801	1.6979
Ghir_A07G004560	0.3456	4.8724	0.9866	0.0537	0.1349	0.054	0.0893	0.0616	0.1025	0.3735	0.3041	0.0386	0.0562	0.4564	0.228
Ghir_A13G005180	0.1358	2.7024	0.8302	0.2049	0.0643	0.0515	0.5962	1.3325	1.0202	0.5343	0.1161	0.0737	0.0536	0.2178	0.3045
Ghir_A01G012430	0.0133	0	0	0.1046	1.8002	0.0497	0.0582	0.2142	2.5038	0.9162	0.028	7.1394	5.3021	1.0858	0.2676
Ghir_A07G015530	0.0185	13.2426	0.0527	0.0976	0.0613	0.0491	0.0609	0	0.0133	0.0566	0.83	0.0176	0	0	0.1866
Ghir_D01G013420	0	0	0	0.1393	2.0612	0.0351	0	0.0401	0.3723	0.2022	0.0198	0.7289	1.0995	0.6253	0.2228
Ghir_D05G029990	0.0219	0	0.0311	1.0326	0.3253	0.0289	0	0.011	0.0236	0	0	0.0311	0.0302	0.0246	0.0612
Ghir_D07G005700	0.0013	0	0	0	0	0.001	0	0	0	0	0	0.1522	0.0001	0	0.0001
Ghir_A05G007640	0	0	0.0536	0.0496	15.9338	0	0	0	0	0	0	0	0	0	0
Ghir_D05G007720	0	0	0	0.0537	10.7822	0	0	0	0	0	0	0	0	0	0.0228
Ghir_D09G011400	0	0.1093	0	0	4.2925	0	0	0	0	0	0	0	0	0	0
Ghir_D02G006620	0.0395	0.11	0	0.0522	3.712	0	0	0.0199	0	0	0	0.0187	0.0546	0	0.0221
Ghir_A02G006230	0.0395	0.0551	0.3094	0.0522	3.6746	0	0	0.0399	0	0	0.0296	0.0376	0.3133	0.6985	0.4435
Ghir_D12G001340	0	0.1826	0.1253	0.1158	2.3805	0	0.018	0.0331	0.0423	0.0501	0.0439	0.0156	0	1.0818	0.1809
Ghir_A05G015660	0	0	0	0	0.4455	0	0	0.0247	0.0265	0	0.3846	0.2669	0.7786	0.9352	0.1783
Ghir_A05G029900	0.0113	0	0	0.0325	0.2607	0	0.0371	0.0114	0.073	0	0.0185	0.1289	0.1402	0.1012	0.1108
Ghir_D11G001030	0	0	6.3393	0	0.2449	0	0.0404	0.0372	0	0.1133	0.1099	0.0701	0	0.0823	0.33
Ghir_A12G001730	0.2344	0.4947	0	0	0.1977	0	0.1296	0.1798	0.0425	0	0.5284	0.0565	0	0.2633	0.0663
Ghir_A09G025390	0.1546	13.0346	0	0	0.1734	0	0	0	0	0	1.1613	0	0	0.2316	0.0582
Ghir_D07G011770	0.7627	0.2856	0.1479	0	0.171	0	0	0	0	0	0	0	0	0.3427	0
Ghir_A02G005520	0.0496	0	0	0.0659	0.165	0	0.1091	0.0502	0	0.0762	0	0	0	0	0.0279
Ghir_A11G000980	0	0	1.9921	0	0.1646	0	0	0	0	0	0	0	0.2719	0	0
Ghir_D02G021040	0.6187	0.6678	0.2763	0	0.1598	0	0.1051	0.2911	0.0344	0.1482	0.1429	0.0914	0	0.2138	0
Ghir_A11G005580	0	2.412	0	0.1776	0.1318	0	0	0	0	0.2442	0	0	0	0	0
Ghir_D07G001820	0	0	0	0	0.0344	0	0	0	0.0086	0	0.0178	0	0	2.6556	1.3734
Ghir_A07G005660	0	0.0001	0	0	0.0001	0	0	0	0	0	0	0	0	0.0001	0.0001
Ghir_D09G024540	0	8.8614	0	0.1887	0	0	0	0	0	0	0	0.0661	0	0.1534	0.2322
Ghir_A08G014140	0.02	4.3501	0.2285	0.1058	0	0	0	0	0	0.1225	1.1377	0	0	0	0.4713
Ghir_D07G014020	0	0	0	0.0925	0	0	0.4562	0.8413	0.1995	0	0	0.033	0	0	0
Ghir_D09G008400	0	0	0	0.0325	0	0	0.0271	0.0125	0.0267	0	0.074	0	0.0684	0	0.0139
Ghir_A07G011710	1.1701	0.1495	0	0	0	0	0	0	0	0	0	0	0	0	0
Ghir_A12G011090	0.5462	0.7706	1.6056	0	0	0	0.0757	0.1401	0.1488	0	0	0	0	0	0.1548
Ghir_A03G019660	0.4059	0.3263	0	0	0	0	0	0	0.042	0	0	0.0559	0	0.1303	0.0656
Ghir_D06G022170	0.2694	0.5265	1.0038	0	0	0	0	0.0273	0	0	3.3077	0.0257	0	0.242	0.5447
Ghir_D09G014340	0.1808	0	0	0	0	0	0	0	0	0	0	0	0	0	0
Ghir_A07G015480	0.0895	0	0.2571	0	0	0	0.1313	1.4522	0.1723	2.666	0.1341	0.1708	0	0.3351	0.1342
Ghir_A12G023730	0.052	7.7701	1.6657	0	0	0	0	0	0	0	0	0	0	0	0
Ghir_D12G022540	0.0472	0	0	0	0	0	0	0	0	0	0	0	0	0.212	0
Ghir_A01G011750	0.0362	2.5106	2.009	0	0	0	0	0	0	0.1045	0	0	0	0	0.0066
Ghir_A12G009660	0.0285	0.1595	0.0819	0	0	0	0	0	0	0	0	0	0	0.0641	0.0642
Ghir_D03G017000	0	4.5829	0	0	0	0	0	0	0	0	0	0	0	0	0
Ghir_D08G015050	0	4.4142	0.1576	0	0	0	0	0	0	0	1.7363	0	0.0255	0	0.4751
Ghir_D11G005540	0	0.553	0	0	0	0	0	0	0	0	0	0	0	0	0.0371
Ghir_D12G008300	0	0.5048	0	0	0	0	0.0328	0	0.056	0	0	0	0	0	0.0622
Ghir_A09G014780	0	0.2565	0	0	0	0	0	0	0	0	0	0	0	0	0
Ghir_D08G010790	0	0.1246	0.1287	0	0	0	0	0.0453	0	0.1381	0	0	0	0	0
Ghir_A08G010840	0	0	2.8928	0	0	0	0	0.4506	0.0399	0	0	0	0	0	0.1246
Ghir_D10G026440	0	0	0	0	0	0	0	0	0	0	0	0	0	0	0
Ghir_D09G018280	0	0	0	0	0	0	0	0	0	0	0	0	0	0	0
Ghir_D02G005880	0	0	0	0	0	0	0.2182	0.201	0.1253	0.0762	0	0.0709	0.0343	0	0
Ghir_A10G016940	0	0	0	0	0	0	0	0	0	0	0	0	0	0	0.0169
Ghir_A06G014880	0	0	0	0	0	0	0	0	0.0869	0	0	0	0	0	0
Ghir_A01G002770	0	0	0	0	0	0	0.1252	0.1158	0.4514	0	0	0.0546	0	2.2891	0.7041
Ghir_D06G011780	0	0	0	0	0	0	0	0	0	0	0	0	0	0	0
Ghir_A06G012590	0	0	0	0	0	0	0	0	0	0	0	0	0	0	0
Ghir_A01G013230	0	0	0	0	0	0	0	0	0	0	0	0	0	0	0

## Sheet: S10
Supplementary Table 10: Direction and magnitude of natural selection acting on different flowering-related genes for G. hirsutum.
Duplicate 1	Duplicate 2	N	S	Ka	Ks	Ka/Ks	pathways
AT1G15750	Ghir_A09G009460	4332.8	1322.2	0.1316	2.5355	0.0519	Ag & Ph & Fd
AT1G15750	Ghir_D05G012250	4202.6	1287.4	0.126	2.5756	0.0489	Ag & Ph & Fd
AT1G15750	Ghir_D09G009160	713	253	0.3074	1.7632	0.1743	Ag & Ph & Fd
AT1G15750	Ghir_A06G019830	711.8	254.2	0.2996	1.7222	0.1739	Ag & Ph & Fd
AT1G15750	Ghir_A05G012520	1380.2	446.8	0.2534	1.9542	0.1297	Ag & Ph & Fd
AT1G15750	Ghir_A06G005700	1383.3	446.7	0.2362	2.1175	0.1115	Ag & Ph & Fd
AT1G15750	Ghir_D06G005750	1390.4	439.6	0.2493	1.9989	0.1247	Ag & Ph & Fd
AT1G15750	Ghir_A10G017100	1381.2	448.8	0.2382	2.0708	0.115	Ag & Ph & Fd
AT1G15750	Ghir_D10G018560	644.1	195.9	0.2263	3.4413	0.0658	Ag & Ph & Fd
AT1G15750	Ghir_A05G005880	644.3	195.7	0.2319	3.5575	0.0652	Ag & Ph & Fd
AT1G15750	Ghir_D05G005940	2424.2	719.8	0.2593	1.7963	0.1444	Ag & Ph & Fd
AT1G15750	Ghir_D09G006810	2421.2	722.8	0.2588	1.7296	0.1496	Ag & Ph & Fd
AT1G15750	Ghir_D08G022440	536.6	177.4	0.2494	4.2091	0.0593	Ag & Ph & Fd
AT1G15750	Ghir_A08G021670	4803.1	1451.9	0.1757	1.5684	0.112	Ag & Ph & Fd
AT1G15750	Ghir_D06G020960	4819.4	1462.6	0.1759	1.5217	0.1156	Ag & Ph & Fd
AT1G15750	Ghir_D08G024350	518.8	162.2	0.2196	6.0001	0.0366	Ag & Ph & Fd
AT1G15750	Ghir_A08G023430	517.1	172.9	0.2052	65.8987	0.0031	Ag & Ph & Fd
AT1G22770	Ghir_D05G025020	516.1	173.9	0.2151	7.1745	0.03	Ag & Ph & Su
AT1G22770	Ghir_A05G024980	508.4	172.6	0.2282	4.8361	0.0472	Ag & Ph & Su
AT1G22770	Ghir_D02G006910	522.3	167.7	2.221	4.2962	0.517	Ag & Ph & Su
AT1G22770	Ghir_A02G006530	515.6	174.4	0.2212	6.575	0.0336	Ag & Ph & Su
AT5G67180	Ghir_A02G017140	2524	830	0.1052	1.6485	0.0638	Ag & Ph & Ve
AT1G78580	Ghir_D01G004160	2521	833	0.1039	1.615	0.0644	Ag & Su
AT1G78580	Ghir_A01G004100	788.2	249.8	0.0538	4.3492	0.0124	Ag & Su
AT1G78580	Ghir_D05G034570	809.6	228.4	0.0413	8.7295	0.0047	Ag & Su
AT1G78580	Ghir_D05G015490	787.7	250.3	0.0553	5.5782	0.0099	Ag & Su
AT1G78580	Ghir_A05G015660	589.8	181.2	0.2892	18.7869	0.0154	Ag & Su
AT1G78580	Ghir_D09G008420	809.4	228.6	0.0414	8.7595	0.0047	Ag & Su
AT1G78580	Ghir_D09G008400	348.1	107.9	0.0233	1.8298	0.0128	Ag & Su
AT1G78580	Ghir_A09G008730	354.2	101.8	0.0199	1.4582	0.0137	Ag & Su
AT4G29130	Ghir_A05G013640	353.8	102.2	0.0198	1.9335	0.0102	Ag & Su
AT4G29130	Ghir_A09G008910	337.8	118.2	0.018	1.8859	0.0096	Ag & Su
AT4G29130	Ghir_D13G021730	356.8	99.2	0.0169	1.4599	0.0116	Ag & Su
AT4G29130	Ghir_A06G007070	356.2	99.8	0.0196	2.4009	0.0082	Ag & Su
AT4G29130	Ghir_D09G008610	1101.4	332.6	1.7835	65.945	0.027	Ag & Su
AT4G29130	Ghir_D06G007260	1201.7	349.3	0.238	7.4963	0.0317	Ag & Su
AT4G29130	Ghir_A10G006230	1232.3	363.7	0.1802	6.1872	0.0291	Ag & Su
AT2G22540	Ghir_A12G009660	1195.8	355.2	0.2382	7.0325	0.0339	At & Ag & Ph & Fd & Ve
AT2G22540	Ghir_A06G003180	750.7	290.3	0.3054	24.4974	0.0125	At & Ag & Ph & Fd & Ve
AT2G22540	Ghir_A01G011750	761.1	291.9	0.3118	23.8095	0.0131	At & Ag & Ph & Fd & Ve
AT2G22540	Ghir_D12G008300	2452	797	0.2398	2.4799	0.0967	At & Ag & Ph & Fd & Ve
AT1G69120	Ghir_A13G007920	2406.1	770.9	0.0861	1.5934	0.054	At & Ag & Ph & Su & Fd & Ve
AT1G69120	Ghir_D13G008830	2542.1	829.9	0.1644	3.9416	0.0417	At & Ag & Ph & Su & Fd & Ve
AT1G69120	Ghir_D04G020630	2539.3	841.7	0.0829	1.7092	0.0485	At & Ag & Ph & Su & Fd & Ve
AT1G69120	Ghir_A04G015810	2510.1	831.9	0.2706	20.7435	0.013	At & Ag & Ph & Su & Fd & Ve
AT1G69120	Ghir_A03G011960	2418.4	761.6	0.2311	20.6691	0.0112	At & Ag & Ph & Su & Fd & Ve
AT1G69120	Ghir_D02G013430	2551.3	829.7	0.0755	1.6743	0.0451	At & Ag & Ph & Su & Fd & Ve
AT1G69120	Ghir_D03G010850	2539.3	781.7	0.2646	9.6292	0.0275	At & Ag & Ph & Su & Fd & Ve
AT1G69120	Ghir_A03G008370	2422.7	796.3	0.2474	2.4416	0.1013	At & Ag & Ph & Su & Fd & Ve
AT1G69120	Ghir_A07G007370	2567.3	810.7	0.0823	1.636	0.0503	At & Ag & Ph & Su & Fd & Ve
AT5G60910	Ghir_A03G008370	2542.7	829.3	0.1659	3.6872	0.045	At & Ag & Ph & Su & Fd & Ve
AT5G60910	Ghir_D03G010850	2451.4	818.6	0.0881	1.7957	0.049	At & Ag & Ph & Su & Fd & Ve
AT5G60910	Ghir_A07G007370	2513	829	0.2688	20.3925	0.0132	At & Ag & Ph & Su & Fd & Ve
AT5G60910	Ghir_D07G007370	2525.6	795.4	0.2253	21.9644	0.0103	At & Ag & Ph & Su & Fd & Ve
AT5G60910	Ghir_D04G020630	2534.9	774.1	0.2598	11.5722	0.0224	At & Ag & Ph & Su & Fd & Ve
AT5G60910	Ghir_A13G007920	2548.1	829.9	0.0765	1.6832	0.0455	At & Ag & Ph & Su & Fd & Ve
AT5G60910	Ghir_D13G008830	2538.2	782.8	0.2667	9.9226	0.0269	At & Ag & Ph & Su & Fd & Ve
AT5G60910	Ghir_A04G015810	1666.6	529.4	0.2615	1.4284	0.1831	At & Ag & Ph & Su & Fd & Ve
AT5G60910	Ghir_A03G011960	987.5	326.5	0.137	1.3462	0.1018	At & Ag & Ph & Su & Fd & Ve
AT5G60910	Ghir_D02G013430	989.6	324.4	0.1397	1.3234	0.1056	At & Ag & Ph & Su & Fd & Ve
AT5G60910	Ghir_A07G008740	505.7	166.3	0.0997	1.39	0.0717	At & Ag & Ph & Su & Fd & Ve
AT1G65480	Ghir_D08G024850	508.9	160.1	0.0959	1.6013	0.0599	At & Ho & Ag & Ph & Su & Fd & Ve
AT1G65480	Ghir_A08G023940	518.9	156.1	0.0952	2.201	0.0432	At & Ho & Ag & Ph & Su & Fd & Ve
AT1G65480	Ghir_D04G011000	505.5	166.5	0.1	1.4255	0.0701	At & Ho & Ag & Ph & Su & Fd & Ve
AT5G61850	Ghir_A07G005240	508	161	0.0984	1.5821	0.0622	At & Ho & Ag & Ph & Su & Fd & Ve
AT2G45660	Ghir_D12G011260	521	157	0.1087	1.7425	0.0624	At & Ho & Ag & Ph & Su & Fd & Ve
AT2G45660	Ghir_A11G009010	2555.9	900.1	0.1565	1.5762	0.0993	At & Ho & Ag & Ph & Su & Fd & Ve
AT2G45660	Ghir_A12G011090	2575.6	904.4	0.1394	1.546	0.0902	At & Ho & Ag & Ph & Su & Fd & Ve
AT2G45660	Ghir_D03G017000	2547.5	902.5	0.1642	1.657	0.0991	At & Ho & Ag & Ph & Su & Fd & Ve
AT1G68840	Ghir_A12G018050	2576.7	906.3	0.1428	1.5172	0.0941	At & Ho & Ph
AT1G68840	Ghir_D12G018350	1792.1	625.9	0.2328	1.2514	0.186	At & Ho & Ph
AT1G68840	Ghir_A13G005180	1787.4	615.6	0.257	1.4915	0.1723	At & Ho & Ph
AT1G68840	Ghir_D02G011920	1800.1	632.9	0.2458	1.2699	0.1935	At & Ho & Ph
AT1G68840	Ghir_D13G007240	1823	634	0.2632	1.4678	0.1793	At & Ho & Ph
AT4G20370	Ghir_D08G024850	786.8	251.2	0.24	12.1988	0.0197	At & Ho & Ph & Ag
AT4G20370	Ghir_A08G023940	783.2	260.8	0.2915	6.183	0.0471	At & Ho & Ph & Ag
AT2G40080	Ghir_A10G024000	746.7	264.3	0.2696	7.6122	0.0354	At & Ph
AT2G40080	Ghir_D10G026440	787.6	250.4	0.2415	10.9141	0.0221	At & Ph
AT2G40080	Ghir_A10G024010	498.8	131.2	1.232	75.3584	0.0163	At & Ph
AT3G20810	Ghir_A06G012250	1698.7	497.3	0.0731	2.2719	0.0322	At & Au & Ph
AT3G20810	Ghir_D06G012240	1622.1	501.9	0.0951	2.7205	0.035	At & Au & Ph
AT2G19520	Ghir_A06G007610	1550	472	0.1234	3.521	0.0351	At & Ve & Au
AT2G19520	Ghir_D06G007770	1562.5	459.5	0.0737	2.3973	0.0307	At & Ve & Au
AT2G19520	Ghir_D05G003220	1675.5	520.5	0.0902	2.4813	0.0364	At & Ve & Au
AT2G19520	Ghir_A05G003090	1695.4	500.6	0.1207	3.4531	0.0349	At & Ve & Au
AT2G19520	Ghir_A06G020460	1031.5	309.5	0.2885	2.5742	0.1121	At & Ve & Au
AT2G19520	Ghir_D06G021580	1067.7	351.3	0.1427	1.6666	0.0856	At & Ve & Au
AT3G33520	Ghir_A06G005710	1065.8	353.2	0.1442	1.6562	0.0871	At & Ve & Au
AT3G33520	Ghir_A07G004210	1079.6	330.4	0.1922	1.6978	0.1132	At & Ve & Au
AT3G33520	Ghir_D06G005760	721.4	253.6	0.2552	1.895	0.1347	At & Ve & Au
AT1G01040	Ghir_A07G014170	743.1	258.9	0.2269	4.305	0.0527	Au
AT1G01040	Ghir_D07G014430	753.6	257.4	0.2326	6.3326	0.0367	Au
AT1G04870	Ghir_A05G001970	744.7	266.3	0.2514	3.0209	0.0832	Au
AT1G04870	Ghir_D05G002130	805.8	271.2	0.2206	2.2494	0.0981	Au
AT1G08260	Ghir_D05G008570	685.8	232.2	0.2565	2.7129	0.0945	Au
AT1G08260	Ghir_A05G008580	589.7	157.3	0.1977	2.0681	0.0956	Au
AT1G52740	Ghir_A13G021100	589.2	157.8	0.2134	1.8007	0.1185	Au
AT1G52740	Ghir_D13G021930	1190.8	369.2	0.1584	2.9207	0.0542	Au
AT1G52740	Ghir_A05G012770	1158.1	338.9	0.353	68.6126	0.0051	Au
AT1G52740	Ghir_D05G012560	1107.4	323.6	0.3339	72.5669	0.0046	Au
AT1G52740	Ghir_D03G007440	1202.4	345.6	0.2653	73.7362	0.0036	Au
AT1G52740	Ghir_A02G013840	1192.4	361.6	0.1523	2.9605	0.0514	Au
AT1G52740	Ghir_D09G008980	1221.6	338.4	0.3553	13.0589	0.0272	Au
AT1G52740	Ghir_A09G009270	1215.5	344.5	0.3569	10.8481	0.0329	Au
AT1G52740	Ghir_D08G020540	1214	346	0.3737	73.832	0.0051	Au
AT1G52740	Ghir_A08G019650	1202.3	354.7	0.2721	72.2321	0.0038	Au
AT1G52740	Ghir_D07G022530	273.5	77.5	1.2571	3.1125	0.4039	Au
AT1G52740	Ghir_A07G022450	1121.1	312.9	0.3102	75.2608	0.0041	Au
AT1G52740	Ghir_D11G013390	1087.8	328.2	0.316	70.8677	0.0045	Au
AT1G52740	Ghir_A11G013390	1205.1	351.9	0.2298	49.8715	0.0046	Au
AT1G52740	Ghir_D08G007720	1217.9	345.1	0.1967	74.7966	0.0026	Au
AT1G52740	Ghir_A08G007650	1167.5	353.5	0.2628	70.8337	0.0037	Au
AT1G52740	Ghir_D05G037300	1207	353	0.2742	72.7194	0.0038	Au
AT1G52740	Ghir_A04G002220	1204.3	355.7	0.2796	72.1533	0.0039	Au
AT1G52740	Ghir_D13G015550	1222.3	337.7	0.1969	6.3737	0.0309	Au
AT1G52740	Ghir_D08G002730	1198.6	364.4	0.306	70.4718	0.0043	Au
AT1G52740	Ghir_A08G002620	1215.7	347.3	0.2643	74.0749	0.0036	Au
AT1G52740	Ghir_D08G022970	1226.3	333.7	0.3352	69.254	0.0048	Au
AT1G52740	Ghir_A08G022200	1084.3	328.7	0.318	70.5933	0.0045	Au
AT1G55325	Ghir_D08G024870	1201.2	352.8	0.1479	3.1335	0.0472	Au
AT1G55325	Ghir_A08G023960	1198.1	361.9	0.157	2.6427	0.0594	Au
AT1G57820	Ghir_A12G028100	1209.4	347.6	0.3606	10.1801	0.0354	Au
AT1G57820	Ghir_D12G028250	1110.3	320.7	0.3317	73.2302	0.0045	Au
AT1G57820	Ghir_A11G000390	1087	329	0.3145	70.6827	0.0044	Au
AT1G57820	Ghir_D11G000460	917.8	270.2	0.308	32.2815	0.0095	Au
AT1G57820	Ghir_A09G018390	1213	347	0.3763	73.6053	0.0051	Au
AT1G66050	Ghir_A12G028100	1201.3	355.7	0.2708	72.0357	0.0038	Au
AT1G66050	Ghir_D12G028250	1197.1	350.9	0.255	8.7411	0.0292	Au
AT1G66050	Ghir_A11G000390	933.3	275.7	0.0848	2.4385	0.0348	Au
AT1G66050	Ghir_D11G000460	1211.5	351.5	0.2033	73.4102	0.0028	Au
AT1G66050	Ghir_A09G018390	1166.3	354.7	0.2674	70.5846	0.0038	Au
AT1G76710	Ghir_A06G012070	1052.5	321.5	0.2929	70.2606	0.0042	Au
AT1G76710	Ghir_D06G012440	1217.3	342.7	0.2028	7.501	0.027	Au
AT1G80070	Ghir_D10G008300	1213.1	346.9	0.3395	73.7704	0.0046	Au
AT1G80070	Ghir_A10G007060	1194.9	368.1	0.3089	69.7712	0.0044	Au
AT1G80070	Ghir_D05G012370	1214.5	348.5	0.2645	73.8275	0.0036	Au
AT1G80070	Ghir_A05G012620	1182.6	353.4	0.3658	71.2052	0.0051	Au
AT2G22370	Ghir_A11G021590	1205.4	348.6	0.1496	3.0782	0.0486	Au
AT2G22370	Ghir_D11G022840	1209.8	353.2	0.2723	72.8178	0.0037	Au
AT2G22370	Ghir_D03G003930	297	105	0.0806	1.518	0.0531	Au
AT2G22370	Ghir_A02G014270	271	98	0.3859	61.7041	0.0063	Au
AT2G28830	Ghir_A07G010540	303	99	0.0682	1.5746	0.0433	Au
AT2G28830	Ghir_D07G010580	306.2	95.8	0.1055	69.6306	0.0015	Au
AT2G28830	Ghir_A03G004920	270.1	98.9	0.3939	61.0828	0.0064	Au
AT2G28830	Ghir_A05G009840	281.1	99.9	0.4022	62.4437	0.0064	Au
AT2G28830	Ghir_D05G009560	304.7	97.3	0.1098	68.5326	0.0016	Au
AT2G28830	Ghir_D03G013860	284.4	96.6	0.3782	64.5975	0.0059	Au
AT2G34880	Ghir_A05G011450	296	106	0.0856	2.3444	0.0365	Au
AT2G38810	Ghir_D08G020540	306.1	95.9	0.1139	69.5179	0.0016	Au
AT2G38810	Ghir_A08G019650	309.5	92.5	0.0621	1.7724	0.0351	Au
AT2G38810	Ghir_D11G013390	297.3	104.7	0.0808	1.4736	0.0548	Au
AT2G38810	Ghir_D07G022530	305	97	0.0671	1.5254	0.044	Au
AT2G38810	Ghir_A07G022450	270.8	98.2	0.3867	61.5474	0.0063	Au
AT2G38810	Ghir_A11G013390	308	94	0.1049	70.908	0.0015	Au
AT2G38810	Ghir_D13G021930	270.5	98.5	0.3932	61.3866	0.0064	Au
AT2G38810	Ghir_A13G021100	281.1	99.9	0.4021	62.4043	0.0064	Au
AT2G38810	Ghir_D09G008980	305.1	96.9	0.1098	68.7922	0.0016	Au
AT2G38810	Ghir_A05G012770	285.5	95.5	0.3735	65.3465	0.0057	Au
AT2G38810	Ghir_D05G012560	289.5	106.5	0.0801	2.4117	0.0332	Au
AT2G38810	Ghir_D03G007440	306.2	95.8	0.1056	69.591	0.0015	Au
AT2G38810	Ghir_A02G013840	270.2	98.8	0.3812	61.175	0.0062	Au
AT2G38810	Ghir_A09G009270	308.8	93.2	0.0661	1.71	0.0386	Au
AT2G38810	Ghir_D13G002950	1819.1	538.9	0.1826	2.3077	0.0791	Au
AT2G38810	Ghir_D08G002730	974.4	234.6	1.1649	81.0608	0.0144	Au
AT2G38810	Ghir_A08G002620	490.9	160.1	0.216	8.5369	0.0253	Au
AT2G38810	Ghir_D08G005030	492.4	155.6	0.2007	8.1668	0.0246	Au
AT2G38810	Ghir_A13G018430	488.1	162.9	0.206	8.2607	0.0249	Au
AT2G38810	Ghir_A08G004870	492.8	155.2	0.2037	7.8475	0.026	Au
AT2G38810	Ghir_D11G028360	1982.9	639.1	0.268	1.9168	0.1398	Au
AT2G38810	Ghir_A11G028180	1810.5	583.5	0.2603	1.8721	0.139	Au
AT2G38810	Ghir_A01G021230	4086.7	1289.3	0.2508	1.6677	0.1504	Au
AT2G38810	Ghir_D01G022800	4225.5	1345.5	0.2494	1.6481	0.1513	Au
AT2G38810	Ghir_D08G022970	1436.4	453.6	0.1872	2.0327	0.0921	Au
AT2G38810	Ghir_A08G022200	1463	448	0.1777	2.0634	0.0861	Au
AT2G45430	Ghir_A08G014140	1450.6	448.4	0.1747	2.2021	0.0793	Au
AT2G45430	Ghir_D08G015050	1455.3	449.7	0.1815	1.8562	0.0978	Au
AT2G45430	Ghir_A07G015530	1450.1	448.9	0.1747	2.2657	0.0771	Au
AT2G45430	Ghir_D07G015780	1436.3	456.7	0.1739	3.0835	0.0564	Au
AT2G45430	Ghir_D03G017360	1460.1	468.9	0.1695	3.1785	0.0533	Au
AT2G45650	Ghir_A11G009000	1734.7	581.3	0.1779	4.0604	0.0438	Au
AT2G45650	Ghir_D11G008970	1734.8	581.2	0.1738	4.1806	0.0416	Au
AT2G45650	Ghir_A08G013670	394.4	127.6	0.1217	2.403	0.0507	Au
AT2G45650	Ghir_A07G015380	378.7	128.3	0.318	64.9137	0.0049	Au
AT2G46020	Ghir_D12G011920	395.7	126.3	0.1215	2.6436	0.046	Au
AT2G46020	Ghir_D11G009680	1416.2	425.8	0.2477	2.1781	0.1137	Au
AT2G46020	Ghir_A11G009710	1426.9	418.1	0.2253	2.0882	0.1079	Au
AT2G46020	Ghir_A12G011710	1414.5	430.5	0.2311	2.3232	0.0995	Au
AT2G46020	Ghir_D07G015370	1426.2	418.8	0.2207	1.9797	0.1115	Au
AT2G46020	Ghir_A07G015030	1418.2	426.8	0.229	2.3056	0.0993	Au
AT3G11910	Ghir_D04G010150	1152.1	374.9	0.211	21.6285	0.0098	Au
AT3G11910	Ghir_A04G005630	1148.1	378.9	0.2121	38.2074	0.0056	Au
AT3G11910	Ghir_A01G019240	1367	484	0.1084	1.9766	0.0548	Au
AT3G11910	Ghir_D01G020710	1320.4	479.6	0.228	5.6718	0.0402	Au
AT3G11910	Ghir_D10G021620	1327.9	472.1	0.2281	4.4191	0.0516	Au
AT3G11910	Ghir_D05G008010	1366.7	487.3	0.1182	1.9503	0.0606	Au
AT3G11910	Ghir_A05G007950	1216.4	412.6	0.1483	2.0912	0.0709	Au
AT3G11910	Ghir_A10G019910	1322.2	477.8	0.2315	5.9084	0.0392	Au
AT3G11910	Ghir_A07G012160	1316.8	477.2	0.2288	3.9617	0.0577	Au
AT3G11910	Ghir_D07G012250	1364.6	489.4	0.1219	1.9451	0.0627	Au
AT3G44110	Ghir_A09G010890	780.4	251.6	0.2361	67.6188	0.0035	Au
AT3G44110	Ghir_D09G010620	770	256	0.2581	5.5257	0.0467	Au
AT3G44110	Ghir_D07G012170	759.8	254.2	0.2787	5.8419	0.0477	Au
AT3G44110	Ghir_A06G018560	781	251	0.2375	67.7863	0.0035	Au
AT3G44110	Ghir_D06G019440	491.1	138.9	1.4335	70.5027	0.0203	Au
AT3G44110	Ghir_A07G012090	539.3	147.7	0.3171	2.2029	0.1439	Au
AT3G44110	Ghir_D11G008300	482.5	156.5	0.1622	1.8177	0.0892	Au
AT3G44110	Ghir_D05G029280	577.5	163.5	0.1643	1.2902	0.1273	Au
AT3G44110	Ghir_A05G029190	558.2	164.8	0.3232	2.5143	0.1285	Au
AT3G44680	Ghir_A09G010210	574.2	160.8	0.1558	1.7895	0.0871	Au
AT3G44680	Ghir_D09G009940	483.8	155.2	0.1674	1.7505	0.0956	Au
AT3G44680	Ghir_A01G001410	545.3	147.7	0.3	2.3502	0.1276	Au
AT3G44680	Ghir_D01G001410	577.4	163.6	0.1678	1.2763	0.1314	Au
AT3G45880	Ghir_A09G011670	584.6	159.4	0.1537	1.7676	0.087	Au
AT3G45880	Ghir_D09G011230	507.6	164.4	0.1521	1.4961	0.1017	Au
AT3G46510	Ghir_D07G010580	509.7	162.3	0.1658	1.7575	0.0944	Au
AT3G46510	Ghir_A07G010540	516	162	0.1742	1.9948	0.0873	Au
AT3G46510	Ghir_A05G009840	507.2	164.8	0.1527	1.5622	0.0977	Au
AT3G46510	Ghir_D05G009560	508.6	163.4	0.1691	1.8027	0.0938	Au
AT3G46510	Ghir_A03G004920	516.6	161.4	0.1741	1.5254	0.1141	Au
AT3G54560	Ghir_D08G020540	1126.5	316.5	0.2387	2.6917	0.0887	Au
AT3G54560	Ghir_A08G019650	1122.2	320.8	0.2412	2.8403	0.0849	Au
AT3G54560	Ghir_D07G022530	714.5	233.5	0.2821	2.3312	0.121	Au
AT3G54560	Ghir_A07G022450	703.5	247.5	0.2763	2.4852	0.1112	Au
AT3G54560	Ghir_D11G013390	711.4	242.6	0.2864	2.53	0.1132	Au
AT3G54560	Ghir_A11G013390	2130.6	659.4	0.1182	1.5719	0.0752	Au
AT3G54560	Ghir_D13G021930	2136.3	632.7	0.1549	4.077	0.038	Au
AT3G54560	Ghir_A05G012770	1713.3	545.7	0.1467	3.5272	0.0416	Au
AT3G54560	Ghir_D03G007440	2105.3	666.7	0.1012	1.5189	0.0666	Au
AT3G54560	Ghir_A02G013840	2138.5	630.5	0.1582	3.6054	0.0439	Au
AT3G54560	Ghir_D05G012560	2016.9	662.1	0.0881	1.4575	0.0604	Au
AT3G54560	Ghir_A09G009270	2070.2	662.8	0.2111	6.5023	0.0325	Au
AT3G54560	Ghir_A13G021100	2101.9	646.1	0.178	4.9349	0.0361	Au
AT3G54560	Ghir_D09G008980	692.4	186.6	1.1742	74.1712	0.0158	Au
AT3G54560	Ghir_D13G002950	603.9	203.1	0.3101	2.4737	0.1253	Au
AT3G54560	Ghir_D08G002730	1244.8	384.2	0.2364	1.8947	0.1248	Au
AT3G54560	Ghir_A08G002620	1317.2	446.8	0.2474	2.013	0.1229	Au
AT3G54560	Ghir_D13G015550	1229.1	423.9	0.2395	2.0693	0.1157	Au
AT3G54560	Ghir_D05G037300	5094.9	1475.1	0.019	1.6001	0.0119	Au
AT3G54560	Ghir_A04G002220	5466.1	1586.9	0.0185	1.6212	0.0114	Au
AT3G54560	Ghir_A01G021220	5465	1588	0.0195	1.6188	0.012	Au
AT3G54560	Ghir_D11G028360	5292.7	1523.3	0.0193	1.6357	0.0118	Au
AT3G54560	Ghir_A11G028180	1126.5	307.5	1.45	72.4081	0.02	Au
AT3G54560	Ghir_D08G005030	1245.2	362.8	0.2237	73.0998	0.0031	Au
AT3G54560	Ghir_A13G018430	1312.9	430.1	0.227	4.197	0.0541	Au
AT3G54560	Ghir_A08G004870	1238.7	369.3	0.2274	71.8105	0.0032	Au
AT3G54560	Ghir_A01G021230	344	112	0.0176	2.1406	0.0082	Au
AT3G54560	Ghir_D08G022970	351.1	104.9	0.0143	1.3753	0.0104	Au
AT3G54560	Ghir_A08G022200	348.3	107.7	0.0142	1.9714	0.0072	Au
AT3G57230	Ghir_A05G022220	335.5	120.5	0.0121	1.7372	0.0069	Au
AT3G57230	Ghir_A06G002960	353.5	102.5	0.0113	1.3678	0.0083	Au
AT3G57230	Ghir_A11G005580	349.2	106.8	0.0142	2.4537	0.0058	Au
AT3G57230	Ghir_D11G005540	1907.2	630.8	0.1699	1.5826	0.1073	Au
AT3G57230	Ghir_A12G001730	1909.6	628.4	0.1695	1.5987	0.106	Au
AT3G57230	Ghir_A03G019660	1244	349	0.3595	74.7876	0.0048	Au
AT3G57230	Ghir_D02G021040	1194.1	341.9	0.2543	14.2192	0.0179	Au
AT3G57230	Ghir_D06G002940	1115.1	348.9	0.2234	69.2222	0.0032	Au
AT3G57300	Ghir_D09G012450	1192.5	358.5	0.3114	23.0285	0.0135	Au & Ve
AT3G57300	Ghir_A09G012970	1284.5	347.5	0.0807	1.7955	0.0449	Au & Ve
AT4G04920	Ghir_D10G002860	1217.3	351.7	0.3358	73.183	0.0046	Au
AT4G04920	Ghir_A10G002060	1263.5	362.5	0.2618	12.2324	0.0214	Au
AT4G23100	Ghir_D09G019570	1241.5	363.5	0.2597	11.7361	0.0221	Au
AT4G23100	Ghir_A09G020090	1281.7	350.3	0.1293	1.9076	0.0678	Au
AT4G31120	Ghir_D07G000090	1133.4	336.6	0.2034	16.536	0.0123	Au
AT4G31120	Ghir_A07G000070	1116.7	335.3	0.1863	8.1936	0.0227	Au
AT4G38680	Ghir_D01G017370	1218.6	353.4	0.3466	72.9352	0.0048	Au
AT4G39100	Ghir_D02G023090	1170	366	0.3124	68.9501	0.0045	Au
AT4G39100	Ghir_D13G003180	1287.5	344.5	0.2892	9.8381	0.0294	Au
AT4G39100	Ghir_A13G002880	1243.7	379.3	0.1017	2.667	0.0381	Au
AT4G39100	Ghir_A06G016310	1199.5	381.5	0.3059	25.9005	0.0118	Au
AT4G39100	Ghir_A07G019950	1270.8	361.2	0.2351	15.4138	0.0153	Au
AT4G39100	Ghir_D07G020240	1203.2	353.8	0.1047	2.0842	0.0502	Au
AT4G39100	Ghir_A09G007590	1109.7	339.3	0.0523	2.1305	0.0245	Au
AT4G39100	Ghir_D09G007380	1239.7	362.3	0.2596	13.9733	0.0186	Au
AT4G39100	Ghir_D06G017140	1118	346	0.2262	47.6363	0.0047	Au
AT4G39100	Ghir_D05G017710	1285.3	346.7	0.0827	1.8287	0.0452	Au
AT4G39100	Ghir_D01G000460	1116.1	335.9	0.1851	8.4951	0.0218	Au
AT5G06600	Ghir_D04G010150	1242.8	362.2	0.2616	14.8281	0.0176	Au
AT5G06600	Ghir_A04G005630	1280	352	0.129	2.0202	0.0638	Au
AT5G06600	Ghir_D01G020710	1200.3	344.7	0.3611	73.4371	0.0049	Au
AT5G06600	Ghir_A01G019240	1133	337	0.2034	15.7207	0.0129	Au
AT5G06600	Ghir_D10G021620	1171.3	364.7	0.313	69.1865	0.0045	Au
AT5G06600	Ghir_D05G008010	1291.3	340.7	0.2887	11.6514	0.0248	Au
AT5G06600	Ghir_A05G007950	1272.7	359.3	0.2348	13.7571	0.0171	Au
AT5G06600	Ghir_A10G019910	1236.2	383.8	0.1044	2.5211	0.0414	Au
AT5G06600	Ghir_A07G012160	1196.7	384.3	0.3078	32.9987	0.0093	Au
AT5G06600	Ghir_D07G012250	1195.3	361.7	0.1102	2.3448	0.047	Au
AT5G09740	Ghir_D06G004350	1209.8	362.2	0.0882	2.1348	0.0413	Au
AT5G09740	Ghir_D05G023520	2539.4	835.6	0.2917	14.3215	0.0204	Au
AT5G09740	Ghir_A05G023650	2554.7	859.3	0.126	3.3577	0.0375	Au
AT5G09740	Ghir_A06G004260	2540.6	834.4	0.2855	15.0953	0.0189	Au
AT5G14170	Ghir_D09G003910	2264.9	744.1	0.1252	4.817	0.026	Au
AT5G14170	Ghir_A09G003960	1338.3	458.7	0.2918	5.0046	0.0583	Au
AT5G14170	Ghir_A07G024530	1298.4	474.6	0.1453	2.4322	0.0597	Au
AT5G14170	Ghir_D07G024590	1296.4	476.6	0.1478	2.5352	0.0583	Au
AT5G14170	Ghir_D10G008880	1330.3	463.7	0.3022	8.0038	0.0378	Au
AT5G14170	Ghir_A10G016210	1170.7	395.3	0.3279	5.6152	0.0584	Au
AT5G14170	Ghir_A12G020040	1301.2	471.8	0.1484	2.5218	0.0588	Au
AT5G14170	Ghir_D12G020290	1294.6	478.4	0.1532	2.423	0.0632	Au
AT5G39550	Ghir_A12G028100	1327.9	463.1	0.297	5.869	0.0506	Au
AT5G39550	Ghir_D12G028250	1142.9	333.1	0.0874	1.6125	0.0542	Au
AT5G39550	Ghir_A11G000390	1124.5	324.5	0.0798	1.5609	0.0511	Au
AT5G39550	Ghir_D11G000460	1025.1	318.9	0.1038	1.8964	0.0547	Au
AT5G39550	Ghir_A09G018390	1144.1	331.9	0.0872	1.5955	0.0547	Au
AT5G49020	Ghir_D09G024450	1121.9	327.1	0.079	1.5318	0.0516	Au
AT5G49020	Ghir_A10G016750	1023.3	320.7	0.1094	1.8642	0.0587	Au
AT5G49020	Ghir_D10G018190	1056.1	359.9	0.2682	1.8343	0.1462	Au
AT5G49020	Ghir_A09G006990	1059.7	356.3	0.2607	1.7858	0.146	Au
AT5G49020	Ghir_A09G025320	417.8	134.2	0.0893	2.4004	0.0372	Au
AT5G62040	Ghir_A08G010840	490.3	160.7	0.0875	1.9438	0.045	Au
AT5G62040	Ghir_D08G010790	418.3	133.7	0.0892	2.5185	0.0354	Au
AT5G62040	Ghir_D11G001030	497.3	156.7	0.1291	2.4175	0.0534	Au
AT5G62040	Ghir_A11G000980	503.1	162.9	0.2706	2.8925	0.0936	Au
AT5G62040	Ghir_D09G014340	495.3	164.7	0.2418	2.7259	0.0887	Au
AT5G62040	Ghir_A09G014780	514.4	160.6	0.1837	1.907	0.0963	Au
AT5G62040	Ghir_A07G011710	521.9	165.1	0.2151	2.0036	0.1074	Au
AT5G62040	Ghir_D07G011770	512.4	168.6	0.3056	3.3495	0.0912	Au
AT5G62040	Ghir_D08G024850	505	176	0.253	8.7876	0.0288	Au & At & Ho & Ag & Ph
AT5G62040	Ghir_D04G011000	514.6	166.4	0.2595	5.4736	0.0474	Au & At & Ho & Ag & Ph
AT5G63960	Ghir_A13G014530	469.2	151.8	0.2438	1.9704	0.1237	Au
AT5G63960	Ghir_D13G015220	518.5	162.5	0.2513	5.3044	0.0474	Au
AT5G64610	Ghir_D05G023520	513.1	167.9	0.3101	3.1339	0.0989	Au
AT5G64610	Ghir_A05G023650	513.3	167.7	0.2709	5.9452	0.0456	Au
AT5G64610	Ghir_D06G004350	498.5	164.5	0.2437	2.3434	0.104	Au
AT5G64610	Ghir_A06G004260	2031.9	539.1	0.2376	2.0739	0.1146	Au
AT4G10180	Ghir_A04G011930	2108	577	0.2243	1.9391	0.1157	Au
AT4G10180	Ghir_D04G016250	2106.9	578.1	0.2315	2.0064	0.1154	Au
AT4G11880	Ghir_A12G023730	383.2	138.8	0.1358	7.9938	0.017	Fd
AT4G28190	Ghir_A03G017660	379.3	139.7	0.2231	4.0588	0.055	Fd
AT4G28190	Ghir_D02G018970	384.9	131.1	0.1831	8.7998	0.0208	Fd
AT4G28190	Ghir_A12G014820	378	141	0.2346	12.8619	0.0182	Fd
AT4G28190	Ghir_D12G014970	382.5	124.5	0.1773	11.517	0.0154	Fd
AT5G03840	Ghir_A09G014780	383.9	138.1	0.1387	8.0023	0.0173	Fd & Au
AT5G03840	Ghir_D09G014340	375.6	143.4	0.2322	3.5207	0.066	Fd & Au
AT5G03840	Ghir_D07G011770	383	133	0.1873	9.326	0.0201	Fd & Au
AT5G03840	Ghir_A07G011710	378.2	140.8	0.2338	14.3954	0.0162	Fd & Au
AT5G03840	Ghir_D11G001030	1290.1	428.9	0.2231	2.4098	0.0926	Fd & Au
AT5G03840	Ghir_A08G010840	1292.2	429.8	0.2249	2.3391	0.0962	Fd & Au
AT5G03840	Ghir_D08G010790	1290.9	425.1	0.2285	2.4415	0.0936	Fd & Au
AT5G03840	Ghir_A11G000980	1029.2	347.8	0.1931	3.2887	0.0587	Fd & Au
AT5G03840	Ghir_D08G024850	1290.7	431.3	0.2214	1.9525	0.1134	Fd & At & Ho & Ag & Ph
AT5G03840	Ghir_D04G011000	1290.1	425.9	0.2338	2.454	0.0953	Fd & At & Ho & Ag & Ph
AT5G51230	Ghir_A03G007080	2389.7	700.3	0.2591	1.8945	0.1367	Fd & Ve & Au
AT5G51230	Ghir_A07G004970	2386.4	703.6	0.2592	1.7821	0.1454	Fd & Ve & Au
AT5G51230	Ghir_D07G005010	1581.6	440.4	0.2249	3.1459	0.0715	Fd & Ve & Au
AT5G51230	Ghir_D03G011690	1552.9	454.1	0.1001	1.6681	0.06	Fd & Ve & Au
AT4G24540	Ghir_A06G003180	1545.4	425.6	0.2049	3.0424	0.0674	At & Ag & Ph & Fd & Ve
AT4G24540	Ghir_D06G003190	1203.6	359.4	0.0845	1.7125	0.0494	Fd & Ve
AT4G24540	Ghir_A01G011750	330.3	62.7	0.3922	12.4696	0.0315	At & Ag & Ph & Fd & Ve
AT4G24540	Ghir_D12G008300	290.9	96.1	0.2452	11.1491	0.022	At & Ag & Ph & Fd & Ve
AT3G20740	Ghir_A13G014800	330.3	62.7	0.4085	11.3651	0.0359	Fd & Ve & Au
AT3G20740	Ghir_D13G015490	293.9	99.1	0.2651	10.2686	0.0258	Fd & Ve & Au
AT3G02885	Ghir_D07G008680	762.6	233.4	0.2925	2.7937	0.1047	Ho
AT3G02885	Ghir_A07G008600	768.6	233.4	0.301	2.8204	0.1067	Ho
AT3G02885	Ghir_D04G005170	1713.2	548.8	0.3151	2.3024	0.1369	Ho
AT3G02885	Ghir_A05G037880	817	233	0.1737	4.4441	0.0391	Ho
AT3G02885	Ghir_A02G011580	814.8	235.2	0.1742	3.8789	0.0449	Ho
AT5G24860	Ghir_A05G006760	288.7	101.3	0.3815	63.1054	0.006	Ho
AT5G24860	Ghir_D06G011780	297.4	104.6	0.1161	2.6115	0.0445	Ho
AT5G24860	Ghir_A06G012590	298.1	103.9	0.1044	2.1449	0.0487	Ho
AT5G24860	Ghir_A09G025390	294.5	113.5	0.0819	1.5904	0.0515	Ho
AT5G24860	Ghir_D09G024540	265.7	103.3	0.3757	58.5423	0.0064	Ho
AT5G24860	Ghir_D10G018110	303.4	101.6	0.4115	65.1991	0.0063	Ho
AT5G24860	Ghir_A10G016650	288.6	119.4	0.0758	1.9516	0.0389	Ho
AT5G24860	Ghir_A01G002770	283.3	97.7	0.4292	63.7288	0.0067	Ho
AT1G14920	Ghir_D01G015660	294.6	107.4	0.1218	1.7754	0.0686	Ho & Ag & Ph
AT1G14920	Ghir_A07G008670	292.1	115.9	0.0954	2.3091	0.0413	Ho & Ag & Ph
AT1G14920	Ghir_D07G008730	279.9	101.1	0.459	61.5084	0.0075	Ho & Ag & Ph
AT1G14920	Ghir_A01G014510	282.1	98.9	0.4005	63.0413	0.0064	Ho & Ag & Ph
AT1G66350	Ghir_A07G008670	301.2	100.8	0.1032	2.6555	0.0389	Ho & Ag & Ph
AT1G66350	Ghir_D07G008730	292.3	97.7	0.3847	65.3723	0.0059	Ho & Ag & Ph
AT2G01570	Ghir_D01G015660	298.4	103.6	0.1157	2.392	0.0484	Ho & Ag & Ph
AT2G01570	Ghir_A01G014510	299.9	102.1	0.103	2.2027	0.0467	Ho & Ag & Ph
AT2G01570	Ghir_A07G008670	297.6	110.4	0.0812	1.5552	0.0522	Ho & Ag & Ph
AT2G01570	Ghir_D07G008730	265.7	103.3	0.3693	58.5849	0.0063	Ho & Ag & Ph
AT3G03450	Ghir_A07G008670	277.5	100.5	0.4655	61.4027	0.0076	Ho & Ag & Ph
AT3G03450	Ghir_D07G008730	288.6	119.4	0.0758	2.1905	0.0346	Ho & Ag & Ph
AT3G05120	Ghir_A13G018450	283.5	97.5	0.4195	63.9259	0.0066	Ho & Ag & Ph
AT3G05120	Ghir_D13G019080	295.9	100.1	0.097	1.9641	0.0494	Ho & Ag & Ph
AT3G05120	Ghir_D08G022960	293.5	114.5	0.0822	1.9303	0.0426	Ho & Ag & Ph
AT3G05120	Ghir_A08G022190	279.8	101.2	0.459	61.4709	0.0075	Ho & Ag & Ph
AT3G05120	Ghir_A11G028200	305.6	102.4	0.2705	3.5282	0.0767	Ho & Ag & Ph
AT3G05120	Ghir_D12G000700	300	102	0.1036	2.2198	0.0467	Ho & Ag & Ph
AT3G05120	Ghir_A12G000720	328.6	94.4	0.1005	2.043	0.0492	Ho & Ag & Ph
AT3G05120	Ghir_A11G012720	335.8	87.2	0.1608	6.1444	0.0262	Ho & Ag & Ph
AT3G05120	Ghir_D11G012660	329.9	93.1	0.1002	2.1888	0.0458	Ho & Ag & Ph
AT3G05120	Ghir_D08G020190	328.3	94.7	0.1534	1.8111	0.0847	Ho & Ag & Ph
AT3G05120	Ghir_D13G019070	334.7	88.3	0.1647	6.7573	0.0244	Ho & Ag & Ph
AT3G05120	Ghir_A08G019290	239.3	69.7	0.3522	6.9874	0.0504	Ho & Ag & Ph
AT3G63010	Ghir_A11G012720	240.4	71.6	0.3676	32.4153	0.0113	Ho & Ag & Ph
AT3G63010	Ghir_D11G012660	239.3	72.7	0.3608	46.7446	0.0077	Ho & Ag & Ph
AT3G63010	Ghir_A12G000720	855.5	227.5	0.2379	3.1796	0.0748	Ho & Ag & Ph
AT3G63010	Ghir_D12G000700	635.3	183.7	0.1417	7.2385	0.0196	Ho & Ag & Ph
AT3G63010	Ghir_D08G020190	651.6	167.4	0.105	2.506	0.0419	Ho & Ag & Ph
AT3G63010	Ghir_D13G019080	626.1	174.9	0.102	4.2538	0.024	Ho & Ag & Ph
AT3G63010	Ghir_A13G018450	634	188	0.1225	5.852	0.0209	Ho & Ag & Ph
AT3G63010	Ghir_A11G028200	645.2	173.8	0.1401	7.7078	0.0182	Ho & Ag & Ph
AT3G63010	Ghir_D08G022960	660.8	170.2	0.0946	2.5588	0.037	Ho & Ag & Ph
AT3G63010	Ghir_A08G022190	643.1	160.9	0.0973	4.0385	0.0241	Ho & Ag & Ph
AT3G63010	Ghir_D13G019070	630.1	170.9	0.1421	9.9832	0.0142	Ho & Ag & Ph
AT3G63010	Ghir_A08G019290	631.8	187.2	0.1406	7.4015	0.019	Ho & Ag & Ph
AT5G17490	Ghir_A07G008670	650.7	168.3	0.1051	2.6259	0.04	Ho & Ag & Ph
AT5G17490	Ghir_D07G008730	623.3	177.7	0.0987	4.095	0.0241	Ho & Ag & Ph
AT5G17490	Ghir_D01G015660	633.8	188.2	0.1205	5.3988	0.0223	Ho & Ag & Ph
AT5G27320	Ghir_D08G022960	631.4	172.6	0.1456	5.3249	0.0273	Ho & Ag & Ph
AT5G27320	Ghir_A11G028200	657.6	173.4	0.0948	2.5477	0.0372	Ho & Ag & Ph
AT5G27320	Ghir_A08G022190	643.9	160.1	0.0954	4.2265	0.0226	Ho & Ag & Ph
AT5G27320	Ghir_A13G018450	640.1	178.9	0.1414	7.1128	0.0199	Ho & Ag & Ph
AT5G27320	Ghir_D13G019080	623.5	231.5	0.2233	2.8013	0.0797	Ho & Ag & Ph
AT5G27320	Ghir_D12G000700	658	248	0.2352	3.1001	0.0759	Ho & Ag & Ph
AT5G27320	Ghir_A12G000720	680.5	231.5	0.3025	5.1202	0.0591	Ho & Ag & Ph
AT5G27320	Ghir_A11G012720	620.6	234.4	0.2159	2.8419	0.076	Ho & Ag & Ph
AT5G27320	Ghir_D11G012660	663.9	248.1	0.2356	3.6147	0.0652	Ho & Ag & Ph
AT5G27320	Ghir_D08G020190	555.9	173.1	0.2311	1.6209	0.1426	Ho & Ag & Ph
AT5G27320	Ghir_D13G019070	567.5	167.5	0.2374	1.6885	0.1406	Ho & Ag & Ph
AT5G27320	Ghir_A08G019290	553.3	175.7	0.1979	1.5102	0.1311	Ho & Ag & Ph
AT2G33810	Ghir_A10G002400	554.1	174.9	0.2029	1.5591	0.1301	Ho & Ag & Ph & Su
AT2G33810	Ghir_D10G003180	493	143	0.2411	4.126	0.0584	Ho & Ag & Ph & Su
AT2G33810	Ghir_D02G006300	499	131	0.1965	3.5041	0.0561	Ho & Ag & Ph & Su
AT2G33810	Ghir_A02G005980	482.7	126.3	0.3096	79.1927	0.0039	Ho & Ag & Ph & Su
AT1G02400	Ghir_D07G014020	499.4	130.6	0.1853	4.4238	0.0419	Ho & Ph
AT1G02400	Ghir_A07G013770	4808.5	1437.5	0.2099	1.935	0.1085	Ho & Ph
AT1G15550	Ghir_A10G007560	4859.3	1476.7	0.1982	1.6809	0.1179	Ho & Ph
AT1G15550	Ghir_D10G007700	4807.4	1468.6	0.2049	1.9053	0.1075	Ho & Ph
AT1G30040	Ghir_D06G022170	4832.7	1458.3	0.2096	1.881	0.1114	Ho & Ph
AT1G30040	Ghir_A06G021120	4985.3	1527.7	0.1946	1.6936	0.1149	Ho & Ph
AT1G30040	Ghir_D10G004610	4983.9	1541.1	0.2056	1.8758	0.1096	Ho & Ph
AT1G30040	Ghir_A06G014880	1105.7	370.3	0.1319	3.4007	0.0388	Ho & Ph
AT1G78440	Ghir_A13G015990	1242.9	401.1	0.1949	5.2305	0.0373	Ho & Ph
AT1G78440	Ghir_A01G003660	1265.8	387.2	0.0952	3.0282	0.0314	Ho & Ph
AT1G78440	Ghir_D13G016670	1252.5	400.5	0.0924	3.5224	0.0262	Ho & Ph
AT2G34555	Ghir_A06G021120	1250.9	408.1	0.1746	8.4499	0.0207	Ho & Ph
AT2G34555	Ghir_D06G022170	1234.3	415.7	0.1233	2.9987	0.0411	Ho & Ph
AT4G21200	Ghir_D05G017200	1130.1	366.9	0.1871	5.9295	0.0316	Ho & Ph
AT4G21200	Ghir_A05G017390	1268.5	384.5	0.0976	3.0093	0.0324	Ho & Ph
AT4G25420	Ghir_A10G012140	1256.4	396.6	0.0948	3.0624	0.031	Ho & Ph
AT4G25420	Ghir_A01G013230	1241.4	402.6	0.1685	6.5432	0.0258	Ho & Ph
AT4G25420	Ghir_D09G025660	1147.8	370.2	0.0864	1.6766	0.0515	Ho & Ph
AT4G25420	Ghir_A07G015460	1144.4	367.6	0.0821	1.6359	0.0502	Ho & Ph
AT4G25420	Ghir_A07G004560	982.7	322.3	0.1892	1.9147	0.0988	Ho & Ph
AT4G25420	Ghir_A09G018730	1159.4	367.6	0.0855	1.7106	0.05	Ho & Ph
AT4G25420	Ghir_D07G004590	1148	364	0.0829	1.5908	0.0521	Ho & Ph
AT4G25420	Ghir_D07G015720	930	291	0.1708	2.1573	0.0792	Ho & Ph
AT4G25420	Ghir_A07G015480	212.9	78.1	0.4401	45.2132	0.0097	Ho & Ph
AT4G25420	Ghir_D09G018280	230.8	57.2	0.44	10.1017	0.0436	Ho & Ph
AT5G07200	Ghir_A07G004560	225.1	59.9	0.2663	3.267	0.0815	Ho & Ph
AT5G07200	Ghir_A10G012140	220.2	61.8	0.3418	4.7627	0.0718	Ho & Ph
AT5G07200	Ghir_A01G013230	224	64	0.2349	3.1492	0.0746	Ho & Ph
AT5G07200	Ghir_D09G025660	1175.2	420.8	0.2474	5.0409	0.0491	Ho & Ph
AT5G07200	Ghir_A09G018730	1172.4	423.6	0.2461	5.4238	0.0454	Ho & Ph
AT5G51810	Ghir_A10G012140	843.3	257.7	0.2456	2.2142	0.1109	Ho & Ph
AT5G51810	Ghir_A01G013230	842.7	258.3	0.2563	2.208	0.1161	Ho & Ph
AT5G51810	Ghir_D09G025660	729.2	257.8	0.1814	4.2403	0.0428	Ho & Ph
AT5G51810	Ghir_A09G018730	810.8	221.2	0.1083	4.7341	0.0229	Ho & Ph
AT5G51810	Ghir_D09G018280	775.7	253.3	0.176	3.2193	0.0547	Ho & Ph
AT5G51810	Ghir_A07G004560	799.9	232.1	0.1164	5.1055	0.0228	Ho & Ph
AT5G51810	Ghir_D07G004590	787.6	241.4	0.1649	2.7069	0.0609	Ho & Ph
AT1G54830	Ghir_A11G028560	800.6	231.4	0.1084	4.876	0.0222	Ho & Ph
AT1G54830	Ghir_D11G028730	773.3	255.7	0.1865	3.8103	0.0489	Ho & Ph
AT1G54830	Ghir_D02G003450	808	224	0.1074	4.4016	0.0244	Ho & Ph
AT1G54830	Ghir_A02G003090	776	253	0.176	3.2359	0.0544	Ho & Ph
AT2G37630	Ghir_A04G009000	786.7	242.3	0.1671	2.6534	0.063	Ho & Ph
AT2G37630	Ghir_D04G013160	771.3	221.7	0.1064	4.3006	0.0247	Ho & Ph
AT2G38880	Ghir_D05G030460	803.1	228.9	0.1093	5.0183	0.0218	Ho & Ph
AT2G38880	Ghir_A05G030510	1901.4	615.6	0.1829	2.0201	0.0905	Ho & Ph
AT2G38880	Ghir_A11G035110	1920.4	611.6	0.2121	2.2869	0.0928	Ho & Ph
AT2G38880	Ghir_D11G035980	1931.2	609.8	0.1603	2.1808	0.0735	Ho & Ph
AT2G38880	Ghir_D10G023020	2616.2	719.8	0.087	1.7829	0.0488	Ho & Ph
AT4G14540	Ghir_A11G035110	2604.2	731.8	0.0798	1.728	0.0462	Ho & Ph
AT4G14540	Ghir_D11G035980	2617.1	724.9	0.096	3.235	0.0297	Ho & Ph
AT4G14540	Ghir_D07G020810	2614.7	700.3	0.0898	2.7229	0.033	Ho & Ph
AT5G47640	Ghir_A13G013830	2608.3	682.7	0.097	4.1981	0.0231	Ho & Ph
AT5G47640	Ghir_D13G014500	2627.6	708.4	0.0858	1.854	0.0463	Ho & Ph
AT1G08970	Ghir_A08G022020	2605	731	0.0795	1.7253	0.0461	Ho & Ph
AT1G08970	Ghir_D08G022780	2600.7	741.3	0.0948	3.2854	0.0288	Ho & Ph
AT1G08970	Ghir_A11G028560	2590.8	673.2	0.1067	2.9157	0.0366	Ho & Ph
AT1G08970	Ghir_D11G028730	2627	709	0.0952	3.9199	0.0243	Ho & Ph
AT1G08970	Ghir_D02G003450	4527.9	1340.1	0.2558	2.5811	0.0991	Ho & Ph
AT1G08970	Ghir_A02G003090	4557	1362	0.2539	2.6168	0.097	Ho & Ph
AT1G25560	Ghir_A12G018050	1681	530	0.1879	2.0276	0.0926	At & Ho & Ph
AT1G25560	Ghir_D12G018350	1434.8	440.2	0.1613	2.0981	0.0769	At & Ho & Ph
AT1G25560	Ghir_A13G005180	1890.4	593.6	0.2079	2.0328	0.1023	At & Ho & Ph
AT1G25560	Ghir_D02G011920	604.5	172.5	0.2986	2.7155	0.11	At & Ho & Ph
AT1G25560	Ghir_D13G007240	765.4	251.6	0.2694	1.926	0.1398	At & Ho & Ph
AT1G12910	Ghir_D10G014890	758.9	249.1	0.2727	1.6844	0.1619	Ph
AT1G12910	Ghir_A10G012840	769.9	235.1	0.2441	1.7233	0.1416	Ph
AT1G12910	Ghir_A03G010720	762.9	254.1	0.2721	1.9424	0.1401	Ph
AT1G12910	Ghir_D02G011690	767.8	240.2	0.3119	1.7864	0.1746	Ph
AT1G12910	Ghir_D04G010390	833.6	273.4	0.146	2.199	0.0664	Ph
AT2G21070	Ghir_D12G003360	834.7	272.3	0.147	2.0929	0.0702	Ph
AT2G21070	Ghir_A12G003930	943	296	0.3185	2.5982	0.1226	Ph
AT2G44680	Ghir_D11G008100	907.9	286.1	0.2054	2.7251	0.0754	Ph
AT2G44680	Ghir_A11G008110	974.9	255.1	0.213	6.3183	0.0337	Ph
AT2G44680	Ghir_D08G003570	971.3	258.7	0.2099	5.2801	0.0398	Ph
AT2G44680	Ghir_A08G003490	776.3	261.7	0.09	4.6053	0.0196	Ph
AT2G44680	Ghir_D03G018250	793.1	244.9	0.0802	4.8171	0.0166	Ph
AT2G44680	Ghir_D08G017900	776.3	261.7	0.0916	5.2807	0.0173	Ph
AT2G44680	Ghir_A03G000930	584.1	186.9	0.3017	21.1271	0.0143	Ph
AT2G44680	Ghir_A11G002930	792.9	245.1	0.0802	4.7067	0.017	Ph
AT2G44680	Ghir_D11G002940	1475.9	438.1	0.1242	2.0834	0.0596	Ph
AT2G44680	Ghir_A12G022560	1482.5	437.5	0.1375	2.0012	0.0687	Ph
AT2G44680	Ghir_A08G017040	1470.3	443.7	0.1234	2.0742	0.0595	Ph
AT2G44680	Ghir_D12G022540	932.1	318.9	0.1466	1.4424	0.1017	Ph
AT2G44680	Ghir_A12G010600	925.7	334.3	0.1498	2.2421	0.0668	Ph
AT2G44680	Ghir_D12G010800	929.1	321.9	0.1564	1.4363	0.1089	Ph
AT2G44680	Ghir_A08G014880	1871.4	543.6	0.0814	2.7134	0.03	Ph
AT2G44680	Ghir_D08G015680	1843.6	574.4	0.0827	2.4428	0.0339	Ph
AT3G26640	Ghir_D10G014890	1814	598	0.1368	2.9263	0.0467	Ph
AT3G26640	Ghir_A10G012840	1834.8	583.2	0.2	4.9582	0.0403	Ph
AT3G26640	Ghir_A03G010720	1732.7	562.3	0.2514	13.1004	0.0192	Ph
AT3G26640	Ghir_D02G011690	914.1	246.9	1.3281	73.4449	0.0181	Ph
AT3G26640	Ghir_D04G010390	1773.4	503.6	0.0809	2.6168	0.0309	Ph
AT3G60250	Ghir_D11G008100	1826.8	561.2	0.1595	2.3934	0.0666	Ph
AT3G60250	Ghir_A11G008110	1840.4	574.6	0.0784	2.4694	0.0318	Ph
AT3G60250	Ghir_A03G000930	1783.8	589.2	0.126	2.8924	0.0436	Ph
AT3G60250	Ghir_D03G018250	1835.1	582.9	0.2016	4.7164	0.0427	Ph
AT3G60250	Ghir_A08G017040	1878.6	539.4	0.084	2.6382	0.0318	Ph
AT3G60250	Ghir_D08G017900	778.2	226.8	0.109	73.4755	0.0015	Ph
AT3G60250	Ghir_D08G003570	975.2	272.8	0.0897	4.0415	0.0222	Ph
AT3G60250	Ghir_A08G003490	971.6	267.4	0.0852	2.492	0.0342	Ph
AT3G60250	Ghir_A11G002930	981	267	0.0772	3.3246	0.0232	Ph
AT3G60250	Ghir_D11G002940	779.8	225.2	0.104	74.0083	0.0014	Ph
AT3G60250	Ghir_A12G022560	981.2	266.8	0.0891	3.3854	0.0263	Ph
AT3G60250	Ghir_D12G022540	986	262	0.0849	2.3317	0.0364	Ph
AT3G60250	Ghir_A12G010600	977.6	270.4	0.0797	3.9244	0.0203	Ph
AT3G60250	Ghir_D12G010800	981.7	275.3	0.1686	5.3064	0.0318	Ph
AT3G60250	Ghir_A08G014880	1022.4	252.6	0.3109	82.8606	0.0038	Ph
AT3G60250	Ghir_D08G015680	989	289	0.063	3.3849	0.0186	Ph
AT2G18915	Ghir_A05G000450	1023	252	0.3107	83.0711	0.0037	Ph
AT2G18915	Ghir_D08G002610	984.8	293.2	0.0667	3.1616	0.0211	Ph
AT2G18915	Ghir_D05G000590	773.9	258.1	0.251	11.7887	0.0213	Ph
AT2G18915	Ghir_A08G002510	757.2	262.8	0.4946	63.2559	0.0078	Ph
AT2G18915	Ghir_A01G014370	1302	459	0.2116	3.3888	0.0625	Ph
AT2G18915	Ghir_A12G016370	1476.5	503.5	0.1844	2.3689	0.0778	Ph
AT2G18915	Ghir_D12G016580	1471.6	505.4	0.1821	3.5732	0.051	Ph
AT2G18915	Ghir_D01G015190	1471.8	508.2	0.1887	2.5474	0.0741	Ph
AT5G57360	Ghir_A05G000450	1471	506	0.1852	3.5558	0.0521	Ph
AT5G57360	Ghir_D08G002610	2607.1	755.9	0.3616	2.7285	0.1325	Ph
AT5G57360	Ghir_D05G000590	2404.3	679.7	0.2398	1.8342	0.1308	Ph
AT5G57360	Ghir_A08G002510	2478.1	692.9	0.2321	1.8159	0.1278	Ph
AT5G57360	Ghir_A12G016370	699.1	233.9	0.3001	65.5798	0.0046	Ph
AT5G57360	Ghir_A01G014370	716.6	231.4	0.1409	6.453	0.0218	Ph
AT5G57360	Ghir_D12G016580	716.8	231.2	0.1394	7.6194	0.0183	Ph
AT5G57360	Ghir_D01G015190	286.3	103.7	0.3941	61.5924	0.0064	Ph
AT5G59560	Ghir_A10G018880	285.3	104.7	0.3821	61.0238	0.0063	Ph
AT5G60410	Ghir_D13G024000	297.9	104.1	0.0764	14.0907	0.0054	Au & Ph
AT5G60410	Ghir_A13G023360	266	103	0.3677	58.778	0.0063	Au & Ph
AT5G60410	Ghir_D13G023990	299.7	102.3	0.0722	19.075	0.0038	Au & Ph
AT5G60410	Ghir_A13G023350	306.8	101.2	0.0377	1.6341	0.0231	Au & Ph
AT1G04400	Ghir_D02G004360	266.6	102.4	0.3671	59.0896	0.0062	Ph
AT1G04400	Ghir_A02G004020	301.1	103.9	0.4218	49.6441	0.0085	Ph
AT1G04400	Ghir_A09G024440	301	107	0.0383	2.445	0.0157	Ph
AT1G04400	Ghir_D09G023590	280.4	100.6	0.411	62.0022	0.0066	Ph
AT1G06040	Ghir_A09G022090	294.3	107.7	0.0815	6.3186	0.0129	Ph
AT1G09570	Ghir_D11G028510	304.2	103.8	0.0488	1.615	0.0302	Ph
AT1G09570	Ghir_A11G028330	281.9	99.1	0.3899	62.9791	0.0062	Ph
AT1G19330	Ghir_A06G001110	279.5	101.5	0.4147	61.4334	0.0067	Ph
AT1G19330	Ghir_A03G013020	301.7	100.3	0.0792	66.5551	0.0012	Ph
AT1G19330	Ghir_D02G009570	301.3	100.7	0.0756	2.9285	0.0258	Ph
AT1G19330	Ghir_D06G000960	302.4	99.6	0.0713	20.06	0.0036	Ph
AT1G19330	Ghir_A05G020070	265.7	103.3	0.3683	58.6153	0.0063	Ph
AT1G19330	Ghir_D05G020080	307.7	100.3	0.0376	1.6517	0.0228	Ph
AT1G25540	Ghir_D02G011910	267.9	101.1	0.3584	59.9054	0.006	Ph
AT1G25540	Ghir_A03G010990	276	102	0.408	60.6619	0.0067	Ph
AT1G25540	Ghir_A13G005210	302.3	105.7	0.0381	2.592	0.0147	Ph
AT1G25540	Ghir_D13G007280	280.7	100.3	0.4107	62.161	0.0066	Ph
AT1G28520	Ghir_A05G016300	291.2	104.8	0.0864	5.8894	0.0147	Ph
AT1G28520	Ghir_D05G016130	300.6	107.4	0.042	1.766	0.0238	Ph
AT1G28520	Ghir_D06G014660	282.2	98.8	0.3896	63.139	0.0062	Ph
AT1G28520	Ghir_A03G017120	297.9	110.1	0.2286	13.5085	0.0169	Ph
AT1G35460	Ghir_A13G012580	265.3	103.7	0.3627	58.3876	0.0062	Ph
AT1G35460	Ghir_D13G013150	301	101	0.0756	62.4236	0.0012	Ph
AT1G50700	Ghir_A04G001660	529.5	190.5	0.2917	3.4265	0.0851	Ph
AT1G50700	Ghir_D01G007400	528.7	191.3	0.2226	1.5247	0.146	Ph
AT1G50700	Ghir_A01G007100	519.4	194.6	0.2519	2.3975	0.1051	Ph
AT1G50700	Ghir_A13G014410	472.9	151.1	0.2423	3.3686	0.0719	Ph
AT1G50700	Ghir_D13G015090	521.5	180.5	0.2587	13.0473	0.0198	Ph
AT1G50700	Ghir_A06G022050	514.4	199.6	0.3041	19.6258	0.0155	Ph
AT1G50700	Ghir_D06G023100	528.4	188.6	0.2483	2.0514	0.121	Ph
AT1G50700	Ghir_A10G000830	505.6	160.4	0.2342	3.1828	0.0736	Ph
AT1G50700	Ghir_A08G001480	3335.2	1035.8	0.1816	1.8679	0.0972	Ph
AT1G50700	Ghir_A07G012870	3434.5	1065.5	0.1732	1.7635	0.0982	Ph
AT1G50700	Ghir_D13G023730	619.5	184.5	0.1379	3.4845	0.0396	Ph
AT1G50700	Ghir_A09G011860	635	169	0.1258	2.1014	0.0599	Ph
AT1G50700	Ghir_D05G007720	609.5	176.5	0.1216	4.2079	0.0289	Ph
AT1G50700	Ghir_A05G007640	626.3	177.7	0.1228	9.2917	0.0132	Ph
AT1G50700	Ghir_D10G001600	620.2	183.8	0.1455	3.0058	0.0484	Ph
AT1G50700	Ghir_A12G024600	649.6	166.4	0.112	2.299	0.0487	Ph
AT1G50700	Ghir_A02G011170	626.6	162.4	0.122	2.8249	0.0432	Ph
AT1G50700	Ghir_A11G002410	612.5	173.5	0.1368	2.9726	0.046	Ph
AT1G50700	Ghir_D11G002390	621	183	0.1373	3.084	0.0445	Ph
AT1G50700	Ghir_D05G018740	639.7	164.3	0.123	2.1062	0.0584	Ph
AT1G50700	Ghir_D12G024580	609	177	0.1197	3.9934	0.03	Ph
AT1G50700	Ghir_A05G018710	625.7	181.3	0.1294	3.1698	0.0408	Ph
AT1G50700	Ghir_A05G028110	611	178	0.148	2.4119	0.0614	Ph
AT1G50700	Ghir_A06G000080	646.5	169.5	0.1138	2.5501	0.0446	Ph
AT1G50700	Ghir_D07G013040	625.5	163.5	0.1185	2.8786	0.0412	Ph
AT1G50700	Ghir_D04G004340	626.9	177.1	0.1532	2.9462	0.052	Ph
AT1G50700	Ghir_A05G038740	1093.4	388.6	0.1338	4.5774	0.0292	Ph
AT1G50700	Ghir_A04G005530	1233.1	413.9	0.197	5.0603	0.0389	Ph
AT1G50700	Ghir_D01G013420	1246.6	409.4	0.0888	2.7074	0.0328	Ph
AT1G50700	Ghir_A13G000100	1237.8	418.2	0.093	2.9699	0.0313	Ph
AT1G50700	Ghir_D10G021750	1241.3	420.7	0.1712	8.5122	0.0201	Ph
AT1G50700	Ghir_A04G005600	1223	433	0.1211	2.5903	0.0468	Ph
AT1G50700	Ghir_D02G006620	1118.9	381.1	0.1795	7.0174	0.0256	Ph
AT1G50700	Ghir_A02G006230	1250	406	0.0904	2.7245	0.0332	Ph
AT1G50700	Ghir_A04G012050	1236.1	419.9	0.0941	2.8573	0.0329	Ph
AT1G50700	Ghir_D04G016440	1235.9	411.1	0.1686	5.8123	0.029	Ph
AT1G50700	Ghir_A13G006470	740.6	249.4	0.1395	3.9595	0.0352	Ph
AT1G50700	Ghir_D13G005800	789.9	239.1	0.1735	3.6801	0.0471	Ph
AT1G50700	Ghir_D09G011400	779.6	252.4	0.1186	4.1532	0.0286	Ph
AT1G50700	Ghir_A01G012430	785.9	243.1	0.1672	3.7369	0.0447	Ph
AT1G50700	Ghir_D05G037820	772.9	259.1	0.1191	4.3571	0.0273	Ph
AT1G50700	Ghir_D04G010070	790.8	238.2	0.156	4.6401	0.0336	Ph
AT1G53090	Ghir_A11G031090	776.5	258.5	0.1538	3.7674	0.0408	Ph
AT1G53090	Ghir_D11G031420	785.5	243.5	0.1665	4.0091	0.0415	Ph
AT1G68050	Ghir_A01G014370	776	256	0.1208	4.3388	0.0279	Ph
AT1G68050	Ghir_A12G016370	770.1	261.9	0.1244	4.9474	0.0251	Ph
AT1G68050	Ghir_D12G016580	791.4	237.6	0.1824	5.5237	0.033	Ph
AT1G68050	Ghir_A05G000450	794.2	234.8	0.155	4.9651	0.0312	Ph
AT1G68050	Ghir_D05G000590	1112	322	0.2073	2.2051	0.094	Ph
AT1G68050	Ghir_D08G002610	1110.9	323.1	0.2082	2.0725	0.1004	Ph
AT1G68050	Ghir_A08G002510	2765.3	894.7	0.143	1.7629	0.0811	Ph
AT1G68050	Ghir_D01G015190	2822.9	906.1	0.1399	1.6972	0.0824	Ph
AT1G75060	Ghir_A03G013020	1546.9	463.1	0.1149	2.4523	0.0468	Ph
AT1G75060	Ghir_D02G009570	1517.7	480.3	0.112	2.3056	0.0486	Ph
AT1G75060	Ghir_D06G000960	1536.9	464.1	0.1048	2.2308	0.047	Ph
AT1G75060	Ghir_A06G001110	1515.8	482.2	0.1119	2.4127	0.0464	Ph
AT1G75060	Ghir_A05G020070	575.4	183.6	0.2109	2.2867	0.0922	Ph
AT1G75060	Ghir_D05G020080	575.5	183.5	0.2238	2.2623	0.0989	Ph
AT1G79430	Ghir_D13G013910	1223.2	330.8	0.2003	5.5078	0.0364	Ph
AT1G79430	Ghir_A13G013190	945.7	254.3	0.1724	2.9209	0.059	Ph
AT2G17290	Ghir_D13G005800	1888.1	574.9	0.1328	2.3873	0.0556	Ph
AT2G17290	Ghir_A03G018780	2449	749	0.1764	3.4108	0.0517	Ph
AT2G17290	Ghir_D02G020140	2374	728	0.1471	2.6197	0.0561	Ph
AT2G17290	Ghir_A13G006450	2424.3	761.7	0.1565	2.3494	0.0666	Ph
AT2G17290	Ghir_D13G005790	2444.7	753.3	0.1786	3.4555	0.0517	Ph
AT2G17290	Ghir_A12G001310	2447.3	735.7	0.1519	2.7217	0.0558	Ph
AT2G17290	Ghir_D12G001340	495.5	128.5	0.2676	2.8991	0.0923	Ph
AT2G17290	Ghir_D04G016440	373.2	103.8	0.3722	75.2556	0.0049	Ph
AT2G17290	Ghir_A04G012050	371.2	111.8	0.1641	28.1768	0.0058	Ph
AT2G17290	Ghir_A04G005600	359.2	111.8	0.3492	69.0644	0.0051	Ph
AT2G17290	Ghir_D04G010120	2512.6	853.4	0.2927	27.7221	0.0106	Ph
AT2G17290	Ghir_D10G021750	2561.4	861.6	0.1459	4.2654	0.0342	Ph
AT2G17290	Ghir_D09G013620	2261	754	0.1404	4.5458	0.0309	Ph
AT2G17290	Ghir_D01G013420	2504.2	792.8	0.2287	2.4153	0.0947	Ph
AT2G17290	Ghir_A09G014160	2502.5	794.5	0.2237	2.4178	0.0925	Ph
AT2G17290	Ghir_A12G024600	2158.9	682.1	0.2667	68.5785	0.0039	Ph
AT2G17290	Ghir_A04G001660	397.3	124.7	0.1324	1.8826	0.0703	Ph
AT2G17290	Ghir_D12G024580	398.6	123.4	0.1323	1.8359	0.0721	Ph
AT2G17290	Ghir_A13G006470	2002.7	586.3	0.3485	1.9866	0.1754	Ph
AT2G17290	Ghir_D04G004340	2226.6	629.4	0.3545	2.1714	0.1632	Ph
AT2G17290	Ghir_A05G038740	2009	580	0.3393	1.8043	0.1881	Ph
AT2G17290	Ghir_A01G007100	2222.7	621.3	0.3628	2.2615	0.1604	Ph
AT2G17290	Ghir_A13G000100	740	238	0.2568	3.3242	0.0772	Ph
AT2G17290	Ghir_A05G028110	723.2	233.8	0.2397	3.6572	0.0656	Ph
AT2G17290	Ghir_D05G028130	520.4	148.6	0.1022	1.7832	0.0573	Ph
AT2G17290	Ghir_A02G006230	528	141	0.1099	1.7887	0.0614	Ph
AT2G17290	Ghir_D02G006620	506.3	141.7	0.1213	5.9405	0.0204	Ph
AT2G17290	Ghir_A04G005530	524.2	150.8	0.1247	2.0384	0.0612	Ph
AT2G17290	Ghir_D05G018740	496.3	148.7	0.2345	5.6435	0.0416	Ph
AT2G17290	Ghir_A02G011170	520.1	154.9	0.2463	3.4464	0.0715	Ph
AT2G17290	Ghir_D07G013040	488.4	156.6	0.2428	7.4769	0.0325	Ph
AT2G17290	Ghir_A07G012870	515.2	153.8	0.1006	1.9137	0.0526	Ph
AT2G17290	Ghir_A06G000080	530.3	138.7	0.13	2.0503	0.0634	Ph
AT2G17290	Ghir_A01G012430	505.3	142.7	0.1218	3.9221	0.0311	Ph
AT2G18790	Ghir_A10G017640	523.9	151.1	0.1273	2.0522	0.062	Ph
AT2G18790	Ghir_A10G003550	502.4	142.6	0.2352	5.4475	0.0432	Ph
AT2G18790	Ghir_D10G019100	489.1	134.9	0.275	4.5603	0.0603	Ph
AT2G18790	Ghir_D10G004340	1197.7	365.3	0.1185	1.8813	0.063	Ph
AT2G22630	Ghir_A05G022220	1190.5	372.5	0.1186	1.7953	0.066	Ph & Au
AT2G22630	Ghir_D11G005540	497.9	144.1	0.2167	2.2318	0.0971	Ph & Au
AT2G22630	Ghir_A12G001730	501	153	0.246	1.9099	0.1288	Ph & Au
AT2G22630	Ghir_A11G005580	502.8	151.2	0.2531	1.9436	0.1302	Ph & Au
AT2G22630	Ghir_A03G019660	502.8	145.2	0.3632	2.8272	0.1285	Ph & Au
AT2G22630	Ghir_D02G021040	1371.4	461.6	0.1151	1.924	0.0598	Ph & Au
AT2G22630	Ghir_A06G002960	1366.9	469.1	0.1221	1.8556	0.0658	Ph & Au
AT2G22630	Ghir_D06G002940	1278.7	443.3	0.1325	1.613	0.0822	Ph & Au
AT2G27550	Ghir_A07G011710	1362.6	470.4	0.1216	2.0096	0.0605	Ph & Au
AT2G27550	Ghir_D07G011770	834.5	296.5	0.2445	2.4361	0.1004	Ph & Au
AT2G27550	Ghir_A09G014780	831.7	299.3	0.2548	2.4746	0.103	Ph & Au
AT2G27550	Ghir_D09G014340	820.1	295.9	0.3209	3.0848	0.104	Ph & Au
AT2G27550	Ghir_A11G000980	826	299	0.3423	3.9465	0.0867	Ph & Au
AT2G27550	Ghir_A08G010840	832.5	298.5	0.245	2.5267	0.097	Ph & Au
AT2G27550	Ghir_D11G001030	834.5	296.5	0.2445	2.4361	0.1004	Ph & Au
AT2G27550	Ghir_D08G010790	806.4	282.6	0.261	2.5058	0.1041	Ph & Au
AT2G27550	Ghir_D04G011000	821.3	300.7	0.3327	3.3669	0.0988	At & Ho & Ag & Ph
AT2G32950	Ghir_A11G016200	794.1	279.9	0.2474	2.5465	0.0972	Ph
AT2G32950	Ghir_D10G001350	833	298	0.2605	2.295	0.1135	Ph
AT2G32950	Ghir_A10G000590	534.8	173.2	0.1629	6.0646	0.0269	Ph
AT2G32950	Ghir_D11G016270	546.3	161.7	0.172	2.8731	0.0599	Ph
AT3G04030	Ghir_A11G027870	533.7	174.3	0.1658	6.0415	0.0274	Ph
AT3G04030	Ghir_D11G028040	541.8	166.2	0.1778	3.1183	0.057	Ph
AT3G15354	Ghir_A11G031090	1091.6	378.4	0.1741	3.3022	0.0527	Ph
AT4G08920	Ghir_A05G023090	1089.1	398.9	0.1295	2.3302	0.0556	Ph
AT4G08920	Ghir_D05G023000	1096.2	388.8	0.1772	3.0964	0.0572	Ph
AT4G08920	Ghir_A05G027150	1094	394	0.1954	3.2297	0.0605	Ph
AT4G08920	Ghir_D05G027160	1041.4	365.6	0.1328	2.3098	0.0575	Ph
AT4G09180	Ghir_A13G012580	1091	394	0.1761	3.492	0.0504	Ph
AT4G09180	Ghir_D13G013150	1092.2	395.8	0.1233	3.1072	0.0397	Ph
AT4G16250	Ghir_A10G017640	680.4	267.6	0.1248	3.2939	0.0379	Ph
AT4G16250	Ghir_A10G003550	677.5	273.5	0.1201	3.8665	0.0311	Ph
AT4G16250	Ghir_D10G019100	681.6	266.4	0.1174	3.354	0.035	Ph
AT4G18130	Ghir_A10G003550	675.6	275.4	0.126	3.3091	0.0381	Ph
AT4G18130	Ghir_D10G019100	1463.3	462.7	0.1265	1.4717	0.086	Ph
AT4G18130	Ghir_D10G004340	1465.4	460.6	0.1341	1.4562	0.0921	Ph
AT4G22140	Ghir_D01G000460	745.4	208.6	0.1469	1.757	0.0836	Ph & Au
AT4G22140	Ghir_D05G017710	746.7	207.3	0.1446	1.6518	0.0875	Ph & Au
AT4G22140	Ghir_A06G016310	340.7	175.3	0.2841	48.5177	0.0059	Ph & Au
AT4G22140	Ghir_D06G017140	510	132	0.2802	30.5929	0.0092	Ph & Au
AT4G22140	Ghir_A05G017710	504.1	143.9	0.2851	19.8082	0.0144	Ph
AT4G22140	Ghir_D07G020240	497.8	141.2	0.2781	74.4361	0.0037	Ph & Au
AT4G22140	Ghir_A07G019950	497.7	147.3	0.1971	2.2037	0.0895	Ph & Au
AT4G22140	Ghir_A09G007590	527.6	156.4	0.2445	1.4977	0.1632	Ph & Au
AT4G22140	Ghir_D09G007380	500	145	0.1961	1.1352	0.1728	Ph & Au
AT4G22140	Ghir_A13G002880	508.6	133.4	0.263	12.7755	0.0206	Ph & Au
AT4G22140	Ghir_D13G003180	510.6	131.4	0.2955	22.9344	0.0129	Ph & Au
AT4G22140	Ghir_D02G023090	502.4	145.6	0.2916	19.023	0.0153	Ph & Au
AT5G06850	Ghir_A09G013510	500	139	0.2771	75.6052	0.0037	Ph
AT5G06850	Ghir_A08G015540	500	145	0.1934	2.4486	0.079	Ph
AT5G06850	Ghir_D08G016310	378.8	140.2	0.1986	1.6787	0.1183	Ph
AT5G06850	Ghir_A09G013530	370.9	145.1	0.2554	4.2706	0.0598	Ph
AT5G06850	Ghir_D13G023450	381.6	134.4	0.1796	2.1008	0.0855	Ph
AT5G06850	Ghir_A13G022780	370.9	145.1	0.274	8.0614	0.034	Ph
AT5G06850	Ghir_D06G012210	373.7	133.3	0.1421	1.5126	0.094	Ph
AT5G06850	Ghir_A08G013860	379.1	139.9	0.1981	1.8211	0.1088	Ph
AT5G06850	Ghir_D08G014760	370.5	145.5	0.2604	4.3896	0.0593	Ph
AT5G06850	Ghir_D08G019870	391.9	124.1	0.3222	4.338	0.0743	Ph
AT5G06850	Ghir_A08G018980	380.3	135.7	0.1812	2.1795	0.0831	Ph
AT5G06850	Ghir_A11G009470	371.1	144.9	0.2575	10.0196	0.0257	Ph
AT5G06850	Ghir_A06G012290	3087.4	875.6	0.4103	2.8329	0.1448	Ph
AT5G06850	Ghir_D11G009460	1014.4	404.6	0.3077	9.3673	0.0328	Ph
AT5G06850	Ghir_D09G012980	1028.1	393.9	0.2865	7.0861	0.0404	Ph
AT5G06850	Ghir_D09G013000	1039.1	433.9	0.2398	56.0047	0.0043	Ph
AT5G23730	Ghir_A03G010350	1009.7	409.3	0.3136	34.1868	0.0092	Ph
AT5G23730	Ghir_D09G017780	1012.5	406.5	0.3094	8.2749	0.0374	Ph
AT5G23730	Ghir_D02G012460	1029.8	392.2	0.2851	7.2605	0.0393	Ph
AT5G23730	Ghir_A09G018290	1040.5	432.5	0.2393	56.1858	0.0043	Ph
AT5G35840	Ghir_D11G015880	1007.7	411.3	0.3141	56.7279	0.0055	Ph
AT5G35840	Ghir_A11G015850	2628.2	704.8	0.0755	1.7077	0.0442	Ph
AT5G63470	Ghir_D07G005700	2621	712	0.068	1.7527	0.0388	Ph
AT5G63470	Ghir_D07G005690	2628.7	710.3	0.0868	2.5891	0.0335	Ph
AT5G63470	Ghir_A07G005660	2608.3	703.7	0.0839	2.3958	0.035	Ph
AT5G63470	Ghir_A07G005650	2596	692	0.0901	3.3923	0.0266	Ph
AT5G63470	Ghir_D12G020400	2640.1	692.9	0.0748	1.75	0.0428	Ph
AT5G63470	Ghir_A12G020160	2620.2	712.8	0.0675	1.7606	0.0383	Ph
AT1G62830	Ghir_D05G018470	2614.7	724.3	0.0859	2.741	0.0313	Ph & Au
AT1G62830	Ghir_A05G018470	2584.7	673.3	0.0986	2.8863	0.0342	Ph & Au
AT3G13682	Ghir_A13G015080	2618.5	714.5	0.0882	3.3447	0.0264	Ph & Au
AT3G13682	Ghir_D13G015770	1622.8	576.2	0.2085	4.2564	0.049	Ph & Au
AT3G48430	Ghir_A07G006020	1770.7	590.3	0.2516	23.3922	0.0108	Ph & Au
AT4G20400	Ghir_D10G000830	1745.5	636.5	0.158	29.6959	0.0053	Ph & Au
AT4G20400	Ghir_A10G000020	1737.3	623.7	0.2436	62.4088	0.0039	Ph & Au
AT4G20400	Ghir_D05G011180	1772.2	594.8	0.0943	4.5723	0.0206	Ph & Au
AT4G20400	Ghir_A05G011450	1757.8	564.2	0.2069	7.9004	0.0262	Ph & Au
AT4G37280	Ghir_D11G005310	1757.8	603.2	0.2619	40.8528	0.0064	Ph & Au
AT4G37280	Ghir_A11G005350	1709.6	573.4	0.2181	6.6466	0.0328	Ph & Au
AT5G04240	Ghir_A05G030300	1684.1	589.9	0.2212	4.3767	0.0505	Ph & Au
AT5G46210	Ghir_A06G014900	1768.8	592.2	0.2536	22.4764	0.0113	Ph & Au
AT5G46210	Ghir_D06G015620	1748.4	633.6	0.1628	10.1347	0.0161	Ph & Au
AT5G46210	Ghir_D10G004710	1736.7	624.3	0.2438	62.3526	0.0039	Ph & Au
AT5G46210	Ghir_A06G021110	1429.8	460.2	0.0917	3.4551	0.0265	Ph & Au
AT5G46210	Ghir_D06G022160	1396.9	454.1	0.1971	5.1105	0.0386	Ph & Au
AT5G46210	Ghir_A10G003960	1639.2	556.8	0.2648	34.8097	0.0076	Ph & Au
AT2G31650	Ghir_D10G013790	1732.6	580.4	0.2226	5.6526	0.0394	Ph & Ve & Au & Fd
AT2G31650	Ghir_A10G013820	841.1	283.9	0.2595	1.76	0.1475	Ph & Ve & Au & Fd
AT5G58230	Ghir_D13G001350	833.1	291.9	0.2633	2.4421	0.1078	Ph & Fd & Ve & Au
AT5G58230	Ghir_A13G001060	838.8	286.2	0.2625	1.8188	0.1443	Ph & Fd & Ve & Au
AT2G23380	Ghir_D11G020640	841.1	283.9	0.2595	1.76	0.1475	Ph & Ve & Au & Fd
AT2G23380	Ghir_A11G020600	837.6	287.4	0.2703	2.4066	0.1123	Ph & Ve & Au & Fd
AT2G23380	Ghir_A10G008970	1032.2	281.8	0.0889	1.9729	0.0451	Ph & Ve & Au & Fd
AT1G05830	Ghir_D10G013790	803.7	219.3	0.0334	1.6488	0.0203	Ph & Ve & Au & Fd
AT1G05830	Ghir_A10G013820	1027.5	286.5	0.0926	2.068	0.0448	Ph & Ve & Au & Fd
AT3G01090	Ghir_A09G001280	1048.2	271.8	0.0801	1.9303	0.0415	Su
AT3G01090	Ghir_D09G001240	1474.7	445.3	0.1428	1.5868	0.09	Su
AT3G01090	Ghir_D07G022410	1463.8	450.2	0.138	1.5591	0.0885	Su
AT3G01090	Ghir_A07G022330	1183.6	412.4	0.1313	2.2059	0.0595	Su
AT3G01090	Ghir_A11G007720	1179	390	0.1167	2.2436	0.052	Su
AT3G01090	Ghir_D11G007660	1184.8	411.2	0.1454	2.3434	0.062	Su
AT3G43190	Ghir_A08G012630	1172.8	393.2	0.2728	2.3492	0.1161	Su
AT3G43190	Ghir_D08G013300	1179.8	410.2	0.1294	2.2119	0.0585	Su
AT3G43190	Ghir_D06G008680	1179.6	389.4	0.1187	2.1868	0.0543	Su
AT3G43190	Ghir_A13G020210	1185	411	0.1462	2.604	0.0562	Su
AT3G43190	Ghir_A06G008460	1177.2	388.8	0.2789	2.4293	0.1148	Su
AT3G43190	Ghir_A05G003740	1154.8	411.2	0.2802	8.9608	0.0313	Su
AT3G43190	Ghir_D13G021050	1155.3	404.7	0.3151	63.3519	0.005	Su
AT3G43190	Ghir_D05G003850	1152.9	413.1	0.2819	11.4616	0.0246	Su
AT3G43190	Ghir_D07G001820	788.1	303.9	0.2775	2.2113	0.1255	Su
AT3G43190	Ghir_A07G001780	771	276	0.251	3.8656	0.0649	Su
AT3G43190	Ghir_D06G008650	785.8	306.2	0.2718	2.2133	0.1228	Su
AT3G43190	Ghir_A10G016940	804.2	290.8	0.2648	4.6311	0.0572	Su
AT4G24620	Ghir_A05G022540	244.3	76.7	0.2745	32.634	0.0084	Su
AT4G24620	Ghir_A06G003230	223.3	73.7	0.1663	6.355	0.0262	Su
AT4G24620	Ghir_D06G003250	218.7	78.3	0.1828	5.3834	0.034	Su
AT4G24620	Ghir_D05G022440	240.7	77.3	0.2393	67.7788	0.0035	Su
AT5G06170	Ghir_D05G025490	241.4	79.6	0.2733	33.387	0.0082	Su
AT5G06170	Ghir_D02G006740	219.8	77.2	0.181	7.0546	0.0257	Su
AT5G06170	Ghir_A02G006360	242.2	75.8	0.2376	69.1903	0.0034	Su
AT5G06170	Ghir_D13G013400	242.6	78.4	0.2773	28.2582	0.0098	Su
AT5G06170	Ghir_A13G012730	721.2	262.8	0.1812	5.128	0.0353	Su
AT5G06170	Ghir_D02G005880	794	235	0.1024	3.1073	0.0329	Su
AT5G06170	Ghir_A02G005520	757.4	268.6	0.1679	5.6282	0.0298	Su
AT5G06170	Ghir_A05G025490	775.8	253.2	0.1068	6.2811	0.017	Su
AT5G48300	Ghir_A11G015620	769.2	256.8	0.1584	6.0337	0.0263	Su
AT5G48300	Ghir_D11G015640	785.8	243.2	0.1023	3.0973	0.033	Su
AT5G48300	Ghir_D07G017840	765.3	263.7	0.1881	4.7931	0.0392	Su
AT5G48300	Ghir_A07G017330	790.2	238.8	0.1014	3.0871	0.0328	Su
AT5G48300	Ghir_A07G020930	759.6	266.4	0.1678	4.3846	0.0383	Su
AT5G48300	Ghir_D07G021050	767.6	258.4	0.1607	6.6688	0.0241	Su
AT5G51820	Ghir_D12G027600	754.3	238.7	0.1038	3.6062	0.0288	Su
AT5G51820	Ghir_A12G027570	790.2	238.8	0.1031	2.9028	0.0355	Su
AT5G51820	Ghir_D04G020270	1932.9	686.1	0.2189	2.1491	0.1018	Su
AT5G51820	Ghir_D01G015590	2481.2	839.8	0.2062	2.1571	0.0956	Su
AT5G51820	Ghir_A04G015450	404.3	102.7	0.1432	5.88	0.0244	Su
AT1G26830	Ghir_A04G016010	403.9	103.1	0.1436	5.2331	0.0274	Ve
AT1G26830	Ghir_D05G031260	1397.7	420.3	0.2319	2.2772	0.1018	Ve
AT1G26830	Ghir_A05G031420	1417.9	409.1	0.2136	2.0418	0.1046	Ve
AT1G26830	Ghir_D09G001870	1406.2	420.8	0.2093	2.6289	0.0796	Ve
AT1G26830	Ghir_D04G020830	1416.8	410.2	0.2125	1.9197	0.1107	Ve
AT1G26830	Ghir_A09G001920	1406.6	420.4	0.2095	2.5224	0.083	Ve
AT1G30970	Ghir_A12G005000	831.7	272.3	0.1976	3.4803	0.0568	Ve
AT1G30970	Ghir_D12G004970	593.9	165.1	0.098	1.8751	0.0522	Ve
AT2G44150	Ghir_D06G020680	592.6	169.4	0.1024	1.8618	0.055	Ve
AT2G46260	Ghir_A12G011850	622.2	178.8	0.2493	73.7827	0.0034	Ve
AT2G46260	Ghir_D12G012070	587	169	0.1651	2.3963	0.0689	Ve
AT2G46260	Ghir_A11G010080	622.3	178.7	0.255	73.8027	0.0035	Ve
AT2G46260	Ghir_D11G010040	569.4	180.6	0.1513	2.1788	0.0694	Ve
AT2G46260	Ghir_A11G002420	1782.2	593.8	0.1005	1.3824	0.0727	Ve
AT2G46260	Ghir_D08G003960	1796.4	561.6	0.1268	1.4319	0.0885	Ve
AT2G46260	Ghir_D12G024670	1603.1	508.9	0.0798	1.3856	0.0576	Ve
AT2G46260	Ghir_A12G024680	1790.8	585.2	0.1018	1.4662	0.0694	Ve
AT2G46260	Ghir_A08G003780	1790.5	567.5	0.1274	1.4397	0.0885	Ve
AT2G46260	Ghir_D11G002400	1798.2	577.8	0.0983	1.3507	0.0728	Ve
AT3G18990	Ghir_D01G000600	408.3	107.7	0.2112	2.5262	0.0836	Ve
AT3G18990	Ghir_D02G022470	408	108	0.2255	2.6286	0.0858	Ve
AT3G18990	Ghir_A03G021030	1178.4	369.6	0.1002	2.9344	0.0341	Ve
AT3G18990	Ghir_A04G013210	1210	338	0.075	3.3187	0.0226	Ve
AT3G18990	Ghir_D04G017560	1169.5	378.5	0.0846	2.3887	0.0354	Ve
AT3G18990	Ghir_A01G000620	1179	369	0.0982	2.8194	0.0348	Ve
AT3G22590	Ghir_D02G003820	1205.3	342.7	0.079	3.3397	0.0237	Ve
AT3G22590	Ghir_A02G003450	1169.1	378.9	0.0836	2.5424	0.0329	Ve
AT3G49660	Ghir_D11G022000	1187.6	375.4	0.1624	2.0614	0.0788	Ve
AT3G49660	Ghir_A11G022380	1184.3	387.7	0.1718	1.8897	0.0909	Ve
AT3G49660	Ghir_A08G004990	1201	368	0.1586	2.1968	0.0722	Ve
AT3G61600	Ghir_A11G010080	1190.7	381.3	0.1614	1.9186	0.0841	Ve
AT3G61600	Ghir_D11G010040	1205.8	366.2	0.1627	2.1432	0.0759	Ve
AT3G61600	Ghir_A12G011850	1362.9	443.1	0.1911	1.7087	0.1118	Ve
AT3G61600	Ghir_D12G012070	1354.5	457.5	0.2124	1.7684	0.1201	Ve
AT3G61600	Ghir_D12G024670	1178.5	390.5	0.2039	1.9241	0.106	Ve
AT3G61600	Ghir_A12G024680	1355.7	456.3	0.2228	1.8459	0.1207	Ve
AT3G61600	Ghir_A11G002420	849.4	272.6	0.2329	2.5024	0.0931	Ve
AT3G61600	Ghir_D08G003960	842.5	279.5	0.2597	2.5656	0.1012	Ve
AT3G61600	Ghir_A08G003780	847.5	274.5	0.233	2.6032	0.0895	Ve
AT3G61600	Ghir_D11G002400	849.4	272.6	0.2329	2.5024	0.0931	Ve
AT4G22950	Ghir_A12G023730	816.4	263.6	0.2601	2.8368	0.0917	0
AT1G14400	Ghir_D12G017960	804.3	260.7	0.2315	2.5183	0.0919	Ve & Au
AT1G14400	Ghir_D11G025200	843.2	278.8	0.2472	2.7024	0.0915	Ve & Au
AT1G14400	Ghir_D12G018890	1307.9	369.1	0.3008	12.4627	0.0241	Ve & Au
AT1G14400	Ghir_A12G017710	1408.5	460.5	0.1045	1.9299	0.0541	Ve & Au
AT1G14400	Ghir_A08G022840	1321.7	370.3	0.304	49.3866	0.0062	Ve & Au
AT1G14400	Ghir_A12G018600	1305	369	0.2876	15.3658	0.0187	Ve & Au
AT1G17760	Ghir_A06G018640	1401.9	467.1	0.1039	2.059	0.0505	Ve & Au
AT1G18450	Ghir_A13G022760	1340.4	480.6	0.251	3.7776	0.0664	Ve & Au
AT1G18450	Ghir_D13G023430	1324.4	481.6	0.0664	2.4316	0.0273	Ve & Au
AT1G55250	Ghir_A08G008470	1310.1	495.9	0.0732	2.072	0.0353	Ve & Au
AT1G55250	Ghir_D08G008560	1338.5	482.5	0.2612	3.3907	0.077	Ve & Au
AT1G61040	Ghir_D10G002830	1179.5	413.5	0.293	4.2077	0.0696	Ve & Au
AT1G61040	Ghir_A10G002030	1324.9	481.1	0.0697	2.3544	0.0296	Ve & Au
AT1G79730	Ghir_A09G008920	1311.8	494.2	0.0767	2.0654	0.0371	Ve & Au
AT1G79730	Ghir_A02G013110	1337.4	483.6	0.2669	3.4359	0.0777	Ve & Au
AT1G79730	Ghir_D09G008620	989.4	282.6	0.0454	2.6123	0.0174	Ve & Au
AT2G02760	Ghir_D12G017960	989.4	282.6	0.0431	2.5018	0.0172	Ve & Au
AT2G02760	Ghir_D11G025200	555.4	167.6	0.3074	1.7655	0.1741	Ve & Au
AT2G02760	Ghir_D12G018890	1903.1	544.9	0.2248	2.0531	0.1095	Ve & Au
AT2G02760	Ghir_A12G017710	2013.9	578.1	0.2216	1.8106	0.1224	Ve & Au
AT2G02760	Ghir_A08G022840	2000	583	0.2153	1.9421	0.1109	Ve & Au
AT2G02760	Ghir_A12G018600	2015.9	576.1	0.2139	1.9078	0.1121	Ve & Au
AT2G13540	Ghir_D13G023630	523.3	160.7	0.2853	2.8956	0.0985	Fd & Ve & Au
AT2G13540	Ghir_A13G022990	496.9	136.1	0.2805	2.3247	0.1206	Fd & Ve & Au
AT3G10390	Ghir_A05G029900	549.2	176.8	0.3648	3.5071	0.104	Ve & Au
AT3G10390	Ghir_D05G029990	543.5	170.5	0.25	2.2406	0.1116	Ve & Au
AT3G10390	Ghir_D06G019240	543.2	149.8	0.4022	2.3575	0.1706	Ve & Au
AT3G12810	Ghir_D08G024810	540.4	173.6	0.3197	3.4583	0.0924	Ve & Au
AT3G12810	Ghir_A08G023890	492.1	140.9	0.2971	2.6601	0.1117	Ve & Au
AT3G28730	Ghir_A09G002350	526.2	160.8	0.2703	3.023	0.0894	Ve & Au
AT3G28730	Ghir_D09G002260	550.6	169.4	0.3326	4.7099	0.0706	Ve & Au
AT3G28730	Ghir_A11G007550	544.1	172.9	0.2602	2.5596	0.1017	Ve & Au
AT4G00830	Ghir_A11G010800	538	176	0.322	3.3854	0.0951	Ve & Au
AT4G00830	Ghir_D11G010740	1475.9	474.1	0.2613	7.2594	0.036	Ve & Au
AT4G10710	Ghir_D13G019680	1434.1	458.9	0.2701	7.8495	0.0344	Ve & Au
AT4G10710	Ghir_D11G029970	1415.3	429.7	0.2393	4.4431	0.0539	Ve & Au
AT4G10710	Ghir_A13G018970	871.5	307.5	0.1911	3.1492	0.0607	Ve & Au
AT4G10710	Ghir_A13G018960	380.7	141.3	0.3053	6.0172	0.0507	Ve & Au
AT4G10710	Ghir_D13G019670	388.4	133.6	0.2009	3.495	0.0575	Ve & Au
AT4G10710	Ghir_A11G029800	381.1	134.9	0.2309	63.1125	0.0037	Ve & Au
AT4G29830	Ghir_A07G001420	383.7	135.3	0.2291	2.0704	0.1107	Ve & Au
AT4G29830	Ghir_A06G007810	374.6	132.4	0.2353	14.9584	0.0157	Ve & Au
AT4G29830	Ghir_D07G001430	380.9	141.1	0.3091	5.8015	0.0533	Ve & Au
AT4G29830	Ghir_D06G008020	387.7	134.3	0.2083	3.0526	0.0682	Ve & Au
AT5G13480	Ghir_A10G018890	393.9	128.1	0.2954	67.0024	0.0044	Ve & Au
AT5G13480	Ghir_D10G020400	380.3	135.7	0.2278	62.7449	0.0036	Ve & Au
AT5G37055	Ghir_A03G023790	382.6	136.4	0.2219	2.2444	0.0989	Ve & Au
AT5G37055	Ghir_D03G015730	1084.5	316.5	0.28	70.7372	0.004	Ve & Au
AT5G40490	Ghir_D09G003130	1057.5	349.5	0.1477	2.1205	0.0696	Ve & Au
AT5G44200	Ghir_D02G018490	1084.9	316.1	0.2798	55.2004	0.0051	Fd & Ve & Au
AT5G44200	Ghir_A03G017220	1073.1	312.9	0.2932	72.8181	0.004	Fd & Ve & Au
AT5G45600	Ghir_A11G004740	416.8	129.2	1.279	14.2496	0.0898	Ve & Au
AT5G45600	Ghir_D11G004640	523.8	166.2	0.1222	2.4736	0.0494	Ve & Au
AT5G45600	Ghir_D12G003180	523.8	166.2	0.1222	2.4736	0.0494	Ve & Au
AT5G45600	Ghir_A12G004100	532.7	175.3	0.1151	2.0833	0.0552	Ve & Au
AT5G61060	Ghir_A03G008200	524.8	165.2	0.1291	2.5176	0.0513	Ve & Au
AT5G61060	Ghir_D03G010660	524.8	165.2	0.1291	2.5176	0.0513	Ve & Au
AT5G61150	Ghir_A12G019270	533.7	174.3	0.1145	1.9305	0.0593	Ve & Au
AT5G63110	Ghir_A03G007210	2506.1	763.9	0.0814	1.6143	0.0504	Ve & Au
AT5G63110	Ghir_D03G011510	2504.8	765.2	0.0815	1.6129	0.0505	Ve & Au
AT5G63110	Ghir_D02G019970	1028.7	285.3	0.0783	2.2662	0.0346	Ve & Au
AT5G63110	Ghir_D01G001410	784.2	238.8	0.0317	1.8186	0.0174	Ve & Au
AT5G63110	Ghir_A01G001410	1033.6	280.4	0.0802	2.6944	0.0297	Ve & Au
AT5G64960	Ghir_D08G016430	1043.4	282.6	0.0872	2.1004	0.0415	Ve & Au
AT5G64960	Ghir_A08G015630	1087.9	301.1	0.1182	2.6777	0.0442	Ve & Au
AT3G49600	Ghir_D13G019820	1173.6	335.4	0.1177	2.697	0.0436	Ve & Au
AT3G49600	Ghir_A13G019100	831.7	224.3	0.3256	19.1709	0.017	Ve & Au

[truncated: 1 more sheets: S11]
